# Supplementary material for: Adaptation to zinc restriction in Streptococcus agalactiae: role of the ribosomal protein and zinc-importers regulated by AdcR
Source: mSphere. 2024 Oct 31;9(11):e00614-24. doi: 10.1128/msphere.00614-24 (PMC11580457; doi:10.1128/msphere.00614-24)
Supplement: Table S1 — Transcriptomic analyses, 0 versus 10 µM Zn. [file msphere.00614-24-s0003.xlsx]

## Sheet: 10_v_0_DESeq2_result_file
Overexpressed in condition of zinc starvation (Zn=0µM)		Underexpressed in condition of zinc starvation (Zn=0µM)
Gene_ID	Base mean	log2 (FC)	StdErr	Wald-Stats	P-value	P-adj	Gene name	Product				=-LOG10(adjusted P value)	FC
gene-SAK_RS00910	2150.48	-3.22845	0.328402	-9.8308	8.29585e-23	4.53783e-20	rpmJb	ribosomal protein				1.97255	0.106694
gene-SAK_RS09550	223.793	-3.00115	0.384679	-7.8017	6.10802e-15	1.67054e-12	sht2	pneumococcal-type histidine triad protein				11.7771	0.1249
gene-SAK_RS07385	297.577	-2.97908	0.38839	-7.67032	1.71566e-14	3.12821e-12	SAK_RS07385	rhodanese-related sulfurtransferase				11.5047	0.126826
gene-SAK_RS07380	105.727	-2.18485	0.332006	-6.58075	4.68069e-11	6.40085e-09	SAK_RS07380	flavoprotein involved in K+ transport				8.19376	0.219935
gene-SAK_RS01090	70.6401	-2.09671	0.349809	-5.99388	2.04892e-09	2.24152e-07	SAK_RS01090	hypothetical protein				6.64946	0.233791
gene-SAK_RS01240	101.85	-1.95245	0.332548	-5.8712	4.3266e-09	3.94442e-07	zntA	ABC transporter substrate-binding protein				6.40402	0.258377
gene-SAK_RS08945	1678.36	-2.11065	0.380716	-5.54391	2.95794e-08	2.31142e-06	rpsN	30S ribosomal protein S14				5.63612	0.231542
gene-SAK_RS09555	70.6187	-2.04314	0.409914	-4.98431	6.2184e-07	4.25183e-05	adcAII	zinc ABC transporter solute-binding protein				4.37142	0.242635
gene-SAK_RS07375	28.4964	-2.01517	0.404046	-4.98748	6.1173e-07	4.2e-05	SAK_RS07375	ammonium transporter				4.37675	0.247385
gene-SAK_RS08385	92.4679	1.58244	0.41547	3.80878	0.000139654	0.00763908	SAK_RS08385	aquaporin family protein				2.11696	2.99475	0.30103
gene-SAK_RS04935	94.6657	1.12538	0.360926	3.11803	0.00182064	0.0905353	atpD	F0F1 ATP synthase subunit beta				1.04318	2.18159
gene-SAK_RS05310	128.479	1.05869	0.346145	3.05851	0.00222441	0.0935963	guaA	glutamine-hydrolyzing GMP synthase				1.02874	2.08303
gene-SAK_RS10885	1481.95	1.17171	0.381764	3.06922	0.00214622	0.0935963	SAK_RS10885	hypothetical protein				1.02874	2.25279
gene-SAK_RS02160	48.1902	1.24651	0.412668	3.02062	0.00252259	0.0985612	manX	PTS mannose transporter subunit IIAB				1.00629	2.37267
gene-SAK_RS04010	49.1082	-1.07404	0.360478	-2.97948	0.00288736	0.105292	SAK_RS04010	S8 family serine peptidase				0.977603	0.474987
gene-SAK_RS05090	123.569	-1.0768	0.364154	-2.95699	0.00310661	0.106207	cas9	type II CRISPR RNA-guided endonuclease Cas9				0.973846	0.47408
gene-SAK_RS02150	120.95	1.04852	0.384921	2.724	0.00644968	0.195999	SAK_RS02150	PTS mannose/fructose/sorbose transporter family subunit IID				0.707747	2.06841
gene-SAK_RS05360	71.8067	1.0525	0.385704	2.72879	0.00635678	0.195999	SAK_RS05360	sensor histidine kinase				0.707747	2.07413
gene-SAK_RS02155	89.3839	1.03389	0.38902	2.65766	0.00786841	0.215201	SAK_RS02155	PTS mannose/fructose/sorbose transporter subunit IIC				0.667155	2.04753
gene-SAK_RS04670	88.8357	1.04516	0.392084	2.66565	0.0076839	0.215201	alaS	alanine--tRNA ligase				0.667155	2.0636
gene-SAK_RS02455	670.021	0.888424	0.34242	2.59454	0.00947171	0.245002	SAK_RS02455	DUF402 domain-containing protein				0.61083	1.85115
gene-SAK_RS04435	1632.68	0.987947	0.384358	2.57038	0.0101586	0.245002	tuf	elongation factor Tu				0.61083	1.98336
gene-SAK_RS09015	629.823	0.947612	0.369363	2.56553	0.0103017	0.245002	fusA	elongation factor G				0.61083	1.92868
gene-SAK_RS04775	113.093	0.918035	0.387123	2.37143	0.0177193	0.403852	SAK_RS04775	methionine adenosyltransferase				0.393778	1.88954
gene-SAK_RS01900	51.1382	0.792595	0.350806	2.25935	0.0238615	0.425855	SAK_RS01900	guanylate kinase				0.370738	1.73219
gene-SAK_RS02925	71.0163	0.820645	0.354671	2.31382	0.0206776	0.425855	SAK_RS02925	isoleucine--tRNA ligase				0.370738	1.7662
gene-SAK_RS04445	73.423	0.906025	0.393609	2.30184	0.0213442	0.425855	SAK_RS04445	phosphoglycerate mutase				0.370738	1.87388
gene-SAK_RS05015	44.5224	0.843447	0.370295	2.27777	0.0227402	0.425855	SAK_RS05015	alpha-ketoacid dehydrogenase subunit beta				0.370738	1.79433
gene-SAK_RS05270	587.273	0.82863	0.367466	2.25498	0.0241344	0.425855	SAK_RS05270	L-lactate dehydrogenase				0.370738	1.776
gene-SAK_RS09020	209.361	0.778387	0.344802	2.25749	0.0239773	0.425855	rpsG	30S ribosomal protein S7				0.370738	1.71521
gene-SAK_RS09650	105.324	-0.924293	0.407265	-2.26951	0.0232373	0.425855	SAK_RS09650	ABC transporter ATP-binding protein				0.370738	0.526939
gene-SAK_RS08750	321.694	0.767825	0.34289	2.23927	0.0251381	0.429705	SAK_RS08750	aquaporin family protein				0.36683	1.7027
gene-SAK_RS09255	183.145	0.73399	0.330526	2.22067	0.0263731	0.437155	SAK_RS09255	adenylosuccinate synthase				0.359365	1.66323
gene-SAK_RS01735	180.824	0.808595	0.37484	2.15718	0.030992	0.446808	tkt	transketolase				0.349879	1.7515
gene-SAK_RS03425	39.8959	-0.821565	0.380629	-2.15844	0.0308938	0.446808	SAK_RS03425	zinc ABC transporter substrate-binding protein AdcA				0.349879	0.565828
gene-SAK_RS04485	44.1865	0.79397	0.368164	2.15656	0.0310397	0.446808	SAK_RS04485	peptide chain release factor 3				0.349879	1.73384
gene-SAK_RS04925	100.049	0.741997	0.339998	2.18236	0.0290831	0.446808	SAK_RS04925	F0F1 ATP synthase subunit alpha				0.349879	1.67249
gene-SAK_RS08985	36.2154	0.805423	0.373156	2.15841	0.0308958	0.446808	glnA	type I glutamate--ammonia ligase				0.349879	1.74766
gene-SAK_RS00775	40.3725	0.787334	0.366986	2.14541	0.0319203	0.447703	SAK_RS00775	CTP synthase				0.34901	1.72588
gene-SAK_RS02720	261.973	0.655882	0.312981	2.0956	0.036118	0.489354	SAK_RS02720	valine--tRNA ligase				0.310377	1.57558
gene-SAK_RS07775	169.054	0.689078	0.32981	2.08932	0.0366792	0.489354	SAK_RS07775	50S ribosomal protein L1				0.310377	1.61225
gene-SAK_RS08075	43.832	0.738708	0.357627	2.06558	0.0388678	0.506206	SAK_RS08075	uracil phosphoribosyltransferase				0.295673	1.66868
gene-SAK_RS08950	61.2805	-0.794716	0.392259	-2.026	0.0427653	0.508535	SAK_RS08950	aminotransferase class V-fold PLP-dependent enzyme				0.293679	0.576457
gene-SAK_RS09140	524.221	0.666293	0.328513	2.02821	0.0425386	0.508535	SAK_RS09140	50S ribosomal protein L34				0.293679	1.58699
gene-SAK_RS10300	335.843	0.797603	0.392498	2.03212	0.0421416	0.508535	rpmF	50S ribosomal protein L32				0.293679	1.73821
gene-SAK_RS11285	117868	-0.66909	0.325988	-2.0525	0.0401211	0.508535	SAK_RS11285	hypothetical protein				0.293679	0.628903
gene-SAK_RS08510	55.6865	0.84978	0.423715	2.00555	0.0449044	0.522611	SAK_RS08510	HAD-IIB family hydrolase				0.281821	1.80223
gene-SAK_RS07145	181.363	-0.748218	0.381447	-1.96153	0.0498176	0.567713	SAK_RS07145	ferredoxin				0.245871	0.595339
gene-SAK_RS03320	46.092	0.708668	0.363138	1.95151	0.0509963	0.569285	SAK_RS03320	calcium-translocating P-type ATPase%2C PMCA-type				0.24467	1.63429
gene-SAK_RS00450	84.6691	0.663782	0.345105	1.92342	0.054427	0.574641	SAK_RS00450	50S ribosomal protein L3				0.240603	1.58423
gene-SAK_RS05915	49.9648	0.700975	0.362967	1.93124	0.0534539	0.574641	SAK_RS05915	ribose-phosphate diphosphokinase				0.240603	1.6256
gene-SAK_RS09000	915.789	0.643528	0.334852	1.92183	0.0546277	0.574641	SAK_RS09000	phosphoglycerate kinase				0.240603	1.56214
gene-SAK_RS09025	71.0681	0.72598	0.379473	1.91313	0.0557318	0.575194	SAK_RS09025	30S ribosomal protein S12				0.240186	1.65402
gene-SAK_RS04725	123.702	0.751524	0.397674	1.8898	0.0587847	0.58464	SAK_RS04725	phosphocarrier protein HPr				0.233111	1.68357
gene-SAK_RS07000	45.5741	0.744584	0.392496	1.89705	0.0578217	0.58464	rpsP	30S ribosomal protein S16				0.233111	1.67549
gene-SAK_RS01905	59.945	0.706746	0.38469	1.83718	0.0661829	0.635124	SAK_RS01905	DNA-directed RNA polymerase subunit omega				0.197141	1.63212
gene-SAK_RS09010	1861.38	0.750466	0.406787	1.84486	0.0650577	0.635124	gap	type I glyceraldehyde-3-phosphate dehydrogenase				0.197141	1.68234
gene-SAK_RS03565	1241.57	0.606125	0.339402	1.78587	0.0741211	0.646199	SAK_RS03565	phosphopyruvate hydratase				0.189634	1.52217
gene-SAK_RS04940	40.0532	0.656399	0.368348	1.782	0.0747485	0.646199	SAK_RS04940	F0F1 ATP synthase subunit epsilon				0.189634	1.57614
gene-SAK_RS05190	164.591	0.660514	0.368193	1.79393	0.0728237	0.646199	pyk	pyruvate kinase				0.189634	1.58065
gene-SAK_RS07540	38.2023	0.682188	0.37964	1.79693	0.0723466	0.646199	SAK_RS07540	amino acid ABC transporter ATP-binding protein				0.189634	1.60457
gene-SAK_RS08935	422.299	-0.619917	0.34471	-1.79837	0.0721177	0.646199	SAK_RS08935	NAD(P)/FAD-dependent oxidoreductase				0.189634	0.650708
gene-SAK_RS08940	270.84	-0.605014	0.340514	-1.77677	0.0756064	0.646199	SAK_RS08940	DUF4931 domain-containing protein				0.189634	0.657465
gene-SAK_RS11225	69.5441	-0.673498	0.371029	-1.81522	0.0694904	0.646199	SAK_RS11225	hypothetical protein				0.189634	0.626985
gene-SAK_RS01085	120.533	-0.690491	0.393864	-1.75312	0.0795813	0.669708	SAK_RS01085	metal ABC transporter permease				0.174115	0.619643
gene-SAK_RS00745	39.208	-0.65535	0.390552	-1.67801	0.0933452	0.67184	SAK_RS00745	bifunctional hydroxymethylpyrimidine kinase/phosphomethylpyrimidine kinase				0.172734	0.634922
gene-SAK_RS00880	448.237	0.60382	0.354378	1.70389	0.0884016	0.67184	SAK_RS00880	fructose-bisphosphate aldolase				0.172734	1.51974
gene-SAK_RS00925	609.747	0.599459	0.352027	1.70288	0.0885903	0.67184	SAK_RS00925	YSIRK signal domain/LPXTG anchor domain surface protein				0.172734	1.51515
gene-SAK_RS01670	58.9348	0.593796	0.349723	1.6979	0.0895258	0.67184	SAK_RS01670	hypothetical protein				0.172734	1.50921
gene-SAK_RS02130	88.3609	0.633127	0.365928	1.73019	0.0835956	0.67184	SAK_RS02130	hypothetical protein				0.172734	1.55092
gene-SAK_RS02555	285.398	0.668789	0.397902	1.68079	0.0928043	0.67184	SAK_RS02555	cation transporter				0.172734	1.58974
gene-SAK_RS04730	586.015	0.602908	0.359198	1.67848	0.0932528	0.67184	ptsP	phosphoenolpyruvate--protein phosphotransferase				0.172734	1.51877
gene-SAK_RS06730	65.2329	0.581772	0.344008	1.69116	0.0908061	0.67184	mmuM	homocysteine S-methyltransferase				0.172734	1.49669
gene-SAK_RS07985	40.3446	-0.638093	0.374643	-1.7032	0.0885298	0.67184	SAK_RS07985	methylated-DNA--[protein]-cysteine S-methyltransferase				0.172734	0.642562
gene-SAK_RS10170	63.7481	-0.610873	0.354958	-1.72097	0.0852556	0.67184	nrdG	anaerobic ribonucleoside-triphosphate reductase activating protein				0.172734	0.654801
gene-SAK_RS10700	64.4614	-0.59369	0.351046	-1.6912	0.0907977	0.67184	arcD	arginine-ornithine antiporter				0.172734	0.662646
gene-SAK_RS00895	37.9348	0.634166	0.382425	1.65827	0.0972621	0.682082	SAK_RS00895	Asp23/Gls24 family envelope stress response protein				0.166164	1.55204
gene-SAK_RS07430	51.9812	0.592373	0.35711	1.6588	0.0971565	0.682082	SAK_RS07430	MFS transporter				0.166164	1.50772
gene-SAK_RS01485	74.786	0.584815	0.364437	1.60471	0.108558	0.685059	SAK_RS01485	osmoprotectant ABC transporter substrate-binding protein				0.164272	1.49985
gene-SAK_RS02545	60.6831	-0.607645	0.37173	-1.63464	0.102125	0.685059	SAK_RS02545	zinc-dependent alcohol dehydrogenase family protein				0.164272	0.656267
gene-SAK_RS02710	81.3634	0.605974	0.371027	1.63324	0.102419	0.685059	SAK_RS02710	GNAT family N-acetyltransferase				0.164272	1.52201
gene-SAK_RS04440	243.941	0.551153	0.335265	1.64393	0.10019	0.685059	SAK_RS04440	triose-phosphate isomerase				0.164272	1.46526
gene-SAK_RS05120	523.987	-0.589523	0.362764	-1.62509	0.104144	0.685059	lepA	elongation factor 4				0.164272	0.664562
gene-SAK_RS06225	118.727	0.560533	0.349557	1.60355	0.108813	0.685059	SAK_RS06225	branched-chain amino acid aminotransferase				0.164272	1.47481
gene-SAK_RS08260	40.0879	0.678813	0.422554	1.60645	0.108174	0.685059	SAK_RS08260	response regulator transcription factor				0.164272	1.60082
gene-SAK_RS10130	86.7219	0.571952	0.356825	1.60289	0.108958	0.685059	groL	chaperonin GroEL				0.164272	1.48653
gene-SAK_RS10510	2101.46	0.603972	0.373202	1.61835	0.105586	0.685059	SAK_RS10510	CopG family transcriptional regulator				0.164272	1.5199
gene-SAK_RS00425	49.9013	-0.577999	0.371828	-1.55448	0.12007	0.702808	adhE	bifunctional acetaldehyde-CoA/alcohol dehydrogenase				0.153163	0.669892
gene-SAK_RS00890	359.719	0.513176	0.33566	1.52886	0.1263	0.702808	SAK_RS00890	50S ribosomal protein L28				0.153163	1.42719
gene-SAK_RS00905	136.93	-0.586753	0.382272	-1.53491	0.124806	0.702808	SAK_RS00905	SPFH domain-containing protein				0.153163	0.66584
gene-SAK_RS01400	86.6503	0.585394	0.381167	1.53579	0.124589	0.702808	SAK_RS01400	hypothetical protein				0.153163	1.50045
gene-SAK_RS03380	58.3678	0.563367	0.367622	1.53246	0.125408	0.702808	SAK_RS03380	pyridoxal phosphate-dependent aminotransferase				0.153163	1.47771
gene-SAK_RS05095	54.9956	-0.653027	0.416654	-1.56731	0.117042	0.702808	cas1	type II CRISPR-associated endonuclease Cas1				0.153163	0.635945
gene-SAK_RS05105	42.6802	-0.585056	0.383583	-1.52524	0.127199	0.702808	csn2	type II-A CRISPR-associated protein Csn2				0.153163	0.666623
gene-SAK_RS05245	55.9841	0.653402	0.417675	1.56438	0.117728	0.702808	SAK_RS05245	BMP family ABC transporter substrate-binding protein				0.153163	1.57287
gene-SAK_RS05775	52.0304	0.599205	0.389968	1.53655	0.124403	0.702808	SAK_RS05775	phospho-sugar mutase				0.153163	1.51488
gene-SAK_RS07835	129.299	0.600602	0.380431	1.57874	0.114396	0.702808	SAK_RS07835	metal ABC transporter permease				0.153163	1.51635
gene-SAK_RS09030	45.3386	0.573851	0.369502	1.55304	0.120413	0.702808	purR	pur operon repressor				0.153163	1.48849
gene-SAK_RS10415	71.5443	-0.581721	0.368896	-1.57692	0.114813	0.702808	mprF	bifunctional lysylphosphatidylglycerol flippase/synthetase MprF				0.153163	0.668166
gene-SAK_RS10515	3345.92	0.609226	0.406441	1.49893	0.133892	0.732392	SAK_RS10515	hypothetical protein				0.135257	1.52544
gene-SAK_RS06205	663.428	0.549593	0.36911	1.48897	0.136496	0.739242	rpsA	30S ribosomal protein S1				0.131213	1.46367
gene-SAK_RS08315	42.8456	0.597307	0.403649	1.47977	0.138935	0.745075	brnQ	branched-chain amino acid transport system II carrier protein				0.1278	1.51289
gene-SAK_RS03515	217.003	0.451562	0.306319	1.47416	0.140439	0.745829	SAK_RS03515	IS3 family transposase				0.127361	1.36752
gene-SAK_RS00285	98.0895	0.512591	0.350532	1.46232	0.143652	0.746601	SAK_RS00285	phosphoribosylformylglycinamidine synthase				0.126912	1.42661
gene-SAK_RS01495	71.0471	0.491375	0.336387	1.46074	0.144086	0.746601	SAK_RS01495	betaine/proline/choline family ABC transporter ATP-binding protein				0.126912	1.40578
gene-SAK_RS04835	57.9981	0.518436	0.355438	1.45858	0.144679	0.746601	SAK_RS04835	UDP-N-acetylglucosamine 1-carboxyvinyltransferase				0.126912	1.4324
gene-SAK_RS00255	117.688	-0.538119	0.370394	-1.45283	0.146271	0.747761	SAK_RS00255	pyridoxal phosphate-dependent aminotransferase				0.126237	0.688668
gene-SAK_RS03470	253.819	0.530449	0.368654	1.43888	0.150185	0.75579	SAK_RS03470	hypothetical protein				0.121599	1.44438
gene-SAK_RS04170	58.9965	0.587642	0.408824	1.4374	0.150605	0.75579	ccpA	catabolite control protein A				0.121599	1.50279
gene-SAK_RS03060	165.572	-0.481281	0.336939	-1.42839	0.153178	0.761715	SAK_RS03060	helix-turn-helix transcriptional regulator				0.118208	0.716341
gene-SAK_RS10935	137.921	-0.49057	0.345306	-1.42068	0.15541	0.765847	SAK_RS10935	hypothetical protein				0.115858	0.711744
gene-SAK_RS03385	46.212	0.540195	0.383555	1.40839	0.159015	0.773774	asnS	asparagine--tRNA ligase				0.111386	1.45417
gene-SAK_RS11390	83.3197	0.532128	0.378581	1.40559	0.159847	0.773774	SAK_RS11390	cell surface protein				0.111386	1.44606
gene-SAK_RS01755	107.413	-0.524513	0.3747	-1.39982	0.161567	0.775237	SAK_RS01755	PTS transporter subunit EIIC				0.110565	0.695194
gene-SAK_RS05010	39.7905	0.552604	0.396387	1.3941	0.163287	0.776677	SAK_RS05010	thiamine pyrophosphate-dependent dehydrogenase E1 component subunit alpha				0.10976	1.46673
gene-SAK_RS01340	117.154	-0.491044	0.356638	-1.37687	0.168552	0.781944	rlmB	23S rRNA (guanosine(2251)-2'-O)-methyltransferase RlmB				0.106824	0.71151
gene-SAK_RS05875	90.7467	-0.491043	0.356746	-1.37645	0.168683	0.781944	SAK_RS05875	hypothetical protein				0.106824	0.711511
gene-SAK_RS06720	185.396	0.544588	0.393891	1.38258	0.166792	0.781944	SAK_RS06720	50S ribosomal protein L10				0.106824	1.4586
gene-SAK_RS00560	40.2424	0.481866	0.359462	1.34052	0.180077	0.794571	infA	translation initiation factor IF-1				0.0998675	1.39655
gene-SAK_RS02135	562.562	0.495251	0.369486	1.34038	0.180122	0.794571	serS	serine--tRNA ligase				0.0998675	1.40957
gene-SAK_RS02810	357.83	-0.481857	0.357309	-1.34857	0.177475	0.794571	SAK_RS02810	IS1182-like element IS1563 family transposase				0.0998675	0.716055
gene-SAK_RS04380	103.413	0.481936	0.354851	1.35814	0.17442	0.794571	lysS	lysine--tRNA ligase				0.0998675	1.39662
gene-SAK_RS06330	76.2276	-0.492228	0.366561	-1.34283	0.179328	0.794571	SAK_RS06330	LCP family protein				0.0998675	0.710926
gene-SAK_RS11240	1259.42	0.568438	0.41943	1.35526	0.175333	0.794571	SAK_RS11240	hypothetical protein				0.0998675	1.48292
gene-SAK_RS03065	57.2923	-0.498422	0.375412	-1.32767	0.184288	0.800045	SAK_RS03065	hypothetical protein				0.0968858	0.707881
gene-SAK_RS03095	54.3755	-0.497664	0.373785	-1.33142	0.183051	0.800045	SAK_RS03095	hypothetical protein				0.0968858	0.708253
gene-SAK_RS06995	36.8938	0.508135	0.384307	1.32221	0.186098	0.801542	SAK_RS06995	KH domain-containing protein				0.0960737	1.42221
gene-SAK_RS05700	44.5601	0.475394	0.365971	1.29899	0.193946	0.812455	SAK_RS05700	hypothetical protein				0.0902005	1.3903
gene-SAK_RS10270	151.38	0.436481	0.336488	1.29717	0.194573	0.812455	SAK_RS10270	arginine--tRNA ligase				0.0902005	1.3533
gene-SAK_RS10280	39.8089	0.474497	0.364464	1.3019	0.192949	0.812455	SAK_RS10280	YitT family protein				0.0902005	1.38943
gene-SAK_RS10435	115.807	-0.448337	0.343189	-1.30639	0.191421	0.812455	SAK_RS10435	TetR family transcriptional regulator				0.0902005	0.732887
gene-SAK_RS00730	101.821	0.473541	0.366617	1.29165	0.196478	0.814192	dnaJ	molecular chaperone DnaJ				0.0892733	1.38851
gene-SAK_RS01275	37.7132	-0.484929	0.383426	-1.26473	0.20597	0.826574	SAK_RS01275	BglG family transcription antiterminator				0.0827185	0.714532
gene-SAK_RS02065	47.4388	-0.530416	0.417938	-1.26913	0.204396	0.826574	SAK_RS02065	enoyl-CoA hydratase				0.0827185	0.692355
gene-SAK_RS02865	66.7174	0.428702	0.336779	1.27295	0.203037	0.826574	typA	translational GTPase TypA				0.0827185	1.34602
gene-SAK_RS06415	135.504	0.446142	0.35344	1.26229	0.206846	0.826574	alsS	acetolactate synthase AlsS				0.0827185	1.36239
gene-SAK_RS10970	4508.38	0.493278	0.390932	1.2618	0.207021	0.826574	SAK_RS10970	putative holin-like toxin				0.0827185	1.40764
gene-SAK_RS02370	357.448	0.420002	0.334089	1.25716	0.208697	0.827226	SAK_RS02370	glucose-6-phosphate isomerase				0.082376	1.33793
gene-SAK_RS10275	63.5539	-0.488024	0.389699	-1.25231	0.210456	0.828199	SAK_RS10275	bacteriocin immunity protein				0.0818652	0.713001
gene-SAK_RS03520	53.0116	0.547946	0.439373	1.24711	0.212358	0.829713	SAK_RS03520	CsbD family protein				0.0810723	1.462
gene-SAK_RS06615	59384.8	-0.428292	0.347898	-1.23109	0.21829	0.846842	SAK_RS06615	transposase				0.0721975	0.743141
gene-SAK_RS09280	48.6901	-0.437162	0.356741	-1.22543	0.220412	0.849051	SAK_RS09280	hypothetical protein				0.0710663	0.738586
gene-SAK_RS06190	88.1979	0.430661	0.35395	1.21673	0.223707	0.849777	SAK_RS06190	membrane protein				0.0706951	1.34785
gene-SAK_RS06800	176.08	0.455764	0.374269	1.21775	0.223321	0.849777	SAK_RS06800	diacylglycerol kinase family lipid kinase				0.0706951	1.37151
gene-SAK_RS03285	141.287	0.413357	0.347885	1.1882	0.234755	0.853103	SAK_RS03285	dihydroorotate oxidase				0.0689983	1.33178
gene-SAK_RS04735	81.5589	0.493752	0.410141	1.20386	0.228644	0.853103	SAK_RS04735	NADP-dependent glyceraldehyde-3-phosphate dehydrogenase				0.0689983	1.4081
gene-SAK_RS06125	125.997	-0.439051	0.370596	-1.18472	0.23613	0.853103	SAK_RS06125	Asp23/Gls24 family envelope stress response protein				0.0689983	0.73762
gene-SAK_RS07360	121.733	0.432227	0.365004	1.18417	0.236345	0.853103	SAK_RS07360	30S ribosomal protein S21				0.0689983	1.34932
gene-SAK_RS09410	106.559	0.421133	0.349281	1.20571	0.227928	0.853103	SAK_RS09410	PolC-type DNA polymerase III				0.0689983	1.33898
gene-SAK_RS10555	776.342	0.39275	0.329008	1.19374	0.232581	0.853103	rpsD	30S ribosomal protein S4				0.0689983	1.31289
gene-SAK_RS10685	56.7714	-0.43401	0.367068	-1.18237	0.23706	0.853103	arcA	arginine deiminase				0.0689983	0.740202
gene-SAK_RS11320	1327.58	-0.426877	0.355387	-1.20116	0.229688	0.853103	SAK_RS11320	hypothetical protein				0.0689983	0.74387
gene-SAK_RS00535	113.358	0.364901	0.324271	1.12529	0.260464	0.853938	SAK_RS00535	30S ribosomal protein S5				0.0685736	1.28779
gene-SAK_RS01330	52.7143	-0.430484	0.382748	-1.12472	0.260709	0.853938	SAK_RS01330	cysteine--tRNA ligase				0.0685736	0.742013
gene-SAK_RS02120	41.8845	0.428723	0.38064	1.12632	0.260029	0.853938	SAK_RS02120	acetyl-CoA carboxylase carboxyltransferase subunit beta				0.0685736	1.34604
gene-SAK_RS02180	109.922	0.41743	0.366436	1.13916	0.254635	0.853938	SAK_RS02180	NCS2 family permease				0.0685736	1.33555
gene-SAK_RS02750	110.477	-0.387916	0.344066	-1.12745	0.259553	0.853938	SAK_RS02750	thiol reductase thioredoxin				0.0685736	0.764233
gene-SAK_RS03100	40.6322	-0.4255	0.376511	-1.13011	0.258429	0.853938	SAK_RS03100	hypothetical protein				0.0685736	0.744581
gene-SAK_RS05185	292.45	0.402448	0.347684	1.15751	0.247064	0.853938	SAK_RS05185	ATP-dependent 6-phosphofructokinase				0.0685736	1.32175
gene-SAK_RS05365	98.9727	0.388083	0.332083	1.16863	0.242552	0.853938	xerS	tyrosine recombinase XerS				0.0685736	1.30865
gene-SAK_RS05370	92.7114	0.385129	0.33032	1.16593	0.243644	0.853938	SAK_RS05370	peptide ABC transporter substrate-binding protein				0.0685736	1.30598
gene-SAK_RS06245	1492.33	0.404521	0.355362	1.13834	0.25498	0.853938	SAK_RS06245	uracil-DNA glycosylase				0.0685736	1.32365
gene-SAK_RS06950	36.2477	0.424724	0.368139	1.15371	0.248621	0.853938	SAK_RS06950	YSIRK-type signal peptide-containing protein				0.0685736	1.34232
gene-SAK_RS08085	74.8774	-0.42057	0.368163	-1.14235	0.253309	0.853938	SAK_RS08085	tRNA (cytidine(34)-2'-O)-methyltransferase				0.0685736	0.747129
gene-SAK_RS08910	134.459	0.493081	0.425308	1.15935	0.246314	0.853938	SAK_RS08910	YbaB/EbfC family nucleoid-associated protein				0.0685736	1.40745
gene-SAK_RS09975	49.5302	0.405821	0.359607	1.12851	0.259103	0.853938	SAK_RS09975	rhodanese-like domain-containing protein				0.0685736	1.32484
gene-SAK_RS10910	7319.26	-0.364799	0.320672	-1.13761	0.255284	0.853938	SAK_RS10910	hypothetical protein				0.0685736	0.776577
gene-SAK_RS07535	47.0736	0.393295	0.352348	1.11621	0.264331	0.86065	SAK_RS07535	ABC transporter permease subunit				0.0651735	1.31339
gene-SAK_RS06905	43.2586	-0.446655	0.401909	-1.11133	0.266425	0.862334	SAK_RS06905	CCA tRNA nucleotidyltransferase				0.0643247	0.733742
gene-SAK_RS06520	311.733	-0.377281	0.344432	-1.09537	0.273354	0.874414	SAK_RS06520	DUF3042 family protein				0.0582831	0.769887
gene-SAK_RS11505	2710.89	-0.360284	0.328239	-1.09763	0.272368	0.874414	SAK_RS11505	FanG protein				0.0582831	0.779011
gene-SAK_RS10260	284.649	0.364673	0.335429	1.08719	0.276955	0.880781	mutS	DNA mismatch repair protein MutS				0.055132	1.28759
gene-SAK_RS01110	241.898	0.374307	0.350381	1.06829	0.285391	0.892212	rpoC	DNA-directed RNA polymerase subunit beta'				0.0495319	1.29622
gene-SAK_RS01865	43.8675	0.413447	0.390403	1.05903	0.289588	0.892212	SAK_RS01865	S-ribosylhomocysteine lyase				0.0495319	1.33186
gene-SAK_RS02055	91.8261	0.408741	0.381426	1.07161	0.283894	0.892212	SAK_RS02055	aspartate kinase				0.0495319	1.32753
gene-SAK_RS02565	238.261	-0.400962	0.376532	-1.06488	0.28693	0.892212	SAK_RS02565	YSIRK-targeted surface antigen transcriptional regulator				0.0495319	0.757353
gene-SAK_RS03885	90.3593	0.404879	0.38174	1.06061	0.288865	0.892212	SAK_RS03885	class C sortase				0.0495319	1.32398
gene-SAK_RS06185	54.6943	0.373712	0.35343	1.05738	0.290336	0.892212	SAK_RS06185	CidA/LrgA family protein				0.0495319	1.29568
gene-SAK_RS00005	40.624	0.270835	0.356102	0.760555	0.446923	0.896544	dnaA	chromosomal replication initiator protein DnaA				0.0474283	1.20651
gene-SAK_RS00070	80.3382	0.33071	0.335544	0.985592	0.324333	0.896544	SAK_RS00070	ATP-dependent metallopeptidase FtsH/Yme1/Tma family protein				0.0474283	1.25763
gene-SAK_RS00245	4129.52	0.27061	0.309624	0.873998	0.38212	0.896544	SAK_RS00245	CHAP domain-containing protein				0.0474283	1.20632
gene-SAK_RS00250	68.8378	0.330435	0.375216	0.880652	0.378506	0.896544	SAK_RS00250	ribose-phosphate diphosphokinase				0.0474283	1.25739
gene-SAK_RS00320	224.121	-0.339972	0.375334	-0.905784	0.36505	0.896544	SAK_RS00320	LysM peptidoglycan-binding domain-containing protein				0.0474283	0.790057
gene-SAK_RS00395	83.3696	0.278187	0.359068	0.774748	0.438488	0.896544	purB	adenylosuccinate lyase				0.0474283	1.21267
gene-SAK_RS00510	40.1957	-0.381724	0.379641	-1.00549	0.314662	0.896544	rplE	50S ribosomal protein L5				0.0474283	0.76752
gene-SAK_RS00525	59.9016	0.246633	0.348073	0.708566	0.478594	0.896544	SAK_RS00525	50S ribosomal protein L6				0.0474283	1.18643
gene-SAK_RS00715	59.9963	-0.264905	0.363713	-0.728337	0.466407	0.896544	hrcA	heat-inducible transcriptional repressor HrcA				0.0474283	0.832253
gene-SAK_RS00765	142.177	0.355551	0.38343	0.92729	0.353776	0.896544	SAK_RS00765	trigger factor				0.0474283	1.27947
gene-SAK_RS00915	2508.67	0.334394	0.34301	0.97488	0.32962	0.896544	SAK_RS00915	IS30-like element ISSag3 family transposase				0.0474283	1.26085
gene-SAK_RS00965	37.4418	-0.30612	0.369849	-0.827689	0.407847	0.896544	SAK_RS00965	DUF2207 domain-containing protein				0.0474283	0.808814
gene-SAK_RS01005	39.6571	0.349638	0.36052	0.969818	0.332137	0.896544	sufB	Fe-S cluster assembly protein SufB				0.0474283	1.27424
gene-SAK_RS01020	97.6418	0.263501	0.346246	0.761022	0.446644	0.896544	SAK_RS01020	peptide ABC transporter substrate-binding protein				0.0474283	1.20039
gene-SAK_RS01100	81.1706	0.283737	0.33387	0.849842	0.395413	0.896544	SAK_RS01100	penicillin-binding protein				0.0474283	1.21734
gene-SAK_RS01105	183.502	0.259057	0.343422	0.75434	0.450645	0.896544	rpoB	DNA-directed RNA polymerase subunit beta				0.0474283	1.1967
gene-SAK_RS01305	522.151	0.274572	0.384183	0.714691	0.4748	0.896544	rpsO	30S ribosomal protein S15				0.0474283	1.20964
gene-SAK_RS01350	155.784	-0.241385	0.337886	-0.714397	0.474982	0.896544	SAK_RS01350	DegV family protein				0.0474283	0.845933
gene-SAK_RS01480	116.786	0.334251	0.3659	0.913504	0.360978	0.896544	SAK_RS01480	ABC transporter permease				0.0474283	1.26072
gene-SAK_RS02075	118.617	-0.302257	0.349733	-0.864249	0.387451	0.896544	SAK_RS02075	ketoacyl-ACP synthase III				0.0474283	0.810983
gene-SAK_RS02115	67.957	-0.401521	0.383222	-1.04775	0.294753	0.896544	accC	acetyl-CoA carboxylase biotin carboxylase subunit				0.0474283	0.75706
gene-SAK_RS02140	36.1089	0.272334	0.38286	0.711314	0.476889	0.896544	SAK_RS02140	acyltransferase				0.0474283	1.20776
gene-SAK_RS02265	75.9604	-0.281484	0.360435	-0.780956	0.434829	0.896544	infB	translation initiation factor IF-2				0.0474283	0.822744
gene-SAK_RS02275	84.8162	-0.343654	0.377189	-0.911094	0.362246	0.896544	SAK_RS02275	alpha/beta hydrolase				0.0474283	0.788043
gene-SAK_RS02480	123.36	-0.334027	0.346882	-0.96294	0.335577	0.896544	SAK_RS02480	S8 family serine peptidase				0.0474283	0.793319
gene-SAK_RS02500	69.4566	-0.36637	0.392928	-0.932409	0.351125	0.896544	nrdE	class 1b ribonucleoside-diphosphate reductase subunit alpha				0.0474283	0.775732
gene-SAK_RS02715	76.9162	0.344279	0.40361	0.853	0.393659	0.896544	SAK_RS02715	hypothetical protein				0.0474283	1.26952
gene-SAK_RS02745	77.3255	0.345335	0.350357	0.985665	0.324298	0.896544	SAK_RS02745	aspartate--ammonia ligase				0.0474283	1.27045
gene-SAK_RS02920	39.9893	0.31218	0.360964	0.864853	0.38712	0.896544	SAK_RS02920	DivIVA domain-containing protein				0.0474283	1.24158
gene-SAK_RS03175	46.8724	-0.387178	0.379002	-1.02157	0.306984	0.896544	SAK_RS03175	terminase				0.0474283	0.764624
gene-SAK_RS03355	56.5035	-0.277698	0.364821	-0.761188	0.446545	0.896544	SAK_RS03355	IS1182-like element IS1563 family transposase				0.0474283	0.824906
gene-SAK_RS03400	45.4776	-0.360431	0.394489	-0.913664	0.360893	0.896544	SAK_RS03400	hypothetical protein				0.0474283	0.778932
gene-SAK_RS03430	930.266	0.266446	0.37462	0.711241	0.476935	0.896544	SAK_RS03430	type B 50S ribosomal protein L31				0.0474283	1.20284
gene-SAK_RS03445	77.2492	0.326525	0.346314	0.942859	0.345753	0.896544	SAK_RS03445	flavodoxin				0.0474283	1.25399
gene-SAK_RS03570	40.0977	0.367296	0.370069	0.992507	0.32095	0.896544	SAK_RS03570	endonuclease				0.0474283	1.28993
gene-SAK_RS03770	54.4953	-0.2914	0.35539	-0.819944	0.412248	0.896544	SAK_RS03770	hypothetical protein				0.0474283	0.817109
gene-SAK_RS03875	118.244	0.285392	0.349412	0.816777	0.414056	0.896544	SAK_RS03875	LPXTG cell wall anchor domain-containing protein				0.0474283	1.21874
gene-SAK_RS03880	125.753	0.290436	0.36145	0.80353	0.421668	0.896544	SAK_RS03880	class C sortase				0.0474283	1.22301
gene-SAK_RS04185	39.5563	-0.391729	0.396134	-0.988879	0.322722	0.896544	SAK_RS04185	glycosyltransferase family 4 protein				0.0474283	0.762216
gene-SAK_RS04510	67.775	0.301283	0.368741	0.817059	0.413895	0.896544	SAK_RS04510	DEAD/DEAH box helicase				0.0474283	1.23224
gene-SAK_RS04770	3836.97	-0.227406	0.319593	-0.711549	0.476744	0.896544	SAK_RS04770	bifunctional biotin--[acetyl-CoA-carboxylase] synthetase/biotin operon repressor				0.0474283	0.854169
gene-SAK_RS05025	67.6818	0.35047	0.3898	0.899103	0.368598	0.896544	lpdA	dihydrolipoyl dehydrogenase				0.0474283	1.27498
gene-SAK_RS05145	60.9024	0.33154	0.378598	0.875706	0.38119	0.896544	SAK_RS05145	cation-transporting P-type ATPase				0.0474283	1.25836
gene-SAK_RS05160	54.4112	-0.365802	0.391713	-0.933853	0.35038	0.896544	SAK_RS05160	TVP38/TMEM64 family protein				0.0474283	0.776037
gene-SAK_RS05220	54.6215	0.324336	0.361109	0.898167	0.369097	0.896544	SAK_RS05220	amino acid ABC transporter substrate-binding protein				0.0474283	1.25209
gene-SAK_RS05275	56.1895	0.285452	0.350578	0.814233	0.415512	0.896544	gyrA	DNA gyrase subunit A				0.0474283	1.21879
gene-SAK_RS05935	88.3502	-0.264152	0.367953	-0.717894	0.472822	0.896544	SAK_RS05935	JAB domain-containing protein				0.0474283	0.832688
gene-SAK_RS06080	51.9845	0.32431	0.41765	0.77651	0.437448	0.896544	SAK_RS06080	kinase				0.0474283	1.25207
gene-SAK_RS06175	60.9196	0.267095	0.357926	0.746228	0.45553	0.896544	SAK_RS06175	sodium:alanine symporter family protein				0.0474283	1.20338
gene-SAK_RS06255	43.6589	0.370148	0.413746	0.894628	0.370986	0.896544	SAK_RS06255	N-acylneuraminate cytidylyltransferase				0.0474283	1.29249
gene-SAK_RS06715	424.918	0.361042	0.378109	0.954862	0.339648	0.896544	SAK_RS06715	50S ribosomal protein L7/L12				0.0474283	1.28435
gene-SAK_RS06750	393.042	-0.237155	0.318986	-0.743465	0.4572	0.896544	SAK_RS06750	TetR/AcrR family transcriptional regulator				0.0474283	0.848417
gene-SAK_RS06795	69.7638	0.28539	0.375887	0.759245	0.447706	0.896544	SAK_RS06795	hemolysin III family protein				0.0474283	1.21874
gene-SAK_RS06825	42.2933	-0.386423	0.396106	-0.975552	0.329286	0.896544	mvaD	diphosphomevalonate decarboxylase				0.0474283	0.765024
gene-SAK_RS06835	43.1534	-0.39396	0.398387	-0.988889	0.322718	0.896544	SAK_RS06835	HAMP domain-containing histidine kinase				0.0474283	0.761038
gene-SAK_RS06880	749.772	-0.359308	0.374385	-0.959728	0.337192	0.896544	SAK_RS06880	membrane protein				0.0474283	0.779538
gene-SAK_RS06885	353.226	0.256671	0.339453	0.756132	0.44957	0.896544	SAK_RS06885	ABC transporter ATP-binding protein				0.0474283	1.19472
gene-SAK_RS06900	81.6437	-0.396149	0.401096	-0.987666	0.323316	0.896544	SAK_RS06900	ABC-F family ATP-binding cassette domain-containing protein				0.0474283	0.759884
gene-SAK_RS07015	80.6803	-0.271826	0.350555	-0.775418	0.438093	0.896544	SAK_RS07015	efflux RND transporter periplasmic adaptor subunit				0.0474283	0.82827
gene-SAK_RS07050	158.733	0.312889	0.374108	0.836359	0.402953	0.896544	SAK_RS07050	50S ribosomal protein L27				0.0474283	1.24219
gene-SAK_RS07085	39.8683	0.38094	0.369423	1.03118	0.302458	0.896544	gorA	glutathione-disulfide reductase				0.0474283	1.30219
gene-SAK_RS07200	37.8741	-0.282833	0.391227	-0.722937	0.469718	0.896544	pflA	pyruvate formate lyase-activating protein				0.0474283	0.821975
gene-SAK_RS07225	54.3423	0.275527	0.367706	0.749312	0.453669	0.896544	SAK_RS07225	ECF transporter S component				0.0474283	1.21044
gene-SAK_RS07545	35.967	-0.301288	0.403237	-0.747176	0.454958	0.896544	SAK_RS07545	hypothetical protein				0.0474283	0.811527
gene-SAK_RS07555	51.2996	0.338722	0.377096	0.898238	0.369059	0.896544	obgE	GTPase ObgE				0.0474283	1.26464
gene-SAK_RS07565	91.0422	0.306248	0.366796	0.834926	0.403759	0.896544	SAK_RS07565	aminopeptidase				0.0474283	1.23649
gene-SAK_RS07605	133.73	0.252798	0.352997	0.716149	0.473899	0.896544	SAK_RS07605	amino acid permease				0.0474283	1.19152
gene-SAK_RS07695	50.8083	-0.308415	0.364574	-0.845961	0.397574	0.896544	ybeY	rRNA maturation RNase YbeY				0.0474283	0.807528
gene-SAK_RS07745	83.6659	0.292242	0.339228	0.861493	0.388967	0.896544	SAK_RS07745	UMP kinase				0.0474283	1.22454
gene-SAK_RS07820	163.847	0.264879	0.372677	0.710745	0.477242	0.896544	pabB	aminodeoxychorismate synthase component I				0.0474283	1.20154
gene-SAK_RS07830	410.537	-0.283359	0.373412	-0.758836	0.447951	0.896544	SAK_RS07830	peptidylprolyl isomerase				0.0474283	0.821676
gene-SAK_RS07845	151.915	0.283831	0.377745	0.751382	0.452423	0.896544	SAK_RS07845	metal ABC transporter substrate-binding protein				0.0474283	1.21742
gene-SAK_RS07945	42.0363	0.275801	0.381906	0.722171	0.470189	0.896544	brnQ	branched-chain amino acid transport system II carrier protein				0.0474283	1.21067
gene-SAK_RS07950	74.1361	0.318969	0.354947	0.898639	0.368845	0.896544	metG	methionine--tRNA ligase				0.0474283	1.24744
gene-SAK_RS07990	62.4206	0.301471	0.368698	0.817664	0.413549	0.896544	SAK_RS07990	phosphoglycerate dehydrogenase				0.0474283	1.2324
gene-SAK_RS08070	46.7034	0.273274	0.35721	0.765022	0.444258	0.896544	SAK_RS08070	ATP-dependent Clp protease proteolytic subunit				0.0474283	1.20855
gene-SAK_RS08275	39.1713	-0.301701	0.394192	-0.765367	0.444053	0.896544	SAK_RS08275	LemA family protein				0.0474283	0.811295
gene-SAK_RS08285	119.13	0.35173	0.398613	0.882383	0.37757	0.896544	SAK_RS08285	V-type Na+ -ATPase subunit J				0.0474283	1.27609
gene-SAK_RS08310	377.752	0.348727	0.35176	0.991379	0.321501	0.896544	sstT	serine/threonine transporter SstT				0.0474283	1.27344
gene-SAK_RS08710	80.5069	0.288031	0.33291	0.865189	0.386935	0.896544	SAK_RS08710	ATP-dependent RecD-like DNA helicase				0.0474283	1.22097
gene-SAK_RS08745	117.276	0.327268	0.345913	0.9461	0.344098	0.896544	SAK_RS08745	sulfite exporter TauE/SafE family protein				0.0474283	1.25464
gene-SAK_RS08825	61.752	-0.365978	0.378738	-0.966309	0.333889	0.896544	SAK_RS08825	DUF4365 domain-containing protein				0.0474283	0.775943
gene-SAK_RS08970	60.2493	-0.320094	0.337852	-0.947437	0.343416	0.896544	SAK_RS08970	DNA-dependent RNA polymerase auxiliary subunit epsilon family protein				0.0474283	0.801018
gene-SAK_RS08975	140.554	0.300896	0.383082	0.785461	0.432183	0.896544	SAK_RS08975	ribonuclease J				0.0474283	1.23191
gene-SAK_RS09315	248.567	-0.344068	0.353774	-0.972564	0.33077	0.896544	SAK_RS09315	small multi-drug export protein				0.0474283	0.787817
gene-SAK_RS09320	304.509	0.324551	0.34407	0.943272	0.345542	0.896544	SAK_RS09320	elongation factor Ts				0.0474283	1.25227
gene-SAK_RS09380	88.9964	0.276063	0.339307	0.813608	0.41587	0.896544	SAK_RS09380	peptide deformylase				0.0474283	1.21089
gene-SAK_RS09475	117.22	0.358046	0.361225	0.991199	0.321588	0.896544	galE	UDP-glucose 4-epimerase GalE				0.0474283	1.28169
gene-SAK_RS09480	36.8498	0.304955	0.396976	0.768195	0.442372	0.896544	SAK_RS09480	alpha-glucosidase				0.0474283	1.23538
gene-SAK_RS09485	40.7052	0.362342	0.37307	0.971244	0.331427	0.896544	ugpC	sn-glycerol-3-phosphate ABC transporter ATP-binding protein UgpC				0.0474283	1.28551
gene-SAK_RS09655	110.214	-0.275566	0.386751	-0.712515	0.476146	0.896544	SAK_RS09655	GHKL domain-containing protein				0.0474283	0.826126
gene-SAK_RS09660	63.0794	-0.35633	0.38106	-0.935102	0.349736	0.896544	SAK_RS09660	response regulator transcription factor				0.0474283	0.781149
gene-SAK_RS09760	39.529	0.367542	0.361663	1.01625	0.309508	0.896544	SAK_RS09760	replication-associated recombination protein A				0.0474283	1.29015
gene-SAK_RS09970	61.8648	0.280748	0.356314	0.787923	0.430742	0.896544	SAK_RS09970	CPBP family intramembrane metalloprotease				0.0474283	1.21482
gene-SAK_RS10040	1061.9	0.327011	0.319333	1.02405	0.305813	0.896544	SAK_RS10040	leucine--tRNA ligase				0.0474283	1.25441
gene-SAK_RS10060	84.6884	-0.342467	0.394643	-0.867789	0.38551	0.896544	SAK_RS10060	LPXTG cell wall anchor domain-containing protein				0.0474283	0.788691
gene-SAK_RS10075	90.5759	-0.289328	0.369793	-0.782405	0.433977	0.896544	SAK_RS10075	YSIRK-type signal peptide-containing protein				0.0474283	0.818283
gene-SAK_RS10245	54.7686	-0.319645	0.390195	-0.819194	0.412676	0.896544	SAK_RS10245	MFS transporter				0.0474283	0.801267
gene-SAK_RS10285	45.6057	0.324728	0.420986	0.771352	0.440498	0.896544	SAK_RS10285	YitT family protein				0.0474283	1.25243
gene-SAK_RS10290	49.9877	0.395393	0.380172	1.04004	0.298324	0.896544	aspS	aspartate--tRNA ligase				0.0474283	1.3153
gene-SAK_RS10410	71.5001	-0.314251	0.355406	-0.884201	0.376588	0.896544	SAK_RS10410	ABC transporter permease/substrate-binding protein				0.0474283	0.804269
gene-SAK_RS10420	39.861	-0.289267	0.37364	-0.774184	0.438822	0.896544	SAK_RS10420	alpha/beta hydrolase				0.0474283	0.818318
gene-SAK_RS10595	49.4917	-0.294737	0.359135	-0.820686	0.411825	0.896544	sdaAB	L-serine ammonia-lyase%2C iron-sulfur-dependent%2C subunit beta				0.0474283	0.815221
gene-SAK_RS10600	124.185	0.317052	0.341894	0.927338	0.353751	0.896544	sdaAA	L-serine ammonia-lyase%2C iron-sulfur-dependent%2C subunit alpha				0.0474283	1.24578
gene-SAK_RS10605	2629.7	-0.256231	0.302362	-0.847432	0.396754	0.896544	SAK_RS10605	transglycosylase SLT domain-containing protein				0.0474283	0.837273
gene-SAK_RS10640	37.4941	-0.348306	0.385312	-0.903959	0.366017	0.896544	SAK_RS10640	insulinase family protein				0.0474283	0.785506
gene-SAK_RS10665	256.646	0.277357	0.359599	0.771295	0.440532	0.896544	guaB	IMP dehydrogenase				0.0474283	1.21197
gene-SAK_RS10710	178.732	-0.291564	0.349667	-0.833832	0.404376	0.896544	trpS	tryptophan--tRNA ligase				0.0474283	0.817016
gene-SAK_RS10725	151.805	-0.263418	0.360379	-0.730949	0.46481	0.896544	SAK_RS10725	ATP-binding cassette domain-containing protein				0.0474283	0.833112
gene-SAK_RS10730	509.226	0.226403	0.314735	0.719345	0.471928	0.896544	SAK_RS10730	YfhO family protein				0.0474283	1.16991
gene-SAK_RS11015	167.495	-0.324456	0.356522	-0.910059	0.362792	0.896544	SAK_RS11015	MarR family transcriptional regulator				0.0474283	0.7986
gene-SAK_RS11020	138.909	-0.316243	0.351438	-0.899855	0.368197	0.896544	SAK_RS11020	hypothetical protein				0.0474283	0.803159
gene-SAK_RS11145	42.9489	-0.43187	0.417711	-1.03389	0.301186	0.896544	SAK_RS11145	hypothetical protein				0.0474283	0.741301
gene-SAK_RS11415	77.7528	0.328178	0.347088	0.945519	0.344394	0.896544	SAK_RS11415	hypothetical protein				0.0474283	1.25543
gene-SAK_RS08270	161.665	0.240212	0.340851	0.704744	0.480969	0.897919	htpX	zinc metalloprotease HtpX				0.0467628	1.18117
gene-SAK_RS11310	4057.37	-0.243503	0.348102	-0.699518	0.484228	0.900928	SAK_RS11310	hypothetical protein				0.0453098	0.844692
gene-SAK_RS06195	453.408	0.236105	0.339912	0.694606	0.487302	0.902794	SAK_RS06195	DUF3862 domain-containing protein				0.0444113	1.17781
gene-SAK_RS06525	184.522	-0.233062	0.336482	-0.692646	0.488532	0.902794	SAK_RS06525	TDT family transporter				0.0444113	0.850827
gene-SAK_RS10520	148.199	-0.231599	0.337705	-0.685803	0.492838	0.907684	SAK_RS10520	Bro-N domain-containing protein				0.0420654	0.85169
gene-SAK_RS05880	148.982	-0.257231	0.380577	-0.675897	0.499106	0.910037	SAK_RS05880	potassium transporter Kup				0.0409409	0.836693
gene-SAK_RS06275	87.8256	0.270264	0.398884	0.67755	0.498057	0.910037	SAK_RS06275	polysaccharide biosynthesis protein				0.0409409	1.20603
gene-SAK_RS09705	62.7227	-0.259113	0.383237	-0.676117	0.498967	0.910037	SAK_RS09705	phosphate-binding protein				0.0409409	0.835602
gene-SAK_RS00530	143.482	0.214477	0.320817	0.668534	0.503793	0.912734	SAK_RS00530	50S ribosomal protein L18				0.0396559	1.16028
gene-SAK_RS06805	41.4888	0.246301	0.368532	0.668331	0.503922	0.912734	SAK_RS06805	hypothetical protein				0.0396559	1.18616
gene-SAK_RS01355	656.841	0.25749	0.389921	0.660365	0.50902	0.916796	rplM	50S ribosomal protein L13				0.0377274	1.1954
gene-SAK_RS04305	66.2055	-0.233439	0.353916	-0.65959	0.509517	0.916796	SAK_RS04305	PspC domain-containing protein				0.0377274	0.850605
gene-SAK_RS05380	38.9447	-0.23761	0.363515	-0.653646	0.51334	0.920646	SAK_RS05380	DNA-binding protein				0.0359074	0.848149
gene-SAK_RS03165	79.845	0.231817	0.358222	0.647132	0.517546	0.923693	SAK_RS03165	hypothetical protein				0.0344722	1.17431
gene-SAK_RS08715	156.607	0.230114	0.35633	0.645788	0.518417	0.923693	SAK_RS08715	hypothetical protein				0.0344722	1.17293
gene-SAK_RS08720	47.3445	0.237063	0.373559	0.634607	0.525685	0.933602	dinB	DNA polymerase IV				0.0298381	1.17859
gene-SAK_RS00375	54.9247	0.218654	0.351489	0.622079	0.53389	0.938195	purD	phosphoribosylamine--glycine ligase				0.0277068	1.16365
gene-SAK_RS00480	56.9269	-0.227767	0.38552	-0.590804	0.554652	0.938195	rpsC	30S ribosomal protein S3				0.0277068	0.853956
gene-SAK_RS01490	64.6823	0.250881	0.403223	0.622189	0.533818	0.938195	SAK_RS01490	ABC transporter permease				0.0277068	1.18993
gene-SAK_RS01615	45.3895	-0.212152	0.352313	-0.602169	0.547062	0.938195	SAK_RS01615	GNAT family N-acetyltransferase				0.0277068	0.863249
gene-SAK_RS01835	94.6204	-0.208866	0.338572	-0.616902	0.537299	0.938195	SAK_RS01835	penicillin-binding protein				0.0277068	0.865217
gene-SAK_RS02230	42.747	-0.220625	0.367424	-0.600464	0.548197	0.938195	SAK_RS02230	phosphotransferase family protein				0.0277068	0.858194
gene-SAK_RS02960	42.89	-0.228012	0.379803	-0.600343	0.548277	0.938195	SAK_RS02960	phospho-sugar mutase				0.0277068	0.853811
gene-SAK_RS03030	38.0379	0.238341	0.391299	0.609101	0.542457	0.938195	SAK_RS03030	TM2 domain-containing protein				0.0277068	1.17963
gene-SAK_RS03890	152.869	0.231002	0.390815	0.591078	0.554468	0.938195	SAK_RS03890	VWA domain-containing protein				0.0277068	1.17365
gene-SAK_RS07120	54.4974	-0.218272	0.353584	-0.617314	0.537028	0.938195	rplT	50S ribosomal protein L20				0.0277068	0.859594
gene-SAK_RS07620	204.876	0.239585	0.403853	0.593248	0.553015	0.938195	secG	preprotein translocase subunit SecG				0.0277068	1.18065
gene-SAK_RS07675	64.5031	0.2314	0.389473	0.594137	0.55242	0.938195	SAK_RS07675	hypothetical protein				0.0277068	1.17397
gene-SAK_RS08700	42.7645	-0.221268	0.370785	-0.596757	0.55067	0.938195	SAK_RS08700	ribonuclease HIII				0.0277068	0.857811
gene-SAK_RS08780	37.791	0.242924	0.412281	0.58922	0.555713	0.938195	SAK_RS08780	polyprenyl synthetase family protein				0.0277068	1.18339
gene-SAK_RS11140	144.861	0.265588	0.425592	0.624045	0.532598	0.938195	SAK_RS11140	hypothetical protein				0.0277068	1.20213
gene-SAK_RS11215	56.7331	0.233233	0.382996	0.608969	0.542545	0.938195	SAK_RS11215	hypothetical protein				0.0277068	1.17547
gene-SAK_RS05645	162.069	0.221873	0.383362	0.578757	0.562753	0.947156	SAK_RS05645	WXG100 family type VII secretion target				0.0235783	1.16625
gene-SAK_RS03805	99.2851	0.203257	0.353236	0.575414	0.565011	0.94804	SAK_RS03805	recombinase family protein				0.0231732	1.15129
gene-SAK_RS01180	46.4998	-0.199914	0.351486	-0.568767	0.569514	0.950275	pepA	glutamyl aminopeptidase				0.0221509	0.870603
gene-SAK_RS07105	42.6128	-0.205866	0.362236	-0.568321	0.569817	0.950275	SAK_RS07105	type I 3-dehydroquinate dehydratase				0.0221509	0.867018
gene-SAK_RS04715	37.4272	0.20796	0.368015	0.565086	0.572016	0.951041	nrdE	class 1b ribonucleoside-diphosphate reductase subunit alpha				0.0218007	1.15505
gene-SAK_RS02080	39.8009	0.232228	0.415781	0.558534	0.576479	0.951494	SAK_RS02080	acyl carrier protein				0.021594	1.17465
gene-SAK_RS07975	61.1879	0.195022	0.35011	0.557031	0.577506	0.951494	SAK_RS07975	exodeoxyribonuclease III				0.021594	1.14474
gene-SAK_RS08795	42.7974	0.211067	0.37891	0.557036	0.577503	0.951494	cydB	cytochrome d ubiquinol oxidase subunit II				0.021594	1.15754
gene-SAK_RS02100	44.8743	-0.223321	0.403262	-0.553787	0.579725	0.952281	fabF	beta-ketoacyl-ACP synthase II				0.0212351	0.856591
gene-SAK_RS08500	53.9628	-0.193596	0.352727	-0.548856	0.583104	0.954964	SAK_RS08500	pyridoxal phosphate-dependent aminotransferase				0.0200131	0.874423
gene-SAK_RS06345	39.6954	0.2236	0.409567	0.545942	0.585106	0.955381	deoD	purine-nucleoside phosphorylase				0.0198232	1.16764
gene-SAK_RS08635	39.9169	-0.194758	0.359591	-0.541609	0.588088	0.957393	uvrA	excinuclease ABC subunit UvrA				0.0189099	0.87372
gene-SAK_RS00055	39.965	-0.178358	0.376411	-0.473838	0.635615	0.962167	SAK_RS00055	serine hydrolase				0.0167496	0.883708
gene-SAK_RS00550	104.143	0.136419	0.324125	0.420882	0.673841	0.962167	secY	preprotein translocase subunit SecY				0.0167496	1.09917
gene-SAK_RS00725	97.554	0.15321	0.343507	0.446017	0.655585	0.962167	dnaK	molecular chaperone DnaK				0.0167496	1.11204
gene-SAK_RS00735	92.7454	-0.172851	0.353175	-0.489419	0.624545	0.962167	SAK_RS00735	PLP-dependent aminotransferase family protein				0.0167496	0.887088
gene-SAK_RS00740	60.9652	-0.160219	0.380628	-0.420935	0.673803	0.962167	truA	tRNA pseudouridine(38-40) synthase TruA				0.0167496	0.894889
gene-SAK_RS00790	90.0028	0.161375	0.359413	0.448995	0.653435	0.962167	SAK_RS00790	dUTP diphosphatase				0.0167496	1.11835
gene-SAK_RS01010	110.016	-0.159002	0.323307	-0.4918	0.622861	0.962167	SAK_RS01010	D-alanyl-D-alanine carboxypeptidase				0.0167496	0.895644
gene-SAK_RS01360	825.017	0.149807	0.340373	0.440126	0.659846	0.962167	rpsI	30S ribosomal protein S9				0.0167496	1.10942
gene-SAK_RS01870	514.058	0.151577	0.362038	0.418678	0.675452	0.962167	SAK_RS01870	ribonuclease Y				0.0167496	1.11078
gene-SAK_RS01930	78.2495	-0.172872	0.348074	-0.496654	0.619433	0.962167	pknB	Stk1 family PASTA domain-containing Ser/Thr kinase				0.0167496	0.887075
gene-SAK_RS02165	59.7488	0.158204	0.345922	0.457341	0.647426	0.962167	SAK_RS02165	Cof-type HAD-IIB family hydrolase				0.0167496	1.1159
gene-SAK_RS02525	75.492	-0.151603	0.357177	-0.424447	0.67124	0.962167	SAK_RS02525	AraC family transcriptional regulator				0.0167496	0.90025
gene-SAK_RS03020	1430.87	0.180016	0.376655	0.477933	0.632698	0.962167	SAK_RS03020	HU family DNA-binding protein				0.0167496	1.1329
gene-SAK_RS03025	126.76	0.175481	0.353849	0.49592	0.619951	0.962167	SAK_RS03025	site-specific integrase				0.0167496	1.12934
gene-SAK_RS03145	69.9363	-0.180068	0.361163	-0.498579	0.618076	0.962167	SAK_RS03145	DUF1492 domain-containing protein				0.0167496	0.882661
gene-SAK_RS03160	57.2137	0.16663	0.373643	0.44596	0.655626	0.962167	SAK_RS03160	phage portal protein				0.0167496	1.12243
gene-SAK_RS03395	77.9714	0.172988	0.404431	0.427733	0.668846	0.962167	SAK_RS03395	hypothetical protein				0.0167496	1.12739
gene-SAK_RS03460	743.176	0.167195	0.334919	0.499211	0.617631	0.962167	SAK_RS03460	50S ribosomal protein L19				0.0167496	1.12287
gene-SAK_RS03560	66.535	0.161746	0.353164	0.457992	0.646958	0.962167	SAK_RS03560	YueI family protein				0.0167496	1.11864
gene-SAK_RS03815	59.4091	-0.192643	0.387813	-0.496743	0.61937	0.962167	SAK_RS03815	serine/threonine protein kinase				0.0167496	0.875001
gene-SAK_RS04525	51.9295	0.177632	0.34998	0.507548	0.61177	0.962167	SAK_RS04525	1-acyl-sn-glycerol-3-phosphate acyltransferase				0.0167496	1.13103
gene-SAK_RS04565	144.816	-0.152632	0.335538	-0.454887	0.64919	0.962167	SAK_RS04565	superoxide dismutase				0.0167496	0.899608
gene-SAK_RS04570	92.8705	0.17484	0.372236	0.469702	0.638568	0.962167	SAK_RS04570	PRD domain-containing protein				0.0167496	1.12884
gene-SAK_RS04765	684.113	0.129535	0.29628	0.437204	0.661964	0.962167	SAK_RS04765	DUF3272 domain-containing protein				0.0167496	1.09394
gene-SAK_RS05125	106.66	-0.201295	0.379607	-0.53027	0.595924	0.962167	SAK_RS05125	pneumococcal-type histidine triad protein				0.0167496	0.86977
gene-SAK_RS05355	49.8678	0.173771	0.354209	0.490588	0.623718	0.962167	SAK_RS05355	response regulator transcription factor				0.0167496	1.128
gene-SAK_RS05770	74.7292	0.178993	0.370194	0.483512	0.628732	0.962167	SAK_RS05770	ECF transporter S component				0.0167496	1.13209
gene-SAK_RS05825	44.1006	-0.211145	0.425956	-0.495697	0.620108	0.962167	SAK_RS05825	thymidine kinase				0.0167496	0.863851
gene-SAK_RS05890	86.7386	0.163408	0.342955	0.476471	0.633739	0.962167	pta	phosphate acetyltransferase				0.0167496	1.11993
gene-SAK_RS06350	58.3984	-0.165603	0.365067	-0.453623	0.6501	0.962167	SAK_RS06350	chloride channel protein				0.0167496	0.891556
gene-SAK_RS06405	39.7695	0.187718	0.377732	0.496961	0.619217	0.962167	SAK_RS06405	fibronectin/fibrinogen-binding protein				0.0167496	1.13896
gene-SAK_RS06545	50.8579	-0.201635	0.396376	-0.508696	0.610965	0.962167	pepV	dipeptidase PepV				0.0167496	0.869564
gene-SAK_RS06580	36.0556	-0.159866	0.360028	-0.444038	0.657015	0.962167	SAK_RS06580	hypothetical protein				0.0167496	0.895108
gene-SAK_RS06815	44.7968	-0.159238	0.37632	-0.423146	0.672189	0.962167	SAK_RS06815	type 2 isopentenyl-diphosphate Delta-isomerase				0.0167496	0.895498
gene-SAK_RS07160	36.7691	0.15934	0.367901	0.433105	0.664939	0.962167	SAK_RS07160	polysaccharide biosynthesis protein				0.0167496	1.11678
gene-SAK_RS07250	55.7118	0.182354	0.353778	0.515448	0.60624	0.962167	SAK_RS07250	LPXTG cell wall anchor domain-containing protein				0.0167496	1.13473
gene-SAK_RS07530	108.948	0.150823	0.35733	0.422085	0.672963	0.962167	SAK_RS07530	CPBP family intramembrane metalloprotease				0.0167496	1.1102
gene-SAK_RS07655	228.163	-0.199872	0.395676	-0.50514	0.613461	0.962167	SAK_RS07655	transglutaminase				0.0167496	0.870628
gene-SAK_RS08090	70.9946	0.159129	0.351673	0.45249	0.650916	0.962167	SAK_RS08090	APC family permease				0.0167496	1.11661
gene-SAK_RS08355	48.9912	0.170894	0.356327	0.479599	0.631512	0.962167	SAK_RS08355	YebC/PmpR family DNA-binding transcriptional regulator				0.0167496	1.12576
gene-SAK_RS08535	90.4881	0.173474	0.337609	0.513833	0.607369	0.962167	SAK_RS08535	CHAP domain-containing protein				0.0167496	1.12777
gene-SAK_RS09440	186.909	0.188611	0.386194	0.488384	0.625278	0.962167	yajC	preprotein translocase subunit YajC				0.0167496	1.13967
gene-SAK_RS09670	63.6682	-0.177111	0.361362	-0.49012	0.624049	0.962167	SAK_RS09670	PTS transporter subunit EIIC				0.0167496	0.884473
gene-SAK_RS10085	446.668	-0.156093	0.329609	-0.473571	0.635806	0.962167	SAK_RS10085	penicillin-binding protein				0.0167496	0.897452
gene-SAK_RS10225	39.2433	0.201335	0.390941	0.515	0.606553	0.962167	recA	recombinase RecA				0.0167496	1.14976
gene-SAK_RS10250	61.7327	-0.154699	0.342692	-0.451423	0.651685	0.962167	mutL	DNA mismatch repair endonuclease MutL				0.0167496	0.89832
gene-SAK_RS10980	340.784	0.150734	0.356612	0.422683	0.672526	0.962167	mobC	plasmid mobilization relaxosome protein MobC				0.0167496	1.11013
gene-SAK_RS11420	76.2698	0.18365	0.41051	0.447371	0.654607	0.962167	SAK_RS11420	hypothetical protein				0.0167496	1.13575
gene-SAK_RS01750	53.8155	-0.169491	0.410888	-0.412499	0.679974	0.966093	SAK_RS01750	ABC transporter permease				0.0149813	0.889156
gene-SAK_RS03555	83.1928	0.159245	0.39376	0.404422	0.685902	0.966726	SAK_RS03555	NUDIX domain-containing protein				0.0146965	1.1167
gene-SAK_RS06625	42.2253	-0.153934	0.379129	-0.406019	0.684729	0.966726	lmb	metal ABC transporter substrate-binding lipoprotein/laminin-binding adhesin Lmb				0.0146965	0.898797
gene-SAK_RS06890	148.623	-0.146763	0.364841	-0.402265	0.687489	0.966726	SAK_RS06890	ABC transporter ATP-binding protein				0.0146965	0.903275
gene-SAK_RS07470	42.6178	0.166054	0.412307	0.402743	0.687137	0.966726	asp1	accessory Sec system protein Asp1				0.0146965	1.12199
gene-SAK_RS02395	39.1741	-0.146297	0.38468	-0.380308	0.703717	0.969605	SAK_RS02395	NAD(P)H-dependent glycerol-3-phosphate dehydrogenase				0.0134053	0.903567
gene-SAK_RS03795	109.453	0.138322	0.35963	0.384624	0.700516	0.969605	SAK_RS03795	LysM peptidoglycan-binding domain-containing protein				0.0134053	1.10062
gene-SAK_RS05165	44.9304	0.15467	0.400658	0.386039	0.699468	0.969605	SAK_RS05165	hypothetical protein				0.0134053	1.11317
gene-SAK_RS06735	97.7884	0.130824	0.330268	0.396114	0.692021	0.969605	SAK_RS06735	amino acid permease				0.0134053	1.09492
gene-SAK_RS07130	45.0302	0.1444	0.369905	0.390369	0.696263	0.969605	infC	translation initiation factor IF-3				0.0134053	1.10527
gene-SAK_RS07715	81.2547	-0.135587	0.356093	-0.380764	0.703378	0.969605	phoH	phosphate starvation-inducible protein PhoH				0.0134053	0.910299
gene-SAK_RS10550	97.7794	-0.147018	0.382049	-0.384815	0.700375	0.969605	SAK_RS10550	site-specific integrase				0.0134053	0.903115
gene-SAK_RS10720	39.3538	-0.152158	0.388057	-0.392102	0.694983	0.969605	SAK_RS10720	YitT family protein				0.0134053	0.899903
gene-SAK_RS08250	37.9454	-0.13706	0.363475	-0.377082	0.706112	0.970461	nrdR	transcriptional repressor NrdR				0.0130219	0.90937
gene-SAK_RS06555	64.0604	-0.14082	0.380701	-0.369896	0.71146	0.972922	SAK_RS06555	glycerophosphodiester phosphodiesterase				0.0119221	0.907004
gene-SAK_RS08980	378.269	-0.123302	0.333096	-0.370169	0.711257	0.972922	SAK_RS08980	CHAP domain-containing protein				0.0119221	0.918084
gene-SAK_RS00260	56.7723	0.125533	0.380761	0.329691	0.741634	0.974413	recO	DNA repair protein RecO				0.0112569	1.09091
gene-SAK_RS00310	213.668	0.0945121	0.33326	0.283599	0.776718	0.974413	purH	bifunctional phosphoribosylaminoimidazolecarboxamide formyltransferase/IMP cyclohydrolase				0.0112569	1.0677
gene-SAK_RS00385	41.9367	0.125797	0.403497	0.311766	0.755219	0.974413	purK	5-(carboxyamino)imidazole ribonucleotide synthase				0.0112569	1.09111
gene-SAK_RS00445	128.582	0.0582321	0.373867	0.155756	0.876225	0.974413	rpsJ	30S ribosomal protein S10				0.0112569	1.04119
gene-SAK_RS00455	71.7142	0.110523	0.337137	0.327828	0.743041	0.974413	rplD	50S ribosomal protein L4				0.0112569	1.07962
gene-SAK_RS00570	38.0825	-0.0994896	0.375198	-0.265165	0.790882	0.974413	rpsK	30S ribosomal protein S11				0.0112569	0.933363
gene-SAK_RS00580	37.506	0.144956	0.41162	0.35216	0.724718	0.974413	SAK_RS00580	50S ribosomal protein L17				0.0112569	1.1057
gene-SAK_RS00800	44.3256	0.0990488	0.406472	0.243679	0.807479	0.974413	SAK_RS00800	carbonic anhydrase				0.0112569	1.07107
gene-SAK_RS00815	137.246	0.104552	0.327419	0.319322	0.749483	0.974413	SAK_RS00815	glutamate--tRNA ligase				0.0112569	1.07516
gene-SAK_RS00970	166.629	0.0564644	0.365435	0.154513	0.877206	0.974413	SAK_RS00970	undecaprenyl-diphosphate phosphatase				0.0112569	1.03991
gene-SAK_RS00980	139.62	0.0627949	0.37764	0.166283	0.867934	0.974413	SAK_RS00980	undecaprenyl/decaprenyl-phosphate alpha-N-acetylglucosaminyl 1-phosphate transferase				0.0112569	1.04449
gene-SAK_RS01345	55.0099	-0.0583488	0.347111	-0.168098	0.866506	0.974413	SAK_RS01345	hypothetical protein				0.0112569	0.960363
gene-SAK_RS01850	78.6347	-0.0649223	0.391535	-0.165815	0.868303	0.974413	gpsB	cell division regulator GpsB				0.0112569	0.955997
gene-SAK_RS01860	71.1574	-0.125043	0.360989	-0.34639	0.72905	0.974413	SAK_RS01860	hypothetical protein				0.0112569	0.916977
gene-SAK_RS01875	55.2781	-0.0600406	0.381425	-0.157411	0.874921	0.974413	SAK_RS01875	ABC transporter ATP-binding protein				0.0112569	0.959237
gene-SAK_RS01910	50.738	-0.10463	0.357459	-0.292705	0.769748	0.974413	SAK_RS01910	primosomal protein N'				0.0112569	0.930044
gene-SAK_RS01960	36.8745	-0.0626487	0.399044	-0.156997	0.875247	0.974413	SAK_RS01960	glycyl-radical enzyme activating protein				0.0112569	0.957505
gene-SAK_RS02085	42.0817	-0.106565	0.374947	-0.284214	0.776247	0.974413	fabK	enoyl-[acyl-carrier-protein] reductase FabK				0.0112569	0.928797
gene-SAK_RS02195	44.0557	0.0952709	0.371034	0.256771	0.797355	0.974413	SAK_RS02195	LCP family protein				0.0112569	1.06827
gene-SAK_RS02215	113.717	0.089531	0.406849	0.22006	0.825825	0.974413	SAK_RS02215	hypothetical protein				0.0112569	1.06402
gene-SAK_RS02390	77.4231	-0.0866472	0.352886	-0.245539	0.806039	0.974413	galU	UTP--glucose-1-phosphate uridylyltransferase GalU				0.0112569	0.941709
gene-SAK_RS02505	101.492	0.057381	0.376527	0.152395	0.878875	0.974413	SAK_RS02505	leucine-rich repeat domain-containing protein				0.0112569	1.04058
gene-SAK_RS02530	37.7029	0.0781869	0.371244	0.210608	0.833193	0.974413	SAK_RS02530	carboxymuconolactone decarboxylase family protein				0.0112569	1.05569
gene-SAK_RS02550	89.0519	-0.0698184	0.381347	-0.183084	0.854732	0.974413	SAK_RS02550	aldo/keto reductase				0.0112569	0.952758
gene-SAK_RS02725	368.692	-0.057811	0.377352	-0.153202	0.878239	0.974413	SAK_RS02725	hypothetical protein				0.0112569	0.960721
gene-SAK_RS02845	372.127	0.0932126	0.353703	0.263533	0.792139	0.974413	SAK_RS02845	prepilin peptidase				0.0112569	1.06674
gene-SAK_RS02930	36.5871	-0.0666231	0.410886	-0.162145	0.871192	0.974413	SAK_RS02930	DUF1827 family protein				0.0112569	0.95487
gene-SAK_RS02945	64.6148	0.134475	0.403975	0.33288	0.739225	0.974413	SAK_RS02945	DUF1797 family protein				0.0112569	1.09769
gene-SAK_RS03235	38.113	0.0625775	0.387774	0.161376	0.871797	0.974413	SAK_RS03235	hypothetical protein				0.0112569	1.04433
gene-SAK_RS03330	43.6566	-0.0813875	0.350139	-0.232443	0.816194	0.974413	SAK_RS03330	fructose-1%2C6-bisphosphatase				0.0112569	0.945148
gene-SAK_RS03375	71.5428	-0.054348	0.338766	-0.16043	0.872543	0.974413	SAK_RS03375	bifunctional DnaQ family exonuclease/ATP-dependent helicase				0.0112569	0.96303
gene-SAK_RS03800	137.184	-0.132547	0.372564	-0.355768	0.722014	0.974413	SAK_RS03800	recombinase family protein				0.0112569	0.91222
gene-SAK_RS03845	1584.54	0.0893597	0.355387	0.251443	0.801472	0.974413	SAK_RS03845	YSIRK-type signal peptide-containing protein				0.0112569	1.0639
gene-SAK_RS04075	43.7432	0.113113	0.377122	0.299937	0.764225	0.974413	SAK_RS04075	DNA/RNA non-specific endonuclease				0.0112569	1.08156
gene-SAK_RS04100	65.0835	0.0761656	0.34284	0.222161	0.824189	0.974413	SAK_RS04100	LysR family transcriptional regulator				0.0112569	1.05421
gene-SAK_RS04270	39.7301	-0.131017	0.364949	-0.359	0.719595	0.974413	ftsY	signal recognition particle-docking protein FtsY				0.0112569	0.913188
gene-SAK_RS04330	2473.49	0.0483737	0.327863	0.147542	0.882704	0.974413	SAK_RS04330	DUF3270 domain-containing protein				0.0112569	1.0341
gene-SAK_RS04400	56.7259	0.0835802	0.357978	0.233479	0.81539	0.974413	SAK_RS04400	NAD(P)H-binding protein				0.0112569	1.05964
gene-SAK_RS04420	45.2544	0.115778	0.365708	0.316586	0.751558	0.974413	pepF	oligoendopeptidase F				0.0112569	1.08356
gene-SAK_RS04425	80.2157	0.0801341	0.389964	0.205491	0.837188	0.974413	SAK_RS04425	phosphoenolpyruvate carboxylase				0.0112569	1.05712
gene-SAK_RS04705	38.2082	-0.0871123	0.385471	-0.225989	0.82121	0.974413	SAK_RS04705	IS1182-like element IS1563 family transposase				0.0112569	0.941405
gene-SAK_RS04885	43.6642	0.0538181	0.362554	0.148442	0.881994	0.974413	glgB	1%2C4-alpha-glucan branching protein GlgB				0.0112569	1.03801
gene-SAK_RS05115	268.466	0.107137	0.342212	0.313071	0.754227	0.974413	SAK_RS05115	nucleoside-diphosphate kinase				0.0112569	1.07709
gene-SAK_RS05340	37.588	0.10028	0.389795	0.257264	0.796975	0.974413	SAK_RS05340	peptidase S41				0.0112569	1.07198
gene-SAK_RS05405	46.331	-0.0627887	0.355032	-0.176854	0.859623	0.974413	SAK_RS05405	aminopeptidase				0.0112569	0.957412
gene-SAK_RS05615	42.4847	0.110828	0.379499	0.292037	0.770259	0.974413	essC	type VII secretion protein EssC				0.0112569	1.07985
gene-SAK_RS05660	36.498	0.0742828	0.373102	0.199095	0.842188	0.974413	carB	carbamoyl-phosphate synthase large subunit				0.0112569	1.05284
gene-SAK_RS05790	46.9015	0.106319	0.367789	0.289075	0.772524	0.974413	SAK_RS05790	ABC transporter ATP-binding protein				0.0112569	1.07648
gene-SAK_RS05835	68.7005	0.0679734	0.35752	0.190124	0.849212	0.974413	SAK_RS05835	FAD:protein FMN transferase				0.0112569	1.04824
gene-SAK_RS05865	35.9728	0.108789	0.365317	0.297795	0.76586	0.974413	guaC	GMP reductase				0.0112569	1.07832
gene-SAK_RS06160	53.4688	0.0862643	0.361105	0.23889	0.811191	0.974413	pcrA	DNA helicase PcrA				0.0112569	1.06162
gene-SAK_RS06180	143.61	0.12753	0.389882	0.327097	0.743594	0.974413	SAK_RS06180	cation transporter				0.0112569	1.09242
gene-SAK_RS06240	354.027	-0.0915966	0.321414	-0.28498	0.775659	0.974413	plsY	glycerol-3-phosphate 1-O-acyltransferase PlsY				0.0112569	0.938484
gene-SAK_RS06310	53.0265	-0.112763	0.4245	-0.265638	0.790518	0.974413	SAK_RS06310	sugar transferase				0.0112569	0.924815
gene-SAK_RS06335	45.2343	0.141027	0.397998	0.354341	0.723083	0.974413	SAK_RS06335	LysR family transcriptional regulator				0.0112569	1.10269
gene-SAK_RS06340	50.0532	0.118453	0.398281	0.297411	0.766153	0.974413	SAK_RS06340	LytR family transcriptional regulator				0.0112569	1.08557
gene-SAK_RS06480	210.947	0.0735438	0.347911	0.211387	0.832585	0.974413	SAK_RS06480	adenine phosphoribosyltransferase				0.0112569	1.0523
gene-SAK_RS06620	150.693	-0.0637201	0.356907	-0.178534	0.858303	0.974413	SAK_RS06620	pneumococcal-type histidine triad protein				0.0112569	0.956794
gene-SAK_RS06660	113.062	0.0548574	0.385385	0.142344	0.886808	0.974413	SAK_RS06660	site-specific integrase				0.0112569	1.03876
gene-SAK_RS06710	56.9983	0.0654603	0.361202	0.181229	0.856188	0.974413	SAK_RS06710	N-6 DNA methylase				0.0112569	1.04642
gene-SAK_RS06820	86.3704	0.061356	0.426743	0.143777	0.885676	0.974413	SAK_RS06820	phosphomevalonate kinase				0.0112569	1.04345
gene-SAK_RS07035	50.4192	0.103711	0.354102	0.292884	0.769611	0.974413	SAK_RS07035	RluA family pseudouridine synthase				0.0112569	1.07453
gene-SAK_RS07110	74.3974	0.0542452	0.372147	0.145763	0.884109	0.974413	SAK_RS07110	class I SAM-dependent rRNA methyltransferase				0.0112569	1.03832
gene-SAK_RS07355	396.904	-0.0640212	0.341855	-0.187276	0.851444	0.974413	mscL	large conductance mechanosensitive channel protein MscL				0.0112569	0.956594
gene-SAK_RS07665	42.6006	-0.123478	0.423648	-0.291463	0.770697	0.974413	SAK_RS07665	hypothetical protein				0.0112569	0.917972
gene-SAK_RS07670	53.6259	0.0692742	0.399339	0.173472	0.86228	0.974413	SAK_RS07670	hypothetical protein				0.0112569	1.04919
gene-SAK_RS07680	161.906	-0.0928128	0.386991	-0.239832	0.810461	0.974413	SAK_RS07680	hypothetical protein				0.0112569	0.937693
gene-SAK_RS07685	426.678	-0.129296	0.395308	-0.327077	0.74361	0.974413	SAK_RS07685	GTPase Era				0.0112569	0.914278
gene-SAK_RS07780	58.1175	0.0942197	0.418123	0.22534	0.821715	0.974413	rplK	50S ribosomal protein L11				0.0112569	1.06749
gene-SAK_RS07915	67.2225	-0.114688	0.350689	-0.327038	0.743639	0.974413	SAK_RS07915	GNAT family N-acetyltransferase				0.0112569	0.923582
gene-SAK_RS07955	45.176	-0.0565808	0.389266	-0.145352	0.884433	0.974413	tehB	SAM-dependent methyltransferase TehB				0.0112569	0.96154
gene-SAK_RS08165	89.2784	0.0510525	0.335571	0.152136	0.87908	0.974413	SAK_RS08165	Bax inhibitor-1/YccA family protein				0.0112569	1.03602
gene-SAK_RS08185	37.3718	-0.143114	0.391662	-0.365403	0.71481	0.974413	yidC	membrane protein insertase YidC				0.0112569	0.905562
gene-SAK_RS08210	72.9375	0.107943	0.385071	0.28032	0.779232	0.974413	mltG	endolytic transglycosylase MltG				0.0112569	1.07769
gene-SAK_RS08390	60.2865	-0.0548948	0.380481	-0.144278	0.885281	0.974413	SAK_RS08390	cupin domain-containing protein				0.0112569	0.962665
gene-SAK_RS08555	96.8687	0.0759577	0.348915	0.217697	0.827665	0.974413	secA	preprotein translocase subunit SecA				0.0112569	1.05406
gene-SAK_RS08620	53.8476	-0.111002	0.357439	-0.310549	0.756143	0.974413	SAK_RS08620	aminopeptidase P family protein				0.0112569	0.925945
gene-SAK_RS08670	78.93	-0.0930012	0.344918	-0.269633	0.787443	0.974413	SAK_RS08670	helix-turn-helix transcriptional regulator				0.0112569	0.93757
gene-SAK_RS08905	57.1545	-0.147561	0.411105	-0.358937	0.719642	0.974413	SAK_RS08905	GNAT family N-acetyltransferase				0.0112569	0.902775
gene-SAK_RS09050	43.1281	0.0993077	0.39531	0.251215	0.801648	0.974413	SAK_RS09050	ribulose-phosphate 3-epimerase				0.0112569	1.07126
gene-SAK_RS09290	99.7651	-0.111426	0.336313	-0.331317	0.740405	0.974413	dusB	tRNA dihydrouridine synthase DusB				0.0112569	0.925673
gene-SAK_RS09325	953.753	-0.0723798	0.323729	-0.223581	0.823083	0.974413	rpsB	30S ribosomal protein S2				0.0112569	0.951068
gene-SAK_RS09335	59.1816	-0.117388	0.368089	-0.318913	0.749792	0.974413	ahpF	alkyl hydroperoxide reductase subunit F				0.0112569	0.921855
gene-SAK_RS09355	94.6885	-0.0766295	0.334284	-0.229235	0.818687	0.974413	SAK_RS09355	LD-carboxypeptidase				0.0112569	0.94827
gene-SAK_RS09375	88.7441	-0.0611034	0.33685	-0.181397	0.856056	0.974413	SAK_RS09375	cyclic nucleotide-binding domain-containing protein				0.0112569	0.958531
gene-SAK_RS09730	168.948	0.0864812	0.368616	0.234611	0.814511	0.974413	SAK_RS09730	MerR family transcriptional regulator				0.0112569	1.06178
gene-SAK_RS10220	125.603	0.118999	0.36989	0.321715	0.747669	0.974413	SAK_RS10220	transcriptional regulator Spx				0.0112569	1.08598
gene-SAK_RS10255	452.404	0.0591379	0.352517	0.167759	0.866773	0.974413	SAK_RS10255	cold-shock protein				0.0112569	1.04184
gene-SAK_RS10265	36.5624	0.0548652	0.386531	0.141942	0.887126	0.974413	argR	arginine repressor				0.0112569	1.03876
gene-SAK_RS10430	64.4612	-0.123289	0.354638	-0.347649	0.728104	0.974413	SAK_RS10430	YhgE/Pip domain-containing protein				0.0112569	0.918092
gene-SAK_RS10440	92.0105	-0.0541918	0.360623	-0.150272	0.88055	0.974413	SAK_RS10440	DUF4298 domain-containing protein				0.0112569	0.963134
gene-SAK_RS10575	86.9056	-0.0931383	0.392118	-0.237526	0.812249	0.974413	SAK_RS10575	DHH family phosphoesterase				0.0112569	0.937481
gene-SAK_RS10655	56.5923	-0.0811081	0.363252	-0.223283	0.823315	0.974413	SAK_RS10655	sugar transporter				0.0112569	0.945331
gene-SAK_RS10695	41.6058	-0.0783194	0.387469	-0.202131	0.839814	0.974413	argF	ornithine carbamoyltransferase				0.0112569	0.94716
gene-SAK_RS10940	464.617	0.0736681	0.33766	0.218172	0.827295	0.974413	SAK_RS10940	site-specific integrase				0.0112569	1.05239
gene-SAK_RS11080	294.599	-0.123036	0.399895	-0.307671	0.758333	0.974413	SAK_RS11080	hypothetical protein				0.0112569	0.918253
gene-SAK_RS11205	54.1307	-0.123958	0.432868	-0.286364	0.774599	0.974413	SAK_RS11205	hypothetical protein				0.0112569	0.917667
gene-SAK_RS11220	106.847	0.108374	0.414544	0.26143	0.793761	0.974413	SAK_RS11220	hypothetical protein				0.0112569	1.07801
gene-SAK_RS03055	417.464	-0.0405169	0.309224	-0.131028	0.895753	0.978623	SAK_RS03055	hypothetical protein				0.00938468	0.972307
gene-SAK_RS03370	59.6336	0.0497619	0.374863	0.132747	0.894394	0.978623	SAK_RS03370	(S)-acetoin forming diacetyl reductase				0.00938468	1.03509
gene-SAK_RS04785	37.5953	-0.046764	0.358882	-0.130305	0.896325	0.978623	SAK_RS04785	hypothetical protein				0.00938468	0.968105
gene-SAK_RS00025	62.2811	-0.0369361	0.378197	-0.0976635	0.9222	0.980684	ychF	redox-regulated ATPase YchF				0.00847088	0.974723
gene-SAK_RS00400	52.7449	-0.0447919	0.391648	-0.114368	0.908946	0.980684	SAK_RS00400	helix-turn-helix transcriptional regulator				0.00847088	0.96943
gene-SAK_RS00885	49.5376	0.0425338	0.388374	0.109518	0.912792	0.980684	SAK_RS00885	L-lactate dehydrogenase				0.00847088	1.02992
gene-SAK_RS02410	37.683	0.0386143	0.411764	0.0937776	0.925286	0.980684	SAK_RS02410	protein jag				0.00847088	1.02713
gene-SAK_RS02560	198.714	-0.043985	0.356821	-0.123269	0.901894	0.980684	SAK_RS02560	TetR/AcrR family transcriptional regulator				0.00847088	0.969972
gene-SAK_RS03240	92.3609	-0.0377207	0.356841	-0.105707	0.915815	0.980684	SAK_RS03240	CHAP domain-containing protein				0.00847088	0.974193
gene-SAK_RS03825	88.82	-0.034146	0.363161	-0.0940242	0.92509	0.980684	aphA	acid phosphatase AphA				0.00847088	0.97661
gene-SAK_RS05225	552.052	0.0362905	0.370686	0.0979009	0.922011	0.980684	SAK_RS05225	30S ribosomal protein S20				0.00847088	1.02547
gene-SAK_RS07090	144.624	-0.0384368	0.411838	-0.0933299	0.925641	0.980684	SAK_RS07090	YlbF/YmcA family competence regulator				0.00847088	0.973709
gene-SAK_RS07690	192.94	-0.0374935	0.39859	-0.0940653	0.925057	0.980684	SAK_RS07690	diacylglycerol kinase family protein				0.00847088	0.974346
gene-SAK_RS07825	36.7312	0.033483	0.364948	0.0917473	0.926899	0.980684	SAK_RS07825	DNA translocase FtsK				0.00847088	1.02348
gene-SAK_RS08675	95.9315	-0.0415799	0.374832	-0.11093	0.911672	0.980684	trxA	thioredoxin				0.00847088	0.97159
gene-SAK_RS08955	71.9358	0.0456769	0.376492	0.121322	0.903436	0.980684	tsaD	tRNA (adenosine(37)-N6)-threonylcarbamoyltransferase complex transferase subunit TsaD				0.00847088	1.03217
gene-SAK_RS10190	88.3323	0.0319474	0.335249	0.0952946	0.924081	0.980684	nrdD	anaerobic ribonucleoside-triphosphate reductase				0.00847088	1.02239
gene-SAK_RS10635	36.3247	0.043205	0.377258	0.114524	0.908823	0.980684	SAK_RS10635	insulinase family protein				0.00847088	1.0304
gene-SAK_RS11065	3356.35	-0.033884	0.332642	-0.101863	0.918865	0.980684	SAK_RS11065	IS3 family transposase				0.00847088	0.976787
gene-SAK_RS00465	105.207	-0.0236073	0.328928	-0.0717706	0.942784	0.982189	rplB	50S ribosomal protein L2				0.00780477	0.98377
gene-SAK_RS01015	55.3211	-0.0254409	0.353033	-0.0720638	0.942551	0.982189	SAK_RS01015	D-alanyl-D-alanine carboxypeptidase				0.00780477	0.98252
gene-SAK_RS04460	59.3266	0.0309798	0.417962	0.0741211	0.940914	0.982189	SAK_RS04460	D-alanine--D-alanine ligase				0.00780477	1.02171
gene-SAK_RS04465	85.9221	0.0242104	0.330261	0.0733068	0.941562	0.982189	SAK_RS04465	UDP-N-acetylmuramoyl-tripeptide--D-alanyl-D-alanine ligase				0.00780477	1.01692
gene-SAK_RS07630	64.2505	-0.0305912	0.412667	-0.0741306	0.940907	0.982189	SAK_RS07630	hypothetical protein				0.00780477	0.979019
gene-SAK_RS08725	172.493	0.0257311	0.331825	0.0775442	0.938191	0.982189	pflB	formate C-acetyltransferase				0.00780477	1.018
gene-SAK_RS10205	132.865	0.0280468	0.320289	0.0875671	0.930221	0.982189	SAK_RS10205	DUF1292 domain-containing protein				0.00780477	1.01963
gene-SAK_RS10650	67.3699	-0.0350642	0.428001	-0.0819256	0.934706	0.982189	recF	DNA replication/repair protein RecF				0.00780477	0.975988
gene-SAK_RS10705	102.832	-0.0229536	0.329615	-0.0696378	0.944482	0.982189	arcC	carbamate kinase				0.00780477	0.984216
gene-SAK_RS08515	66.573	-0.0244936	0.366519	-0.0668278	0.946719	0.982647	SAK_RS08515	asparaginase				0.00760228	0.983166
gene-SAK_RS00900	122.02	0.0203644	0.330497	0.0616173	0.950868	0.985084	SAK_RS00900	DAK2 domain-containing protein				0.00652654	1.01422
gene-SAK_RS01830	142.152	0.0211758	0.374228	0.0565852	0.954876	0.987367	pepC	aminopeptidase C				0.00552154	1.01479
gene-SAK_RS11305	2394.89	0.0203841	0.376982	0.0540717	0.956878	0.98757	SAK_RS11305	hypothetical protein				0.00543195	1.01423
gene-SAK_RS00500	120.404	0.00477481	0.348219	0.0137121	0.98906	0.992485	rplN	50S ribosomal protein L14				0.00327616	1.00332
gene-SAK_RS00545	40.4205	-0.00998608	0.393091	-0.025404	0.979733	0.992485	SAK_RS00545	50S ribosomal protein L15				0.00327616	0.993102
gene-SAK_RS01310	89.533	-0.006861	0.323191	-0.0212289	0.983063	0.992485	pnp	polyribonucleotide nucleotidyltransferase				0.00327616	0.995256
gene-SAK_RS01840	206.841	0.00402372	0.344106	0.0116933	0.99067	0.992485	recU	Holliday junction resolvase RecU				0.00327616	1.00279
gene-SAK_RS02145	43.2189	0.00650427	0.378792	0.0171711	0.9863	0.992485	SAK_RS02145	DUF956 family protein				0.00327616	1.00452
gene-SAK_RS05020	36.5129	-0.00886661	0.371225	-0.0238847	0.980945	0.992485	SAK_RS05020	dihydrolipoamide acetyltransferase				0.00327616	0.993873
gene-SAK_RS06250	70.1397	-0.00543105	0.377065	-0.0144035	0.988508	0.992485	SAK_RS06250	hypothetical protein				0.00327616	0.996243
gene-SAK_RS06385	42.1577	0.00701321	0.352668	0.0198862	0.984134	0.992485	SAK_RS06385	ribonuclease J				0.00327616	1.00487
gene-SAK_RS07115	52.5803	0.00630305	0.355195	0.0177453	0.985842	0.992485	SAK_RS07115	LTA synthase family protein				0.00327616	1.00438
gene-SAK_RS08000	56.1557	0.00756495	0.363738	0.0207978	0.983407	0.992485	serC	3-phosphoserine/phosphohydroxythreonine transaminase				0.00327616	1.00526
gene-SAK_RS08665	112.592	-0.0086671	0.351219	-0.0246772	0.980312	0.992485	mutY	A/G-specific adenine glycosylase				0.00327616	0.99401
gene-SAK_RS09285	60.761	0.0104864	0.345512	0.0303504	0.975788	0.992485	SAK_RS09285	Hsp33 family molecular chaperone HslO				0.00327616	1.0073
gene-SAK_RS09360	60.5229	0.00698521	0.348345	0.0200526	0.984001	0.992485	SAK_RS09360	endopeptidase				0.00327616	1.00485
gene-SAK_RS09520	87.9387	0.00999552	0.354369	0.0282065	0.977497	0.992485	SAK_RS09520	exo-alpha-sialidase				0.00327616	1.00695
gene-SAK_RS10020	64.9533	0.0105287	0.349937	0.0300873	0.975997	0.992485	SAK_RS10020	S8 family serine peptidase				0.00327616	1.00732
gene-SAK_RS10360	87.5475	0.00915818	0.379859	0.0241094	0.980765	0.992485	SAK_RS10360	site-specific integrase				0.00327616	1.00637
gene-SAK_RS02315	39.8705	-0.000563751	0.382416	-0.00147418	0.998824	0.998824	perR	peroxide-responsive transcriptional repressor PerR				0.00051113	0.999609
gene-SAK_RS00010	26.9402	0.0661431	0.380438	0.173861	0.861975	NA	dnaN	DNA polymerase III subunit beta				#VALUE!	1.04691
gene-SAK_RS00015	26.3907	-0.099211	0.387483	-0.25604	0.79792	NA	SAK_RS00015	diacylglycerol kinase				#VALUE!	0.933543
gene-SAK_RS00020	6.05955	-0.259339	0.447133	-0.580004	0.561912	NA	SAK_RS00020	DUF951 family protein				#VALUE!	0.835471
gene-SAK_RS00030	3.52607	0.217725	0.447783	0.486228	0.626805	NA	SAK_RS00030	aminoacyl-tRNA hydrolase				#VALUE!	1.1629
gene-SAK_RS00035	23.8277	-0.500178	0.389071	-1.28557	0.198593	NA	mfd	transcription-repair coupling factor				#VALUE!	0.70702
gene-SAK_RS00040	3.23907	0.356116	0.441249	0.807065	0.419629	NA	SAK_RS00040	RNA-binding S4 domain-containing protein				#VALUE!	1.27998
gene-SAK_RS00045	5.24582	0.491067	0.450245	1.09066	0.275421	NA	SAK_RS00045	septum formation initiator family protein				#VALUE!	1.40548
gene-SAK_RS00050	0	NA	NA	NA	NA	NA	SAK_RS00050	hypothetical protein				#VALUE!	#VALUE!
gene-SAK_RS00060	9.75746	-0.115475	0.445173	-0.259394	0.795331	NA	tilS	tRNA lysidine(34) synthetase TilS				#VALUE!	0.923078
gene-SAK_RS00065	11.2175	1.00036	0.436982	2.28924	0.0220654	NA	hpt	hypoxanthine phosphoribosyltransferase				#VALUE!	2.00049
gene-SAK_RS00265	8.95485	-0.223006	0.449354	-0.496282	0.619696	NA	SAK_RS00265	CPBP family intramembrane metalloprotease				#VALUE!	0.856778
gene-SAK_RS00270	31.3356	0.100928	0.371901	0.271384	0.786096	NA	plsX	phosphate acyltransferase PlsX				#VALUE!	1.07246
gene-SAK_RS00275	1.35091	0.0958215	0.379119	0.252748	0.800463	NA	SAK_RS00275	acyl carrier protein				#VALUE!	1.06867
gene-SAK_RS00280	1.0016	0.0639344	0.356549	0.179315	0.857691	NA	SAK_RS00280	phosphoribosylaminoimidazolesuccinocarboxamide synthase				#VALUE!	1.04531
gene-SAK_RS00290	6.64939	0.0900264	0.448942	0.20053	0.841066	NA	SAK_RS00290	amidophosphoribosyltransferase				#VALUE!	1.06439
gene-SAK_RS00295	20.2998	0.351269	0.398646	0.881154	0.378234	NA	SAK_RS00295	phosphoribosylformylglycinamidine cyclo-ligase				#VALUE!	1.27568
gene-SAK_RS00300	7.46221	0.713967	0.446498	1.59904	0.109813	NA	purN	phosphoribosylglycinamide formyltransferase				#VALUE!	1.64031
gene-SAK_RS00305	4.65897	0.201277	0.45009	0.447194	0.654735	NA	SAK_RS00305	GNAT family N-acetyltransferase				#VALUE!	1.14972
gene-SAK_RS00315	5.46038	0.131305	0.450683	0.291346	0.770787	NA	SAK_RS00315	peptidoglycan DD-metalloendopeptidase family protein				#VALUE!	1.09528
gene-SAK_RS00325	3.38615	-0.0522863	0.444359	-0.117667	0.906332	NA	SAK_RS00325	N-acetylmannosamine-6-phosphate 2-epimerase				#VALUE!	0.964407
gene-SAK_RS00330	2.38589	-0.238614	0.432568	-0.551623	0.581207	NA	SAK_RS00330	carbohydrate ABC transporter substrate-binding protein				#VALUE!	0.847559
gene-SAK_RS00335	2.27517	-0.245046	0.420046	-0.583378	0.559639	NA	SAK_RS00335	sugar ABC transporter permease				#VALUE!	0.843789
gene-SAK_RS00340	0.713973	-0.0684381	0.312704	-0.218859	0.82676	NA	SAK_RS00340	carbohydrate ABC transporter permease				#VALUE!	0.95367
gene-SAK_RS00345	0.126363	-0.0428783	0.189854	-0.225849	0.821319	NA	SAK_RS00345	DUF386 family protein				#VALUE!	0.970716
gene-SAK_RS00350	0.650913	0.224303	0.311116	0.720964	0.470931	NA	SAK_RS00350	YesL family protein				#VALUE!	1.16821
gene-SAK_RS00355	2.49827	-0.0515904	0.425295	-0.121305	0.903449	NA	SAK_RS00355	N-acetylneuraminate lyase				#VALUE!	0.964872
gene-SAK_RS00360	0.396739	0.224002	0.25478	0.879196	0.379295	NA	SAK_RS00360	ROK family protein				#VALUE!	1.16797
gene-SAK_RS00365	0.52455	0.296365	0.283906	1.04388	0.296539	NA	SAK_RS00365	alpha/beta fold hydrolase				#VALUE!	1.22805
gene-SAK_RS00370	5.77563	0.574552	0.450275	1.276	0.201955	NA	SAK_RS00370	MurR/RpiR family transcriptional regulator				#VALUE!	1.48921
gene-SAK_RS00380	34.2357	-0.186398	0.382908	-0.486796	0.626403	NA	purE	5-(carboxyamino)imidazole ribonucleotide mutase				#VALUE!	0.878797
gene-SAK_RS00390	0.378544	0.00330403	0.247556	0.0133466	0.989351	NA	SAK_RS00390	hypothetical protein				#VALUE!	1.00229
gene-SAK_RS00405	25.6362	0.605283	0.393772	1.53714	0.124258	NA	ruvB	Holliday junction branch migration DNA helicase RuvB				#VALUE!	1.52128
gene-SAK_RS00410	31.0492	0.778852	0.393574	1.97892	0.0478247	NA	SAK_RS00410	low molecular weight phosphotyrosine protein phosphatase				#VALUE!	1.71577
gene-SAK_RS00415	2.70125	0.103709	0.427323	0.242694	0.808243	NA	SAK_RS00415	membrane protein				#VALUE!	1.07453
gene-SAK_RS00420	31.9967	-0.690153	0.374088	-1.84489	0.0650529	NA	SAK_RS00420	acyltransferase				#VALUE!	0.619788
gene-SAK_RS00430	8.09217	0.217686	0.447666	0.486268	0.626777	NA	adhP	alcohol dehydrogenase AdhP				#VALUE!	1.16287
gene-SAK_RS00435	16.9145	0.214482	0.412097	0.520466	0.602739	NA	SAK_RS00435	threonine synthase				#VALUE!	1.16029
gene-SAK_RS00440	7.21018	0.251887	0.446604	0.564005	0.572751	NA	SAK_RS00440	MATE family efflux transporter				#VALUE!	1.19076
gene-SAK_RS00460	13.6593	0.542496	0.426499	1.27198	0.203381	NA	SAK_RS00460	50S ribosomal protein L23				#VALUE!	1.45649
gene-SAK_RS00470	18.4287	0.644192	0.440581	1.46214	0.143702	NA	rpsS	30S ribosomal protein S19				#VALUE!	1.56286
gene-SAK_RS00475	11.9615	0.26315	0.444747	0.591684	0.554062	NA	SAK_RS00475	50S ribosomal protein L22				#VALUE!	1.2001
gene-SAK_RS00485	18.5609	0.214939	0.41301	0.520421	0.60277	NA	rplP	50S ribosomal protein L16				#VALUE!	1.16065
gene-SAK_RS00490	1.74093	0.431966	0.393245	1.09846	0.272002	NA	SAK_RS00490	50S ribosomal protein L29				#VALUE!	1.34907
gene-SAK_RS00495	13.2194	0.16024	0.448064	0.357628	0.720622	NA	rpsQ	30S ribosomal protein S17				#VALUE!	1.11747
gene-SAK_RS00505	19.7318	0.517076	0.44099	1.17253	0.240983	NA	SAK_RS00505	50S ribosomal protein L24				#VALUE!	1.43105
gene-SAK_RS00515	16.5824	0.0784883	0.426561	0.184002	0.854011	NA	SAK_RS00515	type Z 30S ribosomal protein S14				#VALUE!	1.05591
gene-SAK_RS00520	29.1725	0.12415	0.406581	0.305351	0.760099	NA	rpsH	30S ribosomal protein S8				#VALUE!	1.08987
gene-SAK_RS00540	11.3988	0.272354	0.434405	0.62696	0.530686	NA	rpmD	50S ribosomal protein L30				#VALUE!	1.20778
gene-SAK_RS00555	10.2253	0.248344	0.436941	0.568369	0.569784	NA	SAK_RS00555	adenylate kinase				#VALUE!	1.18784
gene-SAK_RS00565	15.4406	0.240932	0.422922	0.569684	0.568892	NA	rpsM	30S ribosomal protein S13				#VALUE!	1.18176
gene-SAK_RS00575	28.2621	-0.490183	0.42413	-1.15574	0.247789	NA	SAK_RS00575	DNA-directed RNA polymerase subunit alpha				#VALUE!	0.711935
gene-SAK_RS00685	0.992483	-0.507448	0.32973	-1.53898	0.12381	NA	SAK_RS00685	nucleotidyltransferase family protein				#VALUE!	0.703466
gene-SAK_RS00690	13.7197	0.592604	0.448266	1.32199	0.186171	NA	SAK_RS00690	YjdF family protein				#VALUE!	1.50797
gene-SAK_RS00695	5.78304	-0.104396	0.449152	-0.23243	0.816204	NA	SAK_RS00695	competence protein ComX				#VALUE!	0.930194
gene-SAK_RS00700	13.4294	0.427002	0.425649	1.00318	0.315774	NA	SAK_RS00700	histidine phosphatase family protein				#VALUE!	1.34444
gene-SAK_RS00705	10.0276	0.0924539	0.433731	0.21316	0.831202	NA	SAK_RS00705	D-alanyl-D-alanine carboxypeptidase family protein				#VALUE!	1.06618
gene-SAK_RS00710	7.95669	-0.00538513	0.440302	-0.0122305	0.990242	NA	SAK_RS00710	N-acetylmuramoyl-L-alanine amidase				#VALUE!	0.996274
gene-SAK_RS00720	24.0599	0.1075	0.404547	0.265729	0.790448	NA	grpE	nucleotide exchange factor GrpE				#VALUE!	1.07736
gene-SAK_RS00750	7.36169	0.420726	0.446379	0.94253	0.345921	NA	SAK_RS00750	ECF transporter S component				#VALUE!	1.3386
gene-SAK_RS00755	14.8714	0.353253	0.408572	0.864605	0.387256	NA	SAK_RS00755	TIGR01440 family protein				#VALUE!	1.27744
gene-SAK_RS00760	29.1879	-0.0162706	0.383552	-0.0424207	0.966163	NA	SAK_RS00760	mechanosensitive ion channel family protein				#VALUE!	0.988785
gene-SAK_RS00770	33.2529	0.162659	0.392837	0.414064	0.678828	NA	SAK_RS00770	DNA-directed RNA polymerase subunit delta				#VALUE!	1.11935
gene-SAK_RS00780	14.5524	-0.17117	0.434928	-0.39356	0.693906	NA	SAK_RS00780	alpha/beta hydrolase				#VALUE!	0.888122
gene-SAK_RS00795	14.3702	-0.0930693	0.418453	-0.222413	0.823992	NA	radA	DNA repair protein RadA				#VALUE!	0.937526
gene-SAK_RS00805	10.2645	-0.0946155	0.432479	-0.218775	0.826826	NA	SAK_RS00805	FAD-containing oxidoreductase				#VALUE!	0.936522
gene-SAK_RS00810	0.683292	-0.197284	0.306057	-0.6446	0.519186	NA	SAK_RS00810	IS30-like element ISSag9 family transposase				#VALUE!	0.872191
gene-SAK_RS00820	12.0421	0.183838	0.433157	0.424415	0.671263	NA	SAK_RS00820	D-ribose ABC transporter substrate-binding protein				#VALUE!	1.1359
gene-SAK_RS00825	5.93351	0.499346	0.45024	1.10907	0.267401	NA	rbsC	hypothetical protein				#VALUE!
gene-SAK_RS00830	13.4785	0.255515	0.442491	0.577446	0.563638	NA	SAK_RS00830	sugar ABC transporter ATP-binding protein				#VALUE!
gene-SAK_RS00835	2.13769	-0.607809	0.423825	-1.4341	0.151543	NA	rbsD	D-ribose pyranase				#VALUE!
gene-SAK_RS00840	10.7109	0.766617	0.431239	1.77771	0.0754519	NA	rbsK	ribokinase				#VALUE!
gene-SAK_RS00845	7.27674	-0.0405873	0.446682	-0.0908641	0.927601	NA	SAK_RS00845	LacI family transcriptional regulator				#VALUE!
gene-SAK_RS00850	4.93034	-0.811482	0.447885	-1.81181	0.0700157	NA	SAK_RS00850	ABC transporter permease				#VALUE!
gene-SAK_RS00855	3.54556	-0.403628	0.443928	-0.90922	0.363234	NA	SAK_RS00855	ABC transporter ATP-binding protein				#VALUE!
gene-SAK_RS00860	8.79197	-0.265278	0.446249	-0.594461	0.552204	NA	SAK_RS00860	response regulator transcription factor				#VALUE!
gene-SAK_RS00865	14.1478	-0.290343	0.437899	-0.663037	0.507307	NA	SAK_RS00865	HAMP domain-containing histidine kinase				#VALUE!
gene-SAK_RS00870	14.1291	-0.142295	0.4167	-0.34148	0.732742	NA	SAK_RS00870	argininosuccinate synthase				#VALUE!
gene-SAK_RS00875	11.6663	-0.116187	0.424983	-0.273393	0.784551	NA	argH	argininosuccinate lyase				#VALUE!
gene-SAK_RS00930	19.6522	-0.418663	0.419511	-0.997979	0.318289	NA	SAK_RS00930	isoprenylcysteine carboxyl methyltransferase family protein				#VALUE!
gene-SAK_RS00935	14.2117	-0.164081	0.413589	-0.396724	0.691571	NA	SAK_RS00935	HAMP domain-containing histidine kinase				#VALUE!
gene-SAK_RS00940	1.41957	-0.151981	0.388059	-0.391645	0.69532	NA	SAK_RS00940	response regulator transcription factor				#VALUE!
gene-SAK_RS00955	12.4295	0.60149	0.438926	1.37037	0.170573	NA	SAK_RS00955	amino acid ABC transporter ATP-binding protein				#VALUE!
gene-SAK_RS00960	22.5632	0.191315	0.385727	0.495986	0.619905	NA	SAK_RS00960	ABC transporter substrate-binding protein/permease				#VALUE!
gene-SAK_RS00975	17.5734	0.180226	0.416845	0.432356	0.665483	NA	mecA	adaptor protein MecA				#VALUE!
gene-SAK_RS00985	30.2313	-0.014922	0.37824	-0.0394511	0.968531	NA	sufC	Fe-S cluster assembly ATPase SufC				#VALUE!
gene-SAK_RS00990	14.4333	-0.287192	0.417692	-0.687569	0.491724	NA	sufD	Fe-S cluster assembly protein SufD				#VALUE!
gene-SAK_RS00995	16.9632	0.238425	0.410431	0.580914	0.561299	NA	SAK_RS00995	cysteine desulfurase				#VALUE!
gene-SAK_RS01000	7.50205	-0.252445	0.441828	-0.571365	0.567752	NA	SAK_RS01000	SUF system NifU family Fe-S cluster assembly protein				#VALUE!
gene-SAK_RS01025	15.4544	-0.317707	0.412757	-0.769721	0.441466	NA	SAK_RS01025	ABC transporter permease				#VALUE!
gene-SAK_RS01030	14.4356	0.234998	0.411959	0.570439	0.56838	NA	SAK_RS01030	ABC transporter permease				#VALUE!
gene-SAK_RS01035	7.51254	-0.0710528	0.447612	-0.158738	0.873876	NA	SAK_RS01035	ABC transporter ATP-binding protein				#VALUE!
gene-SAK_RS01040	9.13614	0.0276032	0.43841	0.0629621	0.949797	NA	SAK_RS01040	ATP-binding cassette domain-containing protein				#VALUE!
gene-SAK_RS01070	2.72388	0.160678	0.431966	0.371969	0.709916	NA	SAK_RS01070	4-(cytidine 5'-diphospho)-2-C-methyl-D-erythritol kinase				#VALUE!
gene-SAK_RS01075	4.97644	-0.918956	0.450359	-2.0405	0.0413009	NA	SAK_RS01075	MarR family transcriptional regulator				#VALUE!
gene-SAK_RS01080	11.6997	-1.00217	0.427329	-2.3452	0.0190166	NA	SAK_RS01080	metal ABC transporter ATP-binding protein				#VALUE!
gene-SAK_RS01095	35.9538	0.0612287	0.394056	0.155381	0.876521	NA	SAK_RS01095	tyrosine--tRNA ligase				#VALUE!
gene-SAK_RS01115	6.98393	-0.301781	0.44491	-0.678296	0.497584	NA	SAK_RS01115	DUF1033 family protein				#VALUE!
gene-SAK_RS01120	6.98393	-0.312479	0.450209	-0.694075	0.487635	NA	SAK_RS01120	type II secretion system F family protein				#VALUE!
gene-SAK_RS01125	0.147999	0.0466196	0.189854	0.245555	0.806027	NA	SAK_RS01125	prepilin-type N-terminal cleavage/methylation domain-containing protein				#VALUE!
gene-SAK_RS01130	0.417975	-0.224539	0.25732	-0.872604	0.382879	NA	SAK_RS01130	type II secretion system protein				#VALUE!
gene-SAK_RS01135	0	NA	NA	NA	NA	NA	SAK_RS01135	hypothetical protein				#VALUE!
gene-SAK_RS01140	0.60519	-0.167931	0.298175	-0.563195	0.573302	NA	SAK_RS01140	competence protein ComGF				#VALUE!
gene-SAK_RS01145	0.252726	-0.105338	0.207128	-0.508563	0.611058	NA	SAK_RS01145	hypothetical protein				#VALUE!
gene-SAK_RS01150	8.38267	-0.209715	0.440954	-0.475595	0.634363	NA	SAK_RS01150	class I SAM-dependent methyltransferase				#VALUE!
gene-SAK_RS01155	18.5369	0.0818842	0.402952	0.203211	0.83897	NA	SAK_RS01155	acetate kinase				#VALUE!
gene-SAK_RS01160	8.66302	0.442369	0.44875	0.985781	0.324241	NA	SAK_RS01160	helix-turn-helix transcriptional regulator				#VALUE!
gene-SAK_RS01165	8.53001	-0.149021	0.448653	-0.332152	0.739774	NA	SAK_RS01165	hypothetical protein				#VALUE!
gene-SAK_RS01170	26.2438	0.0669917	0.386181	0.173472	0.86228	NA	SAK_RS01170	CPBP family intramembrane metalloprotease				#VALUE!
gene-SAK_RS01175	18.4233	0.426247	0.403094	1.05744	0.290312	NA	SAK_RS01175	pyrroline-5-carboxylate reductase				#VALUE!
gene-SAK_RS01185	7.68441	-0.730631	0.443924	-1.64585	0.0997947	NA	SAK_RS01185	hypothetical protein				#VALUE!
gene-SAK_RS01190	3.36548	0.0238107	0.438172	0.0543409	0.956664	NA	SAK_RS01190	DUF4651 domain-containing protein				#VALUE!
gene-SAK_RS01195	2.13257	0.476436	0.418077	1.13959	0.254458	NA	SAK_RS01195	thioredoxin family protein				#VALUE!
gene-SAK_RS01200	29.1279	0.142949	0.371756	0.384523	0.700591	NA	SAK_RS01200	DUF4479 and tRNA-binding domain-containing protein				#VALUE!
gene-SAK_RS01205	28.493	-0.0935637	0.396163	-0.236175	0.813297	NA	SAK_RS01205	class I SAM-dependent methyltransferase				#VALUE!
gene-SAK_RS01210	15.5011	-0.0561855	0.409389	-0.137242	0.890839	NA	SAK_RS01210	single-stranded DNA-binding protein				#VALUE!
gene-SAK_RS01215	21.7736	-0.0356524	0.393243	-0.0906623	0.927761	NA	SAK_RS01215	HAD family hydrolase				#VALUE!
gene-SAK_RS01220	13.9332	-0.142077	0.412692	-0.344268	0.730645	NA	SAK_RS01220	sensor protein LytS				#VALUE!
gene-SAK_RS01225	7.45987	0.165607	0.444529	0.372544	0.709488	NA	SAK_RS01225	response regulator				#VALUE!
gene-SAK_RS01230	1.27886	0.273998	0.360163	0.760761	0.4468	NA	SAK_RS01230	murein hydrolase transporter LrgA				#VALUE!
gene-SAK_RS01235	3.44789	-0.184423	0.446086	-0.413424	0.679296	NA	lrgB	antiholin-like protein LrgB				#VALUE!
gene-SAK_RS01245	7.25239	-0.987959	0.447087	-2.20977	0.0271211	NA	SAK_RS01245	ABC transporter permease				#VALUE!
gene-SAK_RS01250	1.95081	-0.669463	0.411068	-1.62859	0.103399	NA	SAK_RS01250	ABC transporter permease				#VALUE!
gene-SAK_RS01255	3.83456	-1.07685	0.442003	-2.43629	0.0148386	NA	SAK_RS01255	ABC transporter ATP-binding protein				#VALUE!
gene-SAK_RS01260	14.1245	-1.44445	0.426594	-3.386	0.000709207	NA	SAK_RS01260	ABC transporter ATP-binding protein				#VALUE!
gene-SAK_RS01265	8.27493	-0.32277	0.438366	-0.736304	0.461546	NA	treB	PTS system trehalose-specific EIIBC component				#VALUE!
gene-SAK_RS01270	4.25551	0.0257345	0.449043	0.0573098	0.954298	NA	treC	alpha%2Calpha-phosphotrehalase				#VALUE!
gene-SAK_RS01280	0.996668	-0.00229492	0.337854	-0.00679265	0.99458	NA	SAK_RS01280	PTS sugar transporter subunit IIB				#VALUE!
gene-SAK_RS01285	15.9307	-0.511685	0.427196	-1.19778	0.231004	NA	SAK_RS01285	PTS ascorbate transporter subunit IIC				#VALUE!
gene-SAK_RS01290	0.747929	-0.149951	0.298644	-0.502107	0.615592	NA	SAK_RS01290	transketolase				#VALUE!
gene-SAK_RS01295	1.16623	-0.405258	0.366892	-1.10457	0.269346	NA	SAK_RS01295	transketolase				#VALUE!
gene-SAK_RS01300	0.521108	0.301445	0.27502	1.09608	0.273042	NA	SAK_RS01300	oxidoreductase				#VALUE!
gene-SAK_RS01315	19.8757	-0.508158	0.399284	-1.27267	0.203134	NA	SAK_RS01315	SseB family protein				#VALUE!
gene-SAK_RS01320	15.6019	-0.159761	0.408655	-0.390944	0.695839	NA	cysE	serine O-acetyltransferase				#VALUE!
gene-SAK_RS01325	0.12437	0.0466196	0.189854	0.245555	0.806027	NA	SAK_RS01325	lipoprotein				#VALUE!
gene-SAK_RS01335	14.3949	0.143842	0.425157	0.338326	0.735118	NA	SAK_RS01335	Mini-ribonuclease 3				#VALUE!
gene-SAK_RS01365	25.9373	0.0848632	0.375943	0.225734	0.821408	NA	SAK_RS01365	site-specific integrase				#VALUE!
gene-SAK_RS01370	2.9203	0.0712161	0.437167	0.162903	0.870594	NA	SAK_RS01370	helix-turn-helix transcriptional regulator				#VALUE!
gene-SAK_RS01375	3.30238	-0.534285	0.440985	-1.21157	0.225677	NA	SAK_RS01375	hypothetical protein				#VALUE!
gene-SAK_RS01380	0.504907	-0.0605396	0.268027	-0.225871	0.821302	NA	SAK_RS01380	helix-turn-helix domain-containing protein				#VALUE!
gene-SAK_RS01385	0.147999	0.0466196	0.189854	0.245555	0.806027	NA	SAK_RS01385	hypothetical protein				#VALUE!
gene-SAK_RS01390	22.0668	0.18633	0.392208	0.47508	0.63473	NA	SAK_RS01390	hypothetical protein				#VALUE!
gene-SAK_RS01395	22.378	0.0803996	0.403944	0.199036	0.842234	NA	SAK_RS01395	hypothetical protein				#VALUE!
gene-SAK_RS01405	6.17301	0.117558	0.449574	0.261488	0.793716	NA	SAK_RS01405	hypothetical protein				#VALUE!
gene-SAK_RS01410	16.4032	-0.173761	0.429753	-0.404327	0.685972	NA	SAK_RS01410	plasmid recombination protein				#VALUE!
gene-SAK_RS01415	9.39085	0.410334	0.445711	0.920628	0.357245	NA	SAK_RS01415	hypothetical protein				#VALUE!
gene-SAK_RS01420	15.9052	0.259283	0.4152	0.624478	0.532313	NA	SAK_RS01420	type II toxin-antitoxin system RelE/ParE family toxin				#VALUE!
gene-SAK_RS01425	20.8858	1.18385	0.438964	2.69692	0.00699831	NA	SAK_RS01425	hypothetical protein				#VALUE!
gene-SAK_RS01430	5.58404	-0.328665	0.449876	-0.730568	0.465043	NA	SAK_RS01430	WXG100 family type VII secretion target				#VALUE!
gene-SAK_RS01435	0.147999	0.0466196	0.189854	0.245555	0.806027	NA	SAK_RS01435	hypothetical protein				#VALUE!
gene-SAK_RS01440	7.1899	-0.177444	0.446142	-0.39773	0.690829	NA	SAK_RS01440	hypothetical protein				#VALUE!
gene-SAK_RS01445	6.30153	-0.225411	0.449012	-0.502016	0.615656	NA	SAK_RS01445	hypothetical protein				#VALUE!
gene-SAK_RS01450	0.250733	0.00258237	0.220987	0.0116856	0.990676	NA	SAK_RS01450	hypothetical protein				#VALUE!
gene-SAK_RS01455	3.59419	0.195583	0.446557	0.43798	0.661401	NA	SAK_RS01455	hypothetical protein				#VALUE!
gene-SAK_RS01460	0.917447	-0.0799666	0.336489	-0.23765	0.812153	NA	SAK_RS01460	hypothetical protein				#VALUE!
gene-SAK_RS01465	0	NA	NA	NA	NA	NA	SAK_RS01465	hypothetical protein				#VALUE!
gene-SAK_RS01470	7.60858	-0.306627	0.445704	-0.687962	0.491477	NA	SAK_RS01470	Rgg/GadR/MutR family transcriptional regulator				#VALUE!
gene-SAK_RS01475	27.0041	0.3309	0.415605	0.796189	0.425922	NA	SAK_RS01475	MFS transporter				#VALUE!
gene-SAK_RS01580	1.29744	0.0609766	0.373639	0.163197	0.870364	NA	SAK_RS01580	IS1182-like element IS1563 family transposase				#VALUE!
gene-SAK_RS01585	1.8157	-0.273311	0.415504	-0.657782	0.510678	NA	SAK_RS01585	hypothetical protein				#VALUE!
gene-SAK_RS01590	26.7736	-0.470589	0.376653	-1.2494	0.21152	NA	SAK_RS01590	DUF2974 domain-containing protein				#VALUE!
gene-SAK_RS01595	1.44676	0.0626555	0.379005	0.165316	0.868695	NA	SAK_RS01595	hypothetical protein				#VALUE!
gene-SAK_RS01600	1.85553	0.0403473	0.415416	0.0971252	0.922627	NA	SAK_RS01600	hypothetical protein				#VALUE!
gene-SAK_RS01605	17.4244	-0.509287	0.413827	-1.23068	0.218444	NA	SAK_RS01605	DUF3796 domain-containing protein				#VALUE!
gene-SAK_RS01610	0.476834	0.0849361	0.278035	0.305487	0.759996	NA	SAK_RS01610	helix-turn-helix transcriptional regulator				#VALUE!
gene-SAK_RS01620	9.20119	-0.469454	0.449068	-1.0454	0.29584	NA	SAK_RS01620	GNAT family N-acetyltransferase				#VALUE!
gene-SAK_RS01625	26.2632	-0.434254	0.389175	-1.11583	0.264494	NA	SAK_RS01625	GNAT family N-acetyltransferase				#VALUE!
gene-SAK_RS01630	6.6379	0.0459351	0.449578	0.102174	0.918619	NA	SAK_RS01630	hypothetical protein				#VALUE!
gene-SAK_RS01635	1.54793	-0.336692	0.392118	-0.858649	0.390534	NA	SAK_RS01635	RNA polymerase sigma factor				#VALUE!
gene-SAK_RS01640	5.58552	0.391354	0.449815	0.870034	0.384282	NA	SAK_RS01640	lipoprotein				#VALUE!
gene-SAK_RS01645	4.37064	-0.411278	0.447394	-0.919276	0.357951	NA	SAK_RS01645	TetR/AcrR family transcriptional regulator				#VALUE!
gene-SAK_RS01650	11.9124	-0.236188	0.423593	-0.557582	0.57713	NA	SAK_RS01650	ABC transporter permease				#VALUE!
gene-SAK_RS01655	27.3705	-0.348106	0.397788	-0.875103	0.381518	NA	SAK_RS01655	ABC transporter ATP-binding protein				#VALUE!
gene-SAK_RS01660	18.0017	-0.592837	0.41217	-1.43833	0.15034	NA	SAK_RS01660	hypothetical protein				#VALUE!
gene-SAK_RS01665	3.75023	0.0640912	0.449532	0.142573	0.886627	NA	SAK_RS01665	PadR family transcriptional regulator				#VALUE!
gene-SAK_RS01675	23.9827	0.288206	0.384031	0.750476	0.452968	NA	nagA	N-acetylglucosamine-6-phosphate deacetylase				#VALUE!
gene-SAK_RS01680	12.8043	-0.0570494	0.425495	-0.134078	0.893341	NA	SAK_RS01680	isoprenylcysteine carboxyl methyltransferase family protein				#VALUE!
gene-SAK_RS01685	21.549	0.290538	0.393857	0.737675	0.460712	NA	glyQ	glycine--tRNA ligase subunit alpha				#VALUE!
gene-SAK_RS01690	2.51155	0.0456274	0.430972	0.105871	0.915685	NA	SAK_RS01690	FMN-dependent NADH-azoreductase				#VALUE!
gene-SAK_RS01695	28.4214	0.23414	0.401405	0.583301	0.55969	NA	SAK_RS01695	glycine--tRNA ligase subunit beta				#VALUE!
gene-SAK_RS01700	5.87069	-0.209603	0.449543	-0.466258	0.641031	NA	SAK_RS01700	DUF896 family protein				#VALUE!
gene-SAK_RS01705	1.33243	-0.105178	0.390473	-0.269361	0.787652	NA	SAK_RS01705	DUF1294 domain-containing protein				#VALUE!
gene-SAK_RS01710	8.18186	-0.118708	0.438597	-0.270655	0.786656	NA	glpK	glycerol kinase GlpK				#VALUE!
gene-SAK_RS01715	7.84173	0.210802	0.442908	0.47595	0.63411	NA	glpO	type 1 glycerol-3-phosphate oxidase				#VALUE!
gene-SAK_RS01720	2.91186	-0.447595	0.437573	-1.0229	0.306354	NA	SAK_RS01720	aquaporin family protein				#VALUE!
gene-SAK_RS01725	15.4005	0.23945	0.424392	0.564219	0.572605	NA	SAK_RS01725	NAD(P)/FAD-dependent oxidoreductase				#VALUE!
gene-SAK_RS01730	18.0398	0.0154281	0.421192	0.0366296	0.97078	NA	SAK_RS01730	helix-turn-helix domain-containing protein				#VALUE!
gene-SAK_RS01740	19.2985	0.371268	0.443163	0.837768	0.402161	NA	SAK_RS01740	bacteriocin immunity protein				#VALUE!
gene-SAK_RS01745	14.0483	-0.0344562	0.428504	-0.0804103	0.935911	NA	SAK_RS01745	ABC transporter ATP-binding protein				#VALUE!
gene-SAK_RS01760	20.9473	0.556637	0.398177	1.39796	0.162124	NA	proB	glutamate 5-kinase				#VALUE!
gene-SAK_RS01765	29.5772	-0.0189716	0.382073	-0.0496543	0.960398	NA	SAK_RS01765	glutamate-5-semialdehyde dehydrogenase				#VALUE!
gene-SAK_RS01770	20.1249	0.162961	0.400543	0.40685	0.684118	NA	rsmH	16S rRNA (cytosine(1402)-N(4))-methyltransferase RsmH				#VALUE!
gene-SAK_RS01775	0	NA	NA	NA	NA	NA	ftsL	cell division protein FtsL				#VALUE!
gene-SAK_RS01780	31.4362	0.162395	0.368758	0.440383	0.65966	NA	SAK_RS01780	penicillin-binding protein				#VALUE!
gene-SAK_RS01785	12.1147	0.144212	0.424572	0.339664	0.73411	NA	SAK_RS01785	phospho-N-acetylmuramoyl-pentapeptide-transferase				#VALUE!
gene-SAK_RS01790	12.8216	0.189201	0.431243	0.438734	0.660854	NA	SAK_RS01790	DEAD/DEAH box helicase				#VALUE!
gene-SAK_RS01795	1.43416	-0.117868	0.391346	-0.301187	0.763272	NA	SAK_RS01795	amino acid ABC transporter substrate-binding protein				#VALUE!
gene-SAK_RS01800	2.46023	-0.211038	0.42754	-0.493611	0.621581	NA	SAK_RS01800	amino acid ABC transporter permease				#VALUE!
gene-SAK_RS01805	3.20549	-0.162239	0.445295	-0.364341	0.715604	NA	SAK_RS01805	amino acid ABC transporter ATP-binding protein				#VALUE!
gene-SAK_RS01810	1.14839	0.492163	0.364443	1.35045	0.176871	NA	SAK_RS01810	DUF4059 family protein				#VALUE!
gene-SAK_RS01815	23.1098	0.586802	0.389993	1.50465	0.132415	NA	trxB	thioredoxin-disulfide reductase				#VALUE!
gene-SAK_RS01820	7.89313	-0.697541	0.44391	-1.57136	0.1161	NA	SAK_RS01820	nicotinate phosphoribosyltransferase				#VALUE!
gene-SAK_RS01825	14.2436	-0.227352	0.415531	-0.547135	0.584286	NA	nadE	ammonia-dependent NAD(+) synthetase				#VALUE!
gene-SAK_RS01845	3.87775	0.0736414	0.449338	0.163889	0.869819	NA	SAK_RS01845	DUF1273 domain-containing protein				#VALUE!
gene-SAK_RS01855	22.7805	-0.56958	0.39437	-1.44428	0.148661	NA	SAK_RS01855	class I SAM-dependent RNA methyltransferase				#VALUE!
gene-SAK_RS01880	4.0726	-0.455559	0.445851	-1.02178	0.306887	NA	SAK_RS01880	ABC transporter permease				#VALUE!
gene-SAK_RS01885	9.31745	-0.453995	0.447722	-1.01401	0.310578	NA	SAK_RS01885	sensor histidine kinase				#VALUE!
gene-SAK_RS01890	2.83723	0.0620869	0.438851	0.141476	0.887494	NA	SAK_RS01890	response regulator transcription factor				#VALUE!
gene-SAK_RS01895	10.9561	-0.35728	0.437705	-0.816259	0.414352	NA	SAK_RS01895	DUF1211 domain-containing protein				#VALUE!
gene-SAK_RS01915	9.68993	0.0418966	0.43259	0.0968504	0.922845	NA	SAK_RS01915	methionyl-tRNA formyltransferase				#VALUE!
gene-SAK_RS01920	21.437	-0.243718	0.398352	-0.611815	0.54066	NA	rsmB	16S rRNA (cytosine(967)-C(5))-methyltransferase RsmB				#VALUE!
gene-SAK_RS01925	17.7917	-0.203071	0.406895	-0.499076	0.617726	NA	SAK_RS01925	Stp1/IreP family PP2C-type Ser/Thr phosphatase				#VALUE!
gene-SAK_RS01935	2.57261	-0.0412616	0.430002	-0.0959568	0.923555	NA	SAK_RS01935	transporter				#VALUE!
gene-SAK_RS01940	2.69015	-0.253238	0.432256	-0.585852	0.557975	NA	SAK_RS01940	sensor histidine kinase				#VALUE!
gene-SAK_RS01945	1.32099	-0.560598	0.378355	-1.48167	0.138427	NA	SAK_RS01945	response regulator transcription factor				#VALUE!
gene-SAK_RS01950	16.0485	0.649329	0.41224	1.57512	0.115228	NA	SAK_RS01950	bifunctional Cof-type HAD-IIB family hydrolase/peptidylprolyl isomerase				#VALUE!
gene-SAK_RS01955	5.30224	0.420223	0.449887	0.934064	0.350271	NA	SAK_RS01955	S1 RNA-binding domain-containing protein				#VALUE!
gene-SAK_RS01965	5.68236	-0.345207	0.450352	-0.766527	0.443363	NA	SAK_RS01965	DeoR/GlpR transcriptional regulator				#VALUE!
gene-SAK_RS01970	5.39144	-0.518581	0.450338	-1.15154	0.249511	NA	SAK_RS01970	sugar-binding transcriptional regulator				#VALUE!
gene-SAK_RS01975	3.79512	0.236179	0.445696	0.529911	0.596174	NA	SAK_RS01975	PTS lactose/cellobiose transporter subunit IIA				#VALUE!
gene-SAK_RS01980	0.375102	0.0701573	0.248973	0.281787	0.778107	NA	SAK_RS01980	PTS sugar transporter subunit IIB				#VALUE!
gene-SAK_RS01985	6.0564	-0.237278	0.448028	-0.529605	0.596386	NA	SAK_RS01985	PTS sugar transporter subunit IIC				#VALUE!
gene-SAK_RS01990	6.03377	-0.101435	0.44828	-0.226276	0.820987	NA	SAK_RS01990	glycyl radical protein				#VALUE!
gene-SAK_RS01995	2.17123	0.0702128	0.423442	0.165814	0.868303	NA	SAK_RS01995	fructose-6-phosphate aldolase				#VALUE!
gene-SAK_RS02000	6.47921	-0.0888092	0.447675	-0.198379	0.842749	NA	SAK_RS02000	glycerol dehydrogenase				#VALUE!
gene-SAK_RS02005	31.2116	0.117833	0.38843	0.303358	0.761617	NA	cysK	cysteine synthase A				#VALUE!
gene-SAK_RS02010	2.23991	0.45599	0.428799	1.06341	0.287595	NA	SAK_RS02010	YigZ family protein				#VALUE!
gene-SAK_RS02015	9.99454	-0.00592779	0.440399	-0.01346	0.989261	NA	SAK_RS02015	DEAD/DEAH box helicase				#VALUE!
gene-SAK_RS02020	0.921833	0.226782	0.340437	0.66615	0.505315	NA	SAK_RS02020	ComF family protein				#VALUE!
gene-SAK_RS02025	22.0909	0.793479	0.420152	1.88855	0.058952	NA	raiA	ribosome-associated translation inhibitor RaiA				#VALUE!
gene-SAK_RS02060	8.81196	-0.0689564	0.436826	-0.157858	0.874569	NA	SAK_RS02060	HAD family phosphatase				#VALUE!
gene-SAK_RS02070	9.63984	0.240696	0.441165	0.545591	0.585347	NA	SAK_RS02070	MarR family transcriptional regulator				#VALUE!
gene-SAK_RS02090	28.83	-0.440962	0.395969	-1.11363	0.265438	NA	fabD	ACP S-malonyltransferase				#VALUE!
gene-SAK_RS02095	18.248	-0.410549	0.418606	-0.980754	0.326714	NA	fabG	3-oxoacyl-[acyl-carrier-protein] reductase				#VALUE!
gene-SAK_RS02105	18.8188	0.215611	0.404238	0.533376	0.593774	NA	SAK_RS02105	acetyl-CoA carboxylase biotin carboxyl carrier protein				#VALUE!
gene-SAK_RS02110	3.90546	-0.676494	0.447497	-1.51173	0.130603	NA	fabZ	3-hydroxyacyl-ACP dehydratase FabZ				#VALUE!
gene-SAK_RS02125	23.8697	-0.0653572	0.400935	-0.163012	0.870509	NA	SAK_RS02125	acetyl-CoA carboxylase carboxyl transferase subunit alpha				#VALUE!
gene-SAK_RS02170	14.4493	0.152489	0.408552	0.373242	0.708968	NA	SAK_RS02170	hypothetical protein				#VALUE!
gene-SAK_RS02175	12.1997	-0.112055	0.420768	-0.266311	0.79	NA	SAK_RS02175	DUF1361 domain-containing protein				#VALUE!
gene-SAK_RS02185	16.0407	0.278025	0.429791	0.646885	0.517707	NA	tsaE	tRNA (adenosine(37)-N6)-threonylcarbamoyltransferase complex ATPase subunit type 1 TsaE				#VALUE!
gene-SAK_RS02190	11.495	0.168601	0.428105	0.393831	0.693706	NA	SAK_RS02190	GNAT family N-acetyltransferase				#VALUE!
gene-SAK_RS02200	2.61622	0.191711	0.434617	0.441102	0.659139	NA	SAK_RS02200	hypothetical protein				#VALUE!
gene-SAK_RS02205	13.7085	-0.0578689	0.424838	-0.136214	0.891652	NA	SAK_RS02205	HIT family protein				#VALUE!
gene-SAK_RS02210	17.0199	1.01632	0.424659	2.39327	0.0166988	NA	SAK_RS02210	hypothetical protein				#VALUE!
gene-SAK_RS02220	9.24812	0.196539	0.436325	0.450443	0.652391	NA	SAK_RS02220	ABC transporter ATP-binding protein				#VALUE!
gene-SAK_RS02225	4.73786	-0.526668	0.44922	-1.1724	0.241035	NA	SAK_RS02225	ABC transporter permease				#VALUE!
gene-SAK_RS02235	23.9913	0.231264	0.392194	0.589667	0.555414	NA	trmB	tRNA (guanosine(46)-N7)-methyltransferase TrmB				#VALUE!
gene-SAK_RS02245	11.5167	0.518473	0.432827	1.19787	0.230966	NA	rimP	ribosome maturation factor RimP				#VALUE!
gene-SAK_RS02250	13.0538	-0.13569	0.437923	-0.30985	0.756675	NA	nusA	transcription termination/antitermination protein NusA				#VALUE!
gene-SAK_RS02255	3.95425	-0.113999	0.446896	-0.255091	0.798652	NA	SAK_RS02255	YlxR family protein				#VALUE!
gene-SAK_RS02260	1.47803	-0.486052	0.395876	-1.22779	0.219527	NA	SAK_RS02260	YlxQ-related RNA-binding protein				#VALUE!
gene-SAK_RS02270	3.96449	-0.608592	0.448274	-1.35763	0.17458	NA	rbfA	30S ribosome-binding factor RbfA				#VALUE!
gene-SAK_RS02280	4.77546	0.0846802	0.449991	0.188182	0.850734	NA	SAK_RS02280	CopY/TcrY family copper transport repressor				#VALUE!
gene-SAK_RS02285	22.439	-0.362287	0.388165	-0.933331	0.350649	NA	SAK_RS02285	copper-translocating P-type ATPase				#VALUE!
gene-SAK_RS02290	0.330498	-0.125037	0.224413	-0.557174	0.577408	NA	SAK_RS02290	heavy-metal-associated domain-containing protein				#VALUE!
gene-SAK_RS02295	4.60982	-0.181396	0.44874	-0.404234	0.686041	NA	SAK_RS02295	trimeric intracellular cation channel family protein				#VALUE!
gene-SAK_RS02300	6.04927	0.112944	0.447526	0.252375	0.800751	NA	SAK_RS02300	Cof-type HAD-IIB family hydrolase				#VALUE!
gene-SAK_RS02305	17.9862	0.203898	0.405034	0.50341	0.614676	NA	polA	DNA polymerase I				#VALUE!
gene-SAK_RS02310	2.24501	0.261247	0.411898	0.634251	0.525917	NA	SAK_RS02310	CoA-binding protein				#VALUE!
gene-SAK_RS02320	28.2422	-0.0610178	0.384217	-0.158811	0.873818	NA	SAK_RS02320	YSIRK signal domain/LPXTG anchor domain surface protein				#VALUE!
gene-SAK_RS02325	3.89869	0.243918	0.449537	0.542597	0.587407	NA	SAK_RS02325	response regulator transcription factor				#VALUE!
gene-SAK_RS02330	13.7128	0.091604	0.425396	0.215338	0.829504	NA	SAK_RS02330	HAMP domain-containing histidine kinase				#VALUE!
gene-SAK_RS02335	6.94416	-0.350707	0.445912	-0.786494	0.431578	NA	SAK_RS02335	DUF975 family protein				#VALUE!
gene-SAK_RS02340	20.3814	0.0373545	0.425108	0.0878707	0.929979	NA	tgt	tRNA guanosine(34) transglycosylase Tgt				#VALUE!
gene-SAK_RS02345	2.8056	-0.041818	0.43438	-0.0962706	0.923306	NA	SAK_RS02345	hypothetical protein				#VALUE!
gene-SAK_RS02350	2.5916	0.239237	0.433504	0.551869	0.581038	NA	SAK_RS02350	biotin transporter BioY				#VALUE!
gene-SAK_RS02355	27.2626	0.121515	0.374686	0.324311	0.745703	NA	SAK_RS02355	MBL fold metallo-hydrolase				#VALUE!
gene-SAK_RS02360	16.6275	0.274716	0.4174	0.658161	0.510435	NA	SAK_RS02360	nucleoside deaminase				#VALUE!
gene-SAK_RS02375	15.0507	-0.148881	0.415637	-0.3582	0.720193	NA	SAK_RS02375	5-formyltetrahydrofolate cyclo-ligase				#VALUE!
gene-SAK_RS02380	6.41881	0.114431	0.450015	0.254282	0.799278	NA	SAK_RS02380	rhomboid family intramembrane serine protease				#VALUE!
gene-SAK_RS02385	27.0451	0.229375	0.382806	0.599194	0.549044	NA	SAK_RS02385	BMP family ABC transporter substrate-binding protein				#VALUE!
gene-SAK_RS02400	2.23767	0.161443	0.421019	0.383457	0.701381	NA	rnpA	ribonuclease P protein component				#VALUE!
gene-SAK_RS02405	9.52603	-0.33906	0.443606	-0.764327	0.444672	NA	SAK_RS02405	membrane protein insertase YidC				#VALUE!
gene-SAK_RS02460	14.1949	0.348821	0.449298	0.77637	0.437531	NA	recX	recombination regulator RecX				#VALUE!
gene-SAK_RS02465	23.2272	0.418558	0.387546	1.08002	0.280133	NA	rlmD	23S rRNA (uracil(1939)-C(5))-methyltransferase RlmD				#VALUE!
gene-SAK_RS02470	6.43579	-0.418234	0.449488	-0.930469	0.352129	NA	SAK_RS02470	nucleoside phosphorylase				#VALUE!
gene-SAK_RS02475	6.96467	-0.165533	0.44843	-0.369138	0.712025	NA	SAK_RS02475	GNAT family N-acetyltransferase				#VALUE!
gene-SAK_RS02485	4.40579	0.176522	0.448979	0.393163	0.694199	NA	SAK_RS02485	glycosyltransferase family 2 protein				#VALUE!
gene-SAK_RS02490	28.1686	-0.358758	0.394714	-0.908905	0.3634	NA	nrdF	class 1b ribonucleoside-diphosphate reductase subunit beta				#VALUE!
gene-SAK_RS02495	2.68012	-0.166989	0.432683	-0.385939	0.699542	NA	nrdI	class Ib ribonucleoside-diphosphate reductase assembly flavoprotein NrdI				#VALUE!
gene-SAK_RS02510	16.8507	0.394985	0.436294	0.905318	0.365297	NA	SAK_RS02510	hypothetical protein				#VALUE!
gene-SAK_RS02520	12.0753	1.25439	0.441764	2.8395	0.00451845	NA	SAK_RS02520	IS3-like element IS861 family transposase				#VALUE!
gene-SAK_RS02535	30.5814	0.0219643	0.379306	0.0579065	0.953823	NA	SAK_RS02535	cupin domain-containing protein				#VALUE!
gene-SAK_RS02540	14.1556	0.370494	0.437131	0.84756	0.396683	NA	SAK_RS02540	MerR family transcriptional regulator				#VALUE!
gene-SAK_RS02570	23.0612	0.190748	0.388493	0.490993	0.623431	NA	SAK_RS02570	alpha C protein Bca				#VALUE!
gene-SAK_RS02575	16.9256	0.555442	0.435372	1.27579	0.202031	NA	SAK_RS02575	tyrosine-type recombinase/integrase				#VALUE!
gene-SAK_RS02585	2.23307	0.128486	0.428667	0.299734	0.76438	NA	SAK_RS02585	hypothetical protein				#VALUE!
gene-SAK_RS02590	0.126363	-0.0428783	0.189854	-0.225849	0.821319	NA	SAK_RS02590	cupin domain-containing protein				#VALUE!
gene-SAK_RS02595	7.03476	-0.213344	0.446217	-0.478117	0.632567	NA	SAK_RS02595	class I SAM-dependent methyltransferase				#VALUE!
gene-SAK_RS02600	7.89979	-0.0299711	0.44448	-0.0674296	0.94624	NA	SAK_RS02600	PTS transporter subunit EIIA				#VALUE!
gene-SAK_RS02605	6.71825	0.181468	0.447398	0.405608	0.685031	NA	SAK_RS02605	PTS sugar transporter subunit IIA				#VALUE!
gene-SAK_RS02610	2.4253	0.668936	0.42122	1.58809	0.112265	NA	SAK_RS02610	PTS sugar transporter subunit IIB				#VALUE!
gene-SAK_RS02615	7.04485	-0.0213805	0.450609	-0.047448	0.962156	NA	SAK_RS02615	PTS galactitol transporter subunit IIC				#VALUE!
gene-SAK_RS02620	4.07356	-0.0256804	0.447645	-0.0573677	0.954252	NA	rhaD	rhamnulose-1-phosphate aldolase				#VALUE!
gene-SAK_RS02625	2.71086	0.391234	0.43099	0.907757	0.364006	NA	SAK_RS02625	PTS sugar transporter subunit IIA				#VALUE!
gene-SAK_RS02630	6.09092	0.39938	0.450173	0.88717	0.374987	NA	SAK_RS02630	PTS galactitol transporter subunit IIC				#VALUE!
gene-SAK_RS02635	2.45092	0.553591	0.422024	1.31175	0.189603	NA	SAK_RS02635	PTS sugar transporter subunit IIB				#VALUE!
gene-SAK_RS02640	4.21479	-0.0273708	0.449912	-0.0608358	0.95149	NA	SAK_RS02640	AraC family transcriptional regulator				#VALUE!
gene-SAK_RS02645	10.5163	-0.289346	0.434246	-0.666318	0.505208	NA	SAK_RS02645	sugar ABC transporter substrate-binding protein				#VALUE!
gene-SAK_RS02650	2.20966	-0.0935059	0.425041	-0.219992	0.825877	NA	SAK_RS02650	sugar ABC transporter permease				#VALUE!
gene-SAK_RS02655	1.26792	0.0421096	0.383045	0.109934	0.912462	NA	SAK_RS02655	carbohydrate ABC transporter permease				#VALUE!
gene-SAK_RS02660	14.8368	-0.0349929	0.411478	-0.085042	0.932228	NA	SAK_RS02660	alpha-galactosidase				#VALUE!
gene-SAK_RS02665	5.00114	-0.854503	0.450697	-1.89596	0.0579656	NA	SAK_RS02665	galactokinase				#VALUE!
gene-SAK_RS02670	6.20085	-0.0780414	0.450179	-0.173356	0.862371	NA	galT	UDP-glucose--hexose-1-phosphate uridylyltransferase				#VALUE!
gene-SAK_RS02675	5.81648	-0.55319	0.450679	-1.22746	0.21965	NA	galE	UDP-glucose 4-epimerase GalE				#VALUE!
gene-SAK_RS02680	4.80846	0.0813594	0.450658	0.180535	0.856733	NA	SAK_RS02680	galactose mutarotase				#VALUE!
gene-SAK_RS02695	3.004	-0.180114	0.433085	-0.415887	0.677492	NA	SAK_RS02695	galactose mutarotase				#VALUE!
gene-SAK_RS02700	13.1394	0.137646	0.417981	0.329311	0.741921	NA	SAK_RS02700	DUF1912 family protein				#VALUE!
gene-SAK_RS02705	29.9413	0.0404122	0.377777	0.106974	0.91481	NA	SAK_RS02705	hypothetical protein				#VALUE!
gene-SAK_RS02730	23.9162	-0.0353504	0.400366	-0.0882954	0.929642	NA	SAK_RS02730	Gfo/Idh/MocA family oxidoreductase				#VALUE!
gene-SAK_RS02735	20.7483	0.24522	0.40665	0.603024	0.546493	NA	SAK_RS02735	magnesium transporter CorA family protein				#VALUE!
gene-SAK_RS02740	5.50536	-0.770559	0.450607	-1.71005	0.0872575	NA	SAK_RS02740	hypothetical protein				#VALUE!
gene-SAK_RS02755	15.1341	0.293523	0.411391	0.713491	0.475542	NA	rsmD	16S rRNA (guanine(966)-N(2))-methyltransferase RsmD				#VALUE!
gene-SAK_RS02760	0.628732	0.299283	0.281863	1.0618	0.288324	NA	SAK_RS02760	hypothetical protein				#VALUE!
gene-SAK_RS02765	5.53417	0.111288	0.450661	0.246945	0.804951	NA	coaD	pantetheine-phosphate adenylyltransferase				#VALUE!
gene-SAK_RS02770	16.8517	-0.19025	0.411405	-0.462441	0.643765	NA	SAK_RS02770	PDZ domain-containing protein				#VALUE!
gene-SAK_RS02775	21.0126	-0.0091025	0.389718	-0.0233567	0.981366	NA	SAK_RS02775	phosphoesterase				#VALUE!
gene-SAK_RS02780	16.0791	0.216879	0.427048	0.507856	0.611554	NA	SAK_RS02780	DUF1027 domain-containing protein				#VALUE!
gene-SAK_RS02785	25.027	-0.138518	0.387482	-0.357482	0.720731	NA	rlmN	23S rRNA (adenine(2503)-C(2))-methyltransferase RlmN				#VALUE!
gene-SAK_RS02790	6.56125	-0.177503	0.450431	-0.394074	0.693526	NA	SAK_RS02790	VanZ family protein				#VALUE!
gene-SAK_RS02795	16.2496	0.180959	0.418265	0.432643	0.665274	NA	SAK_RS02795	ATP-binding cassette domain-containing protein				#VALUE!
gene-SAK_RS02800	15.5309	-0.416169	0.408128	-1.0197	0.307869	NA	SAK_RS02800	ABC transporter ATP-binding protein				#VALUE!
gene-SAK_RS02805	9.98944	-0.198331	0.438815	-0.451968	0.651292	NA	SAK_RS02805	aminodeoxychorismate/anthranilate synthase component II				#VALUE!
gene-SAK_RS02815	1.28716	-0.25462	0.378157	-0.673319	0.500744	NA	SAK_RS02815	biotin transporter BioY				#VALUE!
gene-SAK_RS02820	1.48288	0.0186701	0.396441	0.0470943	0.962438	NA	SAK_RS02820	biotin synthase BioB				#VALUE!
gene-SAK_RS02825	0.90219	-0.0575417	0.334393	-0.172078	0.863376	NA	SAK_RS02825	hypothetical protein				#VALUE!
gene-SAK_RS02830	4.78594	0.184743	0.450674	0.409926	0.68186	NA	SAK_RS02830	thiolase family protein				#VALUE!
gene-SAK_RS02835	1.98728	0.169856	0.408684	0.415617	0.67769	NA	SAK_RS02835	AMP-binding protein				#VALUE!
gene-SAK_RS02840	25.0841	0.267765	0.398442	0.67203	0.501565	NA	nth	endonuclease III				#VALUE!
gene-SAK_RS02850	0.126363	-0.0428783	0.189854	-0.225849	0.821319	NA	SAK_RS02850	YqgQ family protein				#VALUE!
gene-SAK_RS02855	35.5694	0.68402	0.406375	1.68322	0.0923318	NA	SAK_RS02855	ROK family glucokinase				#VALUE!
gene-SAK_RS02860	17.781	0.335967	0.403264	0.83312	0.404777	NA	SAK_RS02860	rhodanese-like domain-containing protein				#VALUE!
gene-SAK_RS02870	3.57689	0.327158	0.444542	0.735942	0.461766	NA	SAK_RS02870	DUF3165 family protein				#VALUE!
gene-SAK_RS02875	7.05327	-0.142019	0.446651	-0.317964	0.750513	NA	SAK_RS02875	UDP-N-acetylmuramoyl-L-alanine--D-glutamate ligase				#VALUE!
gene-SAK_RS02880	2.31711	0.0953915	0.426951	0.223425	0.823205	NA	SAK_RS02880	UDP-N-acetylglucosamine--N-acetylmuramyl-(pentapeptide) pyrophosphoryl-undecaprenol N-acetylglucosamine transferase				#VALUE!
gene-SAK_RS02885	4.05377	0.321685	0.449191	0.716144	0.473903	NA	SAK_RS02885	FtsQ-type POTRA domain-containing protein				#VALUE!
gene-SAK_RS02890	34.5649	-0.0647891	0.383734	-0.168839	0.865924	NA	ftsA	cell division protein FtsA				#VALUE!
gene-SAK_RS02895	33.5767	-0.0495279	0.408466	-0.121254	0.90349	NA	ftsZ	cell division protein FtsZ				#VALUE!
gene-SAK_RS02900	23.0587	-0.434053	0.402879	-1.07738	0.281312	NA	SAK_RS02900	YggS family pyridoxal phosphate-dependent enzyme				#VALUE!
gene-SAK_RS02905	14.173	-0.16077	0.438157	-0.366922	0.713677	NA	SAK_RS02905	cell division protein SepF				#VALUE!
gene-SAK_RS02910	1.57922	-0.242829	0.395802	-0.613512	0.539538	NA	SAK_RS02910	YggT family protein				#VALUE!
gene-SAK_RS02915	24.4539	-0.0430635	0.404737	-0.106399	0.915266	NA	SAK_RS02915	RNA-binding protein				#VALUE!
gene-SAK_RS02935	6.94326	-0.500177	0.447849	-1.11684	0.264062	NA	SAK_RS02935	NUDIX hydrolase				#VALUE!
gene-SAK_RS02940	28.0926	-0.40355	0.390947	-1.03224	0.301962	NA	SAK_RS02940	ATP-dependent Clp protease ATP-binding subunit				#VALUE!
gene-SAK_RS02950	1.92642	0.058505	0.41084	0.142403	0.886761	NA	SAK_RS02950	amino acid ABC transporter permease				#VALUE!
gene-SAK_RS02955	1.9733	0.174462	0.418663	0.416712	0.676889	NA	SAK_RS02955	amino acid ABC transporter ATP-binding protein				#VALUE!
gene-SAK_RS02965	15.6895	0.123566	0.417322	0.296094	0.767159	NA	SAK_RS02965	bifunctional methylenetetrahydrofolate dehydrogenase/methenyltetrahydrofolate cyclohydrolase				#VALUE!
gene-SAK_RS02970	21.7625	0.225657	0.418888	0.538704	0.590091	NA	SAK_RS02970	NAD(P)H-hydrate dehydratase				#VALUE!
gene-SAK_RS02975	27.388	0.160412	0.394267	0.406862	0.684109	NA	SAK_RS02975	exodeoxyribonuclease VII large subunit				#VALUE!
gene-SAK_RS02980	0	NA	NA	NA	NA	NA	SAK_RS02980	exodeoxyribonuclease VII small subunit				#VALUE!
gene-SAK_RS02985	9.21499	0.136081	0.435474	0.312489	0.754669	NA	SAK_RS02985	polyprenyl synthetase family protein				#VALUE!
gene-SAK_RS02990	9.83727	-0.0414185	0.437965	-0.0945702	0.924656	NA	SAK_RS02990	TlyA family rRNA (cytidine-2'-O)-methyltransferase				#VALUE!
gene-SAK_RS02995	1.64745	0.00125001	0.407417	0.00306814	0.997552	NA	SAK_RS02995	ArgR family transcriptional regulator				#VALUE!
gene-SAK_RS03000	7.43278	-0.390877	0.448257	-0.871994	0.383211	NA	recN	DNA repair protein RecN				#VALUE!
gene-SAK_RS03005	18.675	0.204402	0.410131	0.498382	0.618215	NA	SAK_RS03005	DegV family protein				#VALUE!
gene-SAK_RS03010	2.63323	-0.577928	0.43667	-1.32349	0.185673	NA	SAK_RS03010	SGNH/GDSL hydrolase family protein				#VALUE!
gene-SAK_RS03015	1.35345	-0.318666	0.384747	-0.828248	0.40753	NA	SAK_RS03015	YpmS family protein				#VALUE!
gene-SAK_RS03035	5.60836	0.204246	0.45067	0.453206	0.6504	NA	SAK_RS03035	ImmA/IrrE family metallo-endopeptidase				#VALUE!
gene-SAK_RS03040	15.3078	0.387083	0.415037	0.932647	0.351002	NA	SAK_RS03040	helix-turn-helix transcriptional regulator				#VALUE!
gene-SAK_RS03045	12.7436	0.178536	0.426169	0.418932	0.675266	NA	SAK_RS03045	helix-turn-helix transcriptional regulator				#VALUE!
gene-SAK_RS03050	1.79392	0.40743	0.414111	0.983865	0.325182	NA	SAK_RS03050	hypothetical protein				#VALUE!
gene-SAK_RS03070	4.27114	-0.242443	0.449323	-0.539575	0.58949	NA	SAK_RS03070	hypothetical protein				#VALUE!
gene-SAK_RS03075	0	NA	NA	NA	NA	NA	SAK_RS03075	hypothetical protein				#VALUE!
gene-SAK_RS03080	12.6465	-0.121769	0.42232	-0.288335	0.773091	NA	SAK_RS03080	AAA family ATPase				#VALUE!
gene-SAK_RS03085	26.1309	-0.0949695	0.387891	-0.244836	0.806584	NA	SAK_RS03085	DEAD/DEAH box helicase				#VALUE!
gene-SAK_RS03090	19.0456	-0.549044	0.414317	-1.32518	0.185112	NA	SAK_RS03090	DUF669 domain-containing protein				#VALUE!
gene-SAK_RS03105	3.46409	0.0410846	0.447097	0.0918921	0.926784	NA	SAK_RS03105	VRR-NUC domain-containing protein				#VALUE!
gene-SAK_RS03110	4.41643	-0.431789	0.447094	-0.965769	0.33416	NA	SAK_RS03110	DUF1599 domain-containing protein				#VALUE!
gene-SAK_RS03115	0.834286	-0.315737	0.325281	-0.970657	0.331719	NA	SAK_RS03115	hypothetical protein				#VALUE!
gene-SAK_RS03120	1.11216	0.288634	0.369261	0.781653	0.434419	NA	SAK_RS03120	hypothetical protein				#VALUE!
gene-SAK_RS03125	11.6164	-0.483025	0.438296	-1.10205	0.270439	NA	SAK_RS03125	DUF1642 domain-containing protein				#VALUE!
gene-SAK_RS03130	6.0391	-0.996342	0.450562	-2.21133	0.0270131	NA	SAK_RS03130	hypothetical protein				#VALUE!
gene-SAK_RS03135	3.6851	-0.0750122	0.439929	-0.17051	0.864609	NA	SAK_RS03135	hypothetical protein				#VALUE!
gene-SAK_RS03140	11.1581	-0.521005	0.431364	-1.20781	0.227121	NA	SAK_RS03140	hypothetical protein				#VALUE!
gene-SAK_RS03155	5.92474	-0.550467	0.449851	-1.22366	0.221079	NA	SAK_RS03155	hypothetical protein				#VALUE!
gene-SAK_RS03170	0	NA	NA	NA	NA	NA	SAK_RS03170	hypothetical protein				#VALUE!
gene-SAK_RS03180	7.10058	-0.321304	0.444124	-0.723456	0.4694	NA	SAK_RS03180	DUF4355 domain-containing protein				#VALUE!
gene-SAK_RS03185	13.2717	0.595356	0.433228	1.37423	0.16937	NA	SAK_RS03185	phage major capsid protein				#VALUE!
gene-SAK_RS03190	0	NA	NA	NA	NA	NA	SAK_RS03190	hypothetical protein				#VALUE!
gene-SAK_RS03195	1.96232	0.221687	0.411191	0.539133	0.589795	NA	SAK_RS03195	hypothetical protein				#VALUE!
gene-SAK_RS03200	0.398732	0.0901369	0.266504	0.33822	0.735198	NA	SAK_RS03200	hypothetical protein				#VALUE!
gene-SAK_RS03205	0	NA	NA	NA	NA	NA	SAK_RS03205	hypothetical protein				#VALUE!
gene-SAK_RS03210	0.746265	-0.00361149	0.319705	-0.0112963	0.990987	NA	SAK_RS03210	hypothetical protein				#VALUE!
gene-SAK_RS03215	6.65242	0.295331	0.44617	0.661925	0.508019	NA	SAK_RS03215	tail protein				#VALUE!
gene-SAK_RS03220	0	NA	NA	NA	NA	NA	SAK_RS03220	hypothetical protein				#VALUE!
gene-SAK_RS03225	4.06103	0.0539335	0.440894	0.122328	0.90264	NA	SAK_RS03225	DUF5361 domain-containing protein				#VALUE!
gene-SAK_RS03230	20.6185	-0.114865	0.405446	-0.283306	0.776942	NA	SAK_RS03230	hypothetical protein				#VALUE!
gene-SAK_RS03245	32.9048	0.0084763	0.38632	0.0219411	0.982495	NA	SAK_RS03245	hypothetical protein				#VALUE!
gene-SAK_RS03250	3.0181	-0.0272894	0.44355	-0.061525	0.950941	NA	SAK_RS03250	DUF1366 domain-containing protein				#VALUE!
gene-SAK_RS03260	3.89113	0.325199	0.449182	0.72398	0.469078	NA	SAK_RS03260	hypothetical protein				#VALUE!
gene-SAK_RS03265	3.00023	-0.160899	0.436032	-0.369008	0.712122	NA	SAK_RS03265	phage holin				#VALUE!
gene-SAK_RS03270	29.2525	0.0157228	0.397327	0.0395714	0.968435	NA	SAK_RS03270	lysin				#VALUE!
gene-SAK_RS03275	6.51884	0.2091	0.446619	0.468184	0.639653	NA	SAK_RS03275	hypothetical protein				#VALUE!
gene-SAK_RS03280	17.7239	0.543515	0.409683	1.32667	0.184618	NA	SAK_RS03280	hypothetical protein				#VALUE!
gene-SAK_RS03290	11.3172	0.312711	0.434425	0.719828	0.471631	NA	SAK_RS03290	aminoacyltransferase				#VALUE!
gene-SAK_RS03295	9.13839	0.154244	0.438804	0.351509	0.725206	NA	SAK_RS03295	aminoacyltransferase				#VALUE!
gene-SAK_RS03300	9.17757	-0.124028	0.439442	-0.28224	0.777759	NA	SAK_RS03300	aminoacyltransferase				#VALUE!
gene-SAK_RS03305	13.9975	-0.556184	0.415093	-1.3399	0.180277	NA	SAK_RS03305	sugar-phosphatase				#VALUE!
gene-SAK_RS03310	10.8288	0.0349768	0.431827	0.0809973	0.935444	NA	SAK_RS03310	HD domain-containing protein				#VALUE!
gene-SAK_RS03315	9.14156	0.259671	0.44313	0.585993	0.55788	NA	SAK_RS03315	DUF1934 domain-containing protein				#VALUE!
gene-SAK_RS03325	33.3067	-0.0456701	0.382795	-0.119307	0.905032	NA	SAK_RS03325	phosphoesterase				#VALUE!
gene-SAK_RS03335	9.82388	-0.0433555	0.431969	-0.100367	0.920053	NA	queG	tRNA epoxyqueuosine(34) reductase QueG				#VALUE!
gene-SAK_RS03340	16.6551	0.47388	0.406573	1.16555	0.243798	NA	SAK_RS03340	peptide chain release factor 2				#VALUE!
gene-SAK_RS03345	6.02352	0.0856606	0.447002	0.191634	0.848029	NA	ftsE	cell division ATP-binding protein FtsE				#VALUE!
gene-SAK_RS03350	12.7748	0.0499471	0.421164	0.118593	0.905598	NA	SAK_RS03350	ABC transporter permease				#VALUE!
gene-SAK_RS03360	15.255	-0.0633532	0.417625	-0.151699	0.879424	NA	SAK_RS03360	thioesterase				#VALUE!
gene-SAK_RS03365	7.89807	0.176696	0.446332	0.395884	0.69219	NA	SAK_RS03365	MBL fold metallo-hydrolase				#VALUE!
gene-SAK_RS03390	16.2019	0.0368393	0.414907	0.0887893	0.929249	NA	SAK_RS03390	membrane protein				#VALUE!
gene-SAK_RS03405	7.22768	-0.265266	0.444416	-0.596886	0.550584	NA	rapZ	RNase adapter RapZ				#VALUE!
gene-SAK_RS03410	8.80101	-0.167125	0.438122	-0.381457	0.702864	NA	SAK_RS03410	YvcK family protein				#VALUE!
gene-SAK_RS03415	4.2989	0.323477	0.450059	0.718744	0.472299	NA	whiA	DNA-binding protein WhiA				#VALUE!
gene-SAK_RS03420	12.6191	-0.230181	0.434465	-0.529804	0.596248	NA	SAK_RS03420	C69 family dipeptidase				#VALUE!
gene-SAK_RS03435	6.76253	0.292629	0.448202	0.652895	0.513824	NA	SAK_RS03435	bifunctional oligoribonuclease/PAP phosphatase NrnA				#VALUE!
gene-SAK_RS03440	12.1355	0.139852	0.428719	0.326208	0.744267	NA	SAK_RS03440	adenosine deaminase				#VALUE!
gene-SAK_RS03450	2.99809	-0.230933	0.434786	-0.531141	0.595321	NA	SAK_RS03450	chorismate mutase				#VALUE!
gene-SAK_RS03455	11.7788	-0.115534	0.422028	-0.27376	0.784269	NA	SAK_RS03455	voltage-gated chloride channel family protein				#VALUE!
gene-SAK_RS03475	6.26194	-0.00942747	0.450509	-0.0209263	0.983304	NA	SAK_RS03475	helix-turn-helix domain-containing protein				#VALUE!
gene-SAK_RS03490	0.443998	0.216524	0.246367	0.878867	0.379473	NA	SAK_RS03490	ABC transporter permease				#VALUE!
gene-SAK_RS03495	2.66175	-0.113786	0.426657	-0.266693	0.789706	NA	SAK_RS03495	ABC transporter ATP-binding protein				#VALUE!
gene-SAK_RS03500	21.3535	0.286866	0.424317	0.676064	0.499	NA	SAK_RS03500	FtsX-like permease family protein				#VALUE!
gene-SAK_RS03505	0.291612	-0.133867	0.231618	-0.577966	0.563287	NA	SAK_RS03505	response regulator transcription factor				#VALUE!
gene-SAK_RS03510	19.276	0.145851	0.408404	0.357124	0.720999	NA	SAK_RS03510	HAMP domain-containing histidine kinase				#VALUE!
gene-SAK_RS03525	9.1761	0.260804	0.433405	0.601757	0.547336	NA	SAK_RS03525	hypothetical protein				#VALUE!
gene-SAK_RS03530	14.298	0.278897	0.421049	0.662385	0.507724	NA	SAK_RS03530	rod shape-determining protein RodA				#VALUE!
gene-SAK_RS03535	8.98624	0.0332296	0.445342	0.0746158	0.94052	NA	SAK_RS03535	HAD-IA family hydrolase				#VALUE!
gene-SAK_RS03540	31.9933	0.399759	0.38271	1.04455	0.296233	NA	gyrB	DNA topoisomerase (ATP-hydrolyzing) subunit B				#VALUE!
gene-SAK_RS03545	25.982	-0.0393827	0.40332	-0.0976463	0.922213	NA	ezrA	septation ring formation regulator EzrA				#VALUE!
gene-SAK_RS03550	5.42928	-0.0313829	0.450507	-0.0696612	0.944463	NA	serB	phosphoserine phosphatase SerB				#VALUE!
gene-SAK_RS03575	6.84831	0.0134523	0.449618	0.0299194	0.976131	NA	aroA	3-phosphoshikimate 1-carboxyvinyltransferase				#VALUE!
gene-SAK_RS03580	0.439611	-0.0779226	0.273082	-0.285345	0.77538	NA	SAK_RS03580	shikimate kinase				#VALUE!
gene-SAK_RS03585	8.04831	-0.725861	0.444486	-1.63303	0.102462	NA	SAK_RS03585	LCP family protein				#VALUE!
gene-SAK_RS03590	4.30449	0.111968	0.448875	0.249441	0.80302	NA	SAK_RS03590	23S rRNA (uracil(1939)-C(5))-methyltransferase RlmD				#VALUE!
gene-SAK_RS03595	3.06743	0.322601	0.442941	0.728316	0.46642	NA	SAK_RS03595	ClbS/DfsB family four-helix bundle protein				#VALUE!
gene-SAK_RS03600	4.30191	-0.703753	0.447761	-1.57172	0.116016	NA	SAK_RS03600	TetR/AcrR family transcriptional regulator				#VALUE!
gene-SAK_RS03615	2.40131	-0.118849	0.434055	-0.27381	0.784231	NA	SAK_RS03615	XRE family transcriptional regulator				#VALUE!
gene-SAK_RS03620	1.09728	-0.132876	0.369419	-0.359691	0.719079	NA	SAK_RS03620	hypothetical protein				#VALUE!
gene-SAK_RS03625	2.21159	-0.136505	0.419785	-0.325179	0.745046	NA	SAK_RS03625	DNA polymerase				#VALUE!
gene-SAK_RS03630	1.14811	0.0442111	0.345947	0.127797	0.898309	NA	SAK_RS03630	DUF2815 family protein				#VALUE!
gene-SAK_RS03635	3.35216	0.0112186	0.44145	0.025413	0.979726	NA	SAK_RS03635	DUF2800 domain-containing protein				#VALUE!
gene-SAK_RS03640	1.32066	-0.548633	0.37524	-1.46208	0.143718	NA	SAK_RS03640	hypothetical protein				#VALUE!
gene-SAK_RS03645	18.0618	-0.000705963	0.439061	-0.00160789	0.998717	NA	SAK_RS03645	hypothetical protein				#VALUE!
gene-SAK_RS03650	0.775283	0.304938	0.328765	0.927525	0.353654	NA	SAK_RS03650	VRR-NUC domain-containing protein				#VALUE!
gene-SAK_RS03655	13.2209	0.222678	0.437776	0.508657	0.610992	NA	SAK_RS03655	DEAD/DEAH box helicase				#VALUE!
gene-SAK_RS03660	3.68505	0.180733	0.442234	0.408683	0.682772	NA	SAK_RS03660	hypothetical protein				#VALUE!
gene-SAK_RS03665	18.5487	-0.206187	0.419875	-0.491068	0.623378	NA	SAK_RS03665	methionine adenosyltransferase				#VALUE!
gene-SAK_RS03670	7.971	-0.306956	0.444182	-0.69106	0.489528	NA	SAK_RS03670	HNH endonuclease				#VALUE!
gene-SAK_RS03675	5.7845	-0.817999	0.449641	-1.81923	0.0688767	NA	SAK_RS03675	hypothetical protein				#VALUE!
gene-SAK_RS03680	17.2263	-1.03294	0.413615	-2.49734	0.012513	NA	SAK_RS03680	DNA modification methylase				#VALUE!
gene-SAK_RS03685	24.6191	-0.413661	0.407335	-1.01553	0.309853	NA	dcm	DNA (cytosine-5-)-methyltransferase				#VALUE!
gene-SAK_RS03690	0	NA	NA	NA	NA	NA	SAK_RS03690	hypothetical protein				#VALUE!
gene-SAK_RS03695	0	NA	NA	NA	NA	NA	SAK_RS03695	DUF4314 domain-containing protein				#VALUE!
gene-SAK_RS03700	0.863798	-0.309629	0.326436	-0.948515	0.342867	NA	SAK_RS03700	phage terminase small subunit P27 family				#VALUE!
gene-SAK_RS03705	3.26279	-0.139643	0.44029	-0.317162	0.751121	NA	SAK_RS03705	terminase large subunit				#VALUE!
gene-SAK_RS03710	23.2479	0.0712118	0.434522	0.163885	0.869822	NA	SAK_RS03710	type II toxin-antitoxin system RelB/DinJ family antitoxin				#VALUE!
gene-SAK_RS03715	3.71851	0.294787	0.444713	0.66287	0.507414	NA	SAK_RS03715	type II toxin-antitoxin system RelE/ParE family toxin				#VALUE!
gene-SAK_RS03720	7.10897	0.510328	0.444468	1.14818	0.250895	NA	SAK_RS03720	hypothetical protein				#VALUE!
gene-SAK_RS03725	2.86711	0.0687486	0.440452	0.156087	0.875965	NA	SAK_RS03725	phage portal protein				#VALUE!
gene-SAK_RS03730	3.65732	0.00429049	0.435319	0.00985596	0.992136	NA	SAK_RS03730	Clp protease ClpP				#VALUE!
gene-SAK_RS03735	7.44814	0.137037	0.444201	0.308502	0.7577	NA	SAK_RS03735	phage major capsid protein				#VALUE!
gene-SAK_RS03740	0.328834	0.0030621	0.2391	0.0128068	0.989782	NA	SAK_RS03740	phage gp6-like head-tail connector protein				#VALUE!
gene-SAK_RS03745	0.904183	-0.188693	0.331459	-0.569282	0.569165	NA	SAK_RS03745	head-tail adaptor protein				#VALUE!
gene-SAK_RS03750	0.853929	-0.0165809	0.340782	-0.0486555	0.961194	NA	SAK_RS03750	HK97 gp10 family phage protein				#VALUE!
gene-SAK_RS03755	1.06644	-0.0834631	0.357747	-0.233302	0.815527	NA	SAK_RS03755	hypothetical protein				#VALUE!
gene-SAK_RS03760	10.3793	0.258825	0.429233	0.602995	0.546512	NA	SAK_RS03760	hypothetical protein				#VALUE!
gene-SAK_RS03765	7.66035	0.409872	0.445633	0.919753	0.357702	NA	SAK_RS03765	hypothetical protein				#VALUE!
gene-SAK_RS03775	2.76299	-0.275095	0.439155	-0.626419	0.53104	NA	SAK_RS03775	hypothetical protein				#VALUE!
gene-SAK_RS03780	13.7061	-0.00332931	0.432887	-0.00769094	0.993864	NA	SAK_RS03780	carbamoylsarcosine amidase				#VALUE!
gene-SAK_RS03785	8.4168	0.119459	0.444279	0.268882	0.78802	NA	SAK_RS03785	hypothetical protein				#VALUE!
gene-SAK_RS03790	3.38576	-0.554289	0.445267	-1.24485	0.213188	NA	SAK_RS03790	phage holin family protein				#VALUE!
gene-SAK_RS03810	32.2117	0.120061	0.36975	0.324708	0.745402	NA	SAK_RS03810	hypothetical protein				#VALUE!
gene-SAK_RS03820	20.055	-0.311032	0.41711	-0.745684	0.455858	NA	SAK_RS03820	hypothetical protein				#VALUE!
gene-SAK_RS03830	27.4209	0.0740846	0.383205	0.193329	0.846701	NA	SAK_RS03830	ClbS/DfsB family four-helix bundle protein				#VALUE!
gene-SAK_RS03850	24.2067	-0.411968	0.385553	-1.06851	0.28529	NA	SAK_RS03850	IS3-like element ISSag5 family transposase				#VALUE!
gene-SAK_RS03860	7.56775	0.206778	0.443695	0.466036	0.64119	NA	SAK_RS03860	redox-regulated molecular chaperone Hsp33				#VALUE!
gene-SAK_RS03865	25.7519	0.273727	0.407646	0.671483	0.501913	NA	SAK_RS03865	YSIRK-targeted surface antigen transcriptional regulator				#VALUE!
gene-SAK_RS03870	28.4877	-0.128964	0.401526	-0.321184	0.748071	NA	SAK_RS03870	SpaH/EbpB family LPXTG-anchored major pilin				#VALUE!
gene-SAK_RS03895	8.39618	0.303409	0.442892	0.685064	0.493304	NA	SAK_RS03895	class C sortase				#VALUE!
gene-SAK_RS03900	5.08494	0.138571	0.449763	0.308099	0.758007	NA	SAK_RS03900	hypothetical protein				#VALUE!
gene-SAK_RS03905	9.27101	-0.573739	0.44166	-1.29905	0.193926	NA	SAK_RS03905	hypothetical protein				#VALUE!
gene-SAK_RS03915	1.23048	0.171431	0.379421	0.451822	0.651397	NA	SAK_RS03915	hypothetical protein				#VALUE!
gene-SAK_RS03920	13.1061	0.123775	0.432646	0.286088	0.774811	NA	SAK_RS03920	serine hydrolase				#VALUE!
gene-SAK_RS03925	9.80892	-0.154732	0.440584	-0.351197	0.725441	NA	SAK_RS03925	ATP-binding cassette domain-containing protein				#VALUE!
gene-SAK_RS03930	1.19779	-0.452723	0.356149	-1.27116	0.20367	NA	SAK_RS03930	antibiotic ABC transporter permease				#VALUE!
gene-SAK_RS03935	5.0786	-0.190792	0.45004	-0.423945	0.671606	NA	SAK_RS03935	multidrug ABC transporter permease				#VALUE!
gene-SAK_RS03940	26.98	-0.036148	0.405047	-0.0892438	0.928888	NA	SAK_RS03940	hypothetical protein				#VALUE!
gene-SAK_RS03945	1.77182	0.0708361	0.414797	0.170773	0.864402	NA	SAK_RS03945	hypothetical protein				#VALUE!
gene-SAK_RS03950	2.89227	0.662393	0.438844	1.5094	0.131196	NA	SAK_RS03950	SDR family oxidoreductase				#VALUE!
gene-SAK_RS03955	0.252726	-0.105338	0.207128	-0.508563	0.611058	NA	SAK_RS03955	acyl carrier protein				#VALUE!
gene-SAK_RS03960	3.24194	-0.176516	0.437864	-0.40313	0.686852	NA	SAK_RS03960	beta-hydroxyacyl-ACP dehydratase				#VALUE!
gene-SAK_RS03965	7.55727	-0.294635	0.44709	-0.659005	0.509892	NA	SAK_RS03965	ABC transporter ATP-binding protein				#VALUE!
gene-SAK_RS03970	10.3101	-0.551751	0.431699	-1.27809	0.201217	NA	SAK_RS03970	ABC transporter permease				#VALUE!
gene-SAK_RS03975	26.4626	-0.415689	0.398019	-1.04439	0.296303	NA	SAK_RS03975	hypothetical protein				#VALUE!
gene-SAK_RS03980	10.4609	-0.663385	0.440207	-1.50698	0.131815	NA	SAK_RS03980	aminomethyl transferase family protein				#VALUE!
gene-SAK_RS03985	29.8453	-0.439631	0.395245	-1.1123	0.26601	NA	SAK_RS03985	hypothetical protein				#VALUE!
gene-SAK_RS03990	19.0024	-0.0886619	0.423877	-0.209169	0.834316	NA	SAK_RS03990	hypothetical protein				#VALUE!
gene-SAK_RS03995	8.85492	-0.479286	0.442149	-1.08399	0.278369	NA	SAK_RS03995	hypothetical protein				#VALUE!
gene-SAK_RS04000	5.50607	-0.964052	0.449636	-2.14407	0.0320272	NA	SAK_RS04000	hypothetical protein				#VALUE!
gene-SAK_RS04005	7.58598	-0.201474	0.449431	-0.448287	0.653946	NA	SAK_RS04005	hypothetical protein				#VALUE!
gene-SAK_RS04015	14.0129	-1.34654	0.423006	-3.18326	0.00145626	NA	SAK_RS04015	hypothetical protein				#VALUE!
gene-SAK_RS04020	4.65924	0.397614	0.447707	0.888113	0.37448	NA	SAK_RS04020	peptidase M13				#VALUE!
gene-SAK_RS04025	0.744816	-0.121109	0.325757	-0.371777	0.710059	NA	SAK_RS04025	M13 family metallopeptidase				#VALUE!
gene-SAK_RS04030	1.349	-0.193309	0.373832	-0.5171	0.605086	NA	SAK_RS04030	alpha/beta hydrolase				#VALUE!
gene-SAK_RS04035	0.911514	-0.0948525	0.338502	-0.280213	0.779314	NA	SAK_RS04035	alpha/beta hydrolase				#VALUE!
gene-SAK_RS04040	13.5381	-0.246585	0.426644	-0.577963	0.563289	NA	SAK_RS04040	alpha/beta hydrolase				#VALUE!
gene-SAK_RS04045	12.209	-0.340328	0.426195	-0.798528	0.424564	NA	SAK_RS04045	ABC transporter permease				#VALUE!
gene-SAK_RS04050	4.1939	0.210606	0.450132	0.467877	0.639873	NA	SAK_RS04050	ABC transporter permease				#VALUE!
gene-SAK_RS04065	7.58796	-0.430536	0.443621	-0.970505	0.331795	NA	SAK_RS04065	ABC transporter ATP-binding protein				#VALUE!
gene-SAK_RS04070	35.3314	-0.445763	0.377543	-1.18069	0.237725	NA	SAK_RS04070	SidA/IucD/PvdA family monooxygenase				#VALUE!
gene-SAK_RS04080	15.7441	-0.238359	0.415204	-0.574077	0.565916	NA	SAK_RS04080	cytochrome o ubiquinol oxidase				#VALUE!
gene-SAK_RS04085	2.16823	0.254869	0.426292	0.597875	0.549923	NA	SAK_RS04085	ATP-binding cassette domain-containing protein				#VALUE!
gene-SAK_RS04090	3.15511	-0.154402	0.441179	-0.349975	0.726357	NA	fetB	iron export ABC transporter permease subunit FetB				#VALUE!
gene-SAK_RS04095	2.87195	0.464017	0.4389	1.05723	0.290407	NA	SAK_RS04095	hypothetical protein				#VALUE!
gene-SAK_RS04105	10.2242	-0.299473	0.431231	-0.694462	0.487393	NA	SAK_RS04105	PTS transporter subunit IIC				#VALUE!
gene-SAK_RS04110	19.5972	0.0308481	0.411293	0.0750027	0.940213	NA	SAK_RS04110	D-lactate dehydrogenase				#VALUE!
gene-SAK_RS04115	3.00729	-0.135205	0.436619	-0.309665	0.756816	NA	SAK_RS04115	glucuronide permease				#VALUE!
gene-SAK_RS04120	5.33293	-0.112614	0.449704	-0.250418	0.802264	NA	SAK_RS04120	sugar kinase				#VALUE!
gene-SAK_RS04125	2.3257	-0.309974	0.414382	-0.748039	0.454437	NA	uidA	beta-glucuronidase				#VALUE!
gene-SAK_RS04130	28.1032	0.199363	0.403147	0.494515	0.620942	NA	SAK_RS04130	FadR family transcriptional regulator				#VALUE!
gene-SAK_RS04135	1.77282	0.00775404	0.412907	0.0187792	0.985017	NA	eda	bifunctional 4-hydroxy-2-oxoglutarate aldolase/2-dehydro-3-deoxy-phosphogluconate aldolase				#VALUE!
gene-SAK_RS04140	2.96654	0.150734	0.426466	0.35345	0.723751	NA	uxaC	glucuronate isomerase				#VALUE!
gene-SAK_RS04145	4.41623	0.304126	0.450533	0.675035	0.499653	NA	SAK_RS04145	mannonate dehydratase				#VALUE!
gene-SAK_RS04150	1.28955	0.194042	0.384616	0.504508	0.613904	NA	SAK_RS04150	SDR family oxidoreductase				#VALUE!
gene-SAK_RS04155	1.04281	-0.09886	0.36695	-0.26941	0.787614	NA	SAK_RS04155	HAD family hydrolase				#VALUE!
gene-SAK_RS04160	8.73243	-0.691404	0.437799	-1.57927	0.114274	NA	SAK_RS04160	beta-hexosamidase				#VALUE!
gene-SAK_RS04165	17.9392	0.203282	0.413011	0.492195	0.622582	NA	SAK_RS04165	aminopeptidase P family protein				#VALUE!
gene-SAK_RS04175	11.0241	-0.8264	0.43404	-1.90397	0.0569141	NA	SAK_RS04175	alpha-amylase				#VALUE!
gene-SAK_RS04180	17.9163	0.115553	0.405334	0.285082	0.775581	NA	SAK_RS04180	glycosyltransferase				#VALUE!
gene-SAK_RS04190	23.1246	0.238107	0.410574	0.579936	0.561958	NA	thrS	threonine--tRNA ligase				#VALUE!
gene-SAK_RS04195	2.7554	0.0791787	0.430046	0.184117	0.853922	NA	SAK_RS04195	response regulator transcription factor				#VALUE!
gene-SAK_RS04200	19.6993	-0.203367	0.404256	-0.503064	0.614919	NA	SAK_RS04200	DUF3114 domain-containing protein				#VALUE!
gene-SAK_RS04205	7.84172	0.367775	0.443806	0.828684	0.407283	NA	SAK_RS04205	peptidase				#VALUE!
gene-SAK_RS04210	6.91153	0.301634	0.445281	0.677401	0.498151	NA	SAK_RS04210	amino acid ABC transporter permease				#VALUE!
gene-SAK_RS04215	3.92978	0.0153227	0.44737	0.0342506	0.972677	NA	SAK_RS04215	amino acid ABC transporter permease				#VALUE!
gene-SAK_RS04220	7.10133	-0.233731	0.443901	-0.526538	0.598514	NA	SAK_RS04220	transporter substrate-binding domain-containing protein				#VALUE!
gene-SAK_RS04225	11.3869	0.0948789	0.428967	0.22118	0.824952	NA	SAK_RS04225	amino acid ABC transporter ATP-binding protein				#VALUE!
gene-SAK_RS04230	8.01267	-0.0113819	0.441482	-0.025781	0.979432	NA	SAK_RS04230	response regulator transcription factor				#VALUE!
gene-SAK_RS04235	7.94081	-0.635441	0.44461	-1.42921	0.152944	NA	vicK	cell wall metabolism sensor histidine kinase VicK				#VALUE!
gene-SAK_RS04240	10.7954	0.533633	0.436669	1.22205	0.221688	NA	SAK_RS04240	MBL fold metallo-hydrolase				#VALUE!
gene-SAK_RS04245	17.1193	-0.132582	0.403985	-0.328185	0.742772	NA	SAK_RS04245	YbaN family protein				#VALUE!
gene-SAK_RS04250	4.28278	0.513645	0.450373	1.14049	0.254083	NA	SAK_RS04250	ribonuclease III				#VALUE!
gene-SAK_RS04255	19.6035	-0.0577196	0.413657	-0.139535	0.889027	NA	smc	chromosome segregation protein SMC				#VALUE!
gene-SAK_RS04260	12.6998	-0.195208	0.438963	-0.444702	0.656535	NA	SAK_RS04260	Cof-type HAD-IIB family hydrolase				#VALUE!
gene-SAK_RS04265	8.43368	0.218726	0.444343	0.492245	0.622546	NA	SAK_RS04265	Cof-type HAD-IIB family hydrolase				#VALUE!
gene-SAK_RS04275	7.46548	0.122051	0.447302	0.27286	0.784961	NA	SAK_RS04275	TIGR03943 family protein				#VALUE!
gene-SAK_RS04280	23.6666	0.435611	0.424783	1.02549	0.305133	NA	SAK_RS04280	permease				#VALUE!
gene-SAK_RS04285	0.709042	-0.157044	0.308391	-0.509237	0.610586	NA	SAK_RS04285	hypothetical protein				#VALUE!
gene-SAK_RS04290	2.26731	0.426357	0.427279	0.997843	0.318355	NA	SAK_RS04290	LLM class flavin-dependent oxidoreductase				#VALUE!
gene-SAK_RS04295	11.1715	0.147528	0.448166	0.329182	0.742018	NA	SAK_RS04295	RNA-binding transcriptional accessory protein				#VALUE!
gene-SAK_RS04300	2.52692	0.246553	0.435349	0.566335	0.571166	NA	SAK_RS04300	SprT family protein				#VALUE!
gene-SAK_RS04310	10.105	0.612869	0.437196	1.40182	0.16097	NA	SAK_RS04310	HPr kinase/phosphorylase				#VALUE!
gene-SAK_RS04315	6.46313	0.0393128	0.448474	0.0876591	0.930148	NA	SAK_RS04315	prolipoprotein diacylglyceryl transferase				#VALUE!
gene-SAK_RS04320	5.70767	0.1493	0.450664	0.331289	0.740426	NA	SAK_RS04320	DUF948 domain-containing protein				#VALUE!
gene-SAK_RS04325	14.1285	0.199124	0.433749	0.459076	0.646179	NA	SAK_RS04325	YtxH domain-containing protein				#VALUE!
gene-SAK_RS04335	5.78915	-0.742772	0.450685	-1.64809	0.0993333	NA	SAK_RS04335	U32 family peptidase				#VALUE!
gene-SAK_RS04340	16.9121	0.20377	0.405246	0.50283	0.615084	NA	SAK_RS04340	U32 family peptidase				#VALUE!
gene-SAK_RS04345	12.9511	0.691342	0.448923	1.54	0.12356	NA	SAK_RS04345	hypothetical protein				#VALUE!
gene-SAK_RS04350	31.6541	-0.38997	0.389143	-1.00213	0.316283	NA	SAK_RS04350	hypothetical protein				#VALUE!
gene-SAK_RS04355	27.7509	0.252831	0.391136	0.646401	0.518019	NA	SAK_RS04355	divalent metal cation transporter				#VALUE!
gene-SAK_RS04360	32.6123	0.515538	0.387092	1.33182	0.182918	NA	ribD	bifunctional diaminohydroxyphosphoribosylaminopyrimidine deaminase/5-amino-6-(5-phosphoribosylamino)uracil reductase RibD				#VALUE!
gene-SAK_RS04365	10.236	0.0747493	0.43713	0.171	0.864224	NA	SAK_RS04365	riboflavin synthase				#VALUE!
gene-SAK_RS04370	28.915	0.710156	0.411967	1.72382	0.0847408	NA	SAK_RS04370	bifunctional 3%2C4-dihydroxy-2-butanone-4-phosphate synthase/GTP cyclohydrolase II				#VALUE!
gene-SAK_RS04375	19.6056	1.03452	0.418428	2.47239	0.0134212	NA	SAK_RS04375	6%2C7-dimethyl-8-ribityllumazine synthase				#VALUE!
gene-SAK_RS04385	19.9095	0.644115	0.400575	1.60798	0.10784	NA	SAK_RS04385	HAD family hydrolase				#VALUE!
gene-SAK_RS04390	20.0058	0.279371	0.405878	0.688313	0.491256	NA	SAK_RS04390	histidine phosphatase family protein				#VALUE!
gene-SAK_RS04395	4.11079	0.0533256	0.446035	0.119555	0.904836	NA	SAK_RS04395	aminoacyl-tRNA deacylase				#VALUE!
gene-SAK_RS04405	18.8465	-0.0862853	0.410582	-0.210154	0.833548	NA	SAK_RS04405	N-acetylmuramoyl-L-alanine amidase				#VALUE!
gene-SAK_RS04410	2.61573	0.0686485	0.432242	0.15882	0.873811	NA	SAK_RS04410	ECF transporter S component				#VALUE!
gene-SAK_RS04415	8.89085	-0.163638	0.438741	-0.372971	0.70917	NA	SAK_RS04415	DUF4430 domain-containing protein				#VALUE!
gene-SAK_RS04430	13.8409	0.476164	0.437416	1.08858	0.276338	NA	SAK_RS04430	FtsW/RodA/SpoVE family cell cycle protein				#VALUE!
gene-SAK_RS04450	30.2899	-0.295543	0.378373	-0.781089	0.43475	NA	SAK_RS04450	penicillin-binding protein 2				#VALUE!
gene-SAK_RS04455	8.65831	-0.0594631	0.439114	-0.135416	0.892283	NA	recR	recombination protein RecR				#VALUE!
gene-SAK_RS04470	11.1141	0.0753046	0.432661	0.17405	0.861826	NA	SAK_RS04470	OFA family MFS transporter				#VALUE!
gene-SAK_RS04475	24.4776	-0.133816	0.386005	-0.346669	0.72884	NA	SAK_RS04475	YwaF family protein				#VALUE!
gene-SAK_RS04480	28.3459	-1.12778	0.389962	-2.89202	0.00382771	NA	SAK_RS04480	LPXTG cell wall anchor domain-containing protein				#VALUE!
gene-SAK_RS04490	3.46101	0.517156	0.446081	1.15933	0.246322	NA	SAK_RS04490	PH domain-containing protein				#VALUE!
gene-SAK_RS04495	1.23214	0.0195779	0.381065	0.0513767	0.959025	NA	SAK_RS04495	ATP-binding cassette domain-containing protein				#VALUE!
gene-SAK_RS04500	1.44743	-0.000785033	0.388483	-0.00202077	0.998388	NA	SAK_RS04500	ABC transporter permease				#VALUE!
gene-SAK_RS04505	2.19899	0.610869	0.412125	1.48224	0.138276	NA	SAK_RS04505	hypothetical protein				#VALUE!
gene-SAK_RS04515	3.48149	-0.65523	0.444929	-1.47266	0.140842	NA	SAK_RS04515	GIY-YIG nuclease family protein				#VALUE!
gene-SAK_RS04520	10.3075	-0.277063	0.433143	-0.639657	0.522396	NA	SAK_RS04520	tRNA1(Val) (adenine(37)-N6)-methyltransferase				#VALUE!
gene-SAK_RS04530	1.84915	-0.109244	0.411725	-0.265333	0.790753	NA	SAK_RS04530	competence protein CelA				#VALUE!
gene-SAK_RS04535	5.76471	0.0910046	0.450683	0.201926	0.839975	NA	SAK_RS04535	DNA internalization-related competence protein ComEC/Rec2				#VALUE!
gene-SAK_RS04540	1.12358	-0.306905	0.356471	-0.860955	0.389263	NA	SAK_RS04540	Cof-type HAD-IIB family hydrolase				#VALUE!
gene-SAK_RS04545	3.50082	0.0104338	0.443697	0.0235155	0.981239	NA	SAK_RS04545	LacI family DNA-binding transcriptional regulator				#VALUE!
gene-SAK_RS04550	14.3106	-0.246847	0.427921	-0.576851	0.56404	NA	SAK_RS04550	alpha/beta hydrolase				#VALUE!
gene-SAK_RS04555	1.69961	0.100377	0.397989	0.252211	0.800878	NA	SAK_RS04555	class I SAM-dependent methyltransferase				#VALUE!
gene-SAK_RS04560	3.73874	0.0574012	0.446519	0.128553	0.897712	NA	SAK_RS04560	DNA polymerase III subunit delta				#VALUE!
gene-SAK_RS04575	6.51211	-0.216048	0.447025	-0.483301	0.628882	NA	SAK_RS04575	PTS beta-glucoside transporter subunit IIBCA				#VALUE!
gene-SAK_RS04580	10.3616	0.502517	0.430753	1.1666	0.243371	NA	SAK_RS04580	glycoside hydrolase family 1 protein				#VALUE!
gene-SAK_RS04585	5.48414	-0.303336	0.450179	-0.673811	0.500432	NA	SAK_RS04585	PucR family transcriptional regulator				#VALUE!
gene-SAK_RS04590	10.7864	-0.322801	0.432563	-0.746252	0.455515	NA	SAK_RS04590	glycerate kinase				#VALUE!
gene-SAK_RS04595	6.4188	-0.397946	0.447873	-0.888525	0.374258	NA	SAK_RS04595	GntP family permease				#VALUE!
gene-SAK_RS04600	14.8083	-0.136306	0.414229	-0.32906	0.74211	NA	SAK_RS04600	hypothetical protein				#VALUE!
gene-SAK_RS04610	8.97976	0.525597	0.444857	1.1815	0.237405	NA	queA	tRNA preQ1(34) S-adenosylmethionine ribosyltransferase-isomerase QueA				#VALUE!
gene-SAK_RS04615	3.74504	0.482908	0.446892	1.08059	0.279878	NA	SAK_RS04615	VIT family protein				#VALUE!
gene-SAK_RS04620	18.0164	0.62482	0.430698	1.45071	0.14686	NA	SAK_RS04620	glucosamine-6-phosphate deaminase				#VALUE!
gene-SAK_RS04625	12.7223	-0.129042	0.429932	-0.300146	0.764066	NA	SAK_RS04625	glutathione S-transferase family protein				#VALUE!
gene-SAK_RS04630	2.91877	0.322657	0.440688	0.732166	0.464067	NA	SAK_RS04630	rRNA pseudouridine synthase				#VALUE!
gene-SAK_RS04635	3.66542	-0.0382912	0.44675	-0.0857105	0.931697	NA	SAK_RS04635	MFS transporter				#VALUE!
gene-SAK_RS04640	9.9944	-0.078467	0.445599	-0.176093	0.860221	NA	SAK_RS04640	competence protein CoiA				#VALUE!
gene-SAK_RS04645	32.1994	-0.0849999	0.391505	-0.21711	0.828122	NA	pepF	oligoendopeptidase F				#VALUE!
gene-SAK_RS04650	8.10305	0.0306074	0.447079	0.0684608	0.945419	NA	SAK_RS04650	HAD hydrolase-like protein				#VALUE!
gene-SAK_RS04655	5.72962	0.223922	0.449778	0.497849	0.61859	NA	SAK_RS04655	O-methyltransferase				#VALUE!
gene-SAK_RS04660	31.7836	0.39749	0.420288	0.945758	0.344272	NA	prsA	peptidylprolyl isomerase PrsA				#VALUE!
gene-SAK_RS04665	10.2341	0.740994	0.43461	1.70497	0.0882009	NA	SAK_RS04665	hypothetical protein				#VALUE!
gene-SAK_RS04675	4.66859	-0.407623	0.450668	-0.904486	0.365738	NA	SAK_RS04675	DUF554 domain-containing protein				#VALUE!
gene-SAK_RS04680	29.0872	-0.404285	0.377038	-1.07227	0.2836	NA	SAK_RS04680	glycosyltransferase family 8 protein				#VALUE!
gene-SAK_RS04685	4.18558	-0.686455	0.447772	-1.53305	0.125264	NA	SAK_RS04685	hypothetical protein				#VALUE!
gene-SAK_RS04690	0.165249	-0.0428783	0.189854	-0.225849	0.821319	NA	SAK_RS04690	helix-turn-helix transcriptional regulator				#VALUE!
gene-SAK_RS04695	2.84387	-0.321098	0.436973	-0.734824	0.462447	NA	SAK_RS04695	DUF3169 family protein				#VALUE!
gene-SAK_RS04700	22.4636	0.0114337	0.403363	0.028346	0.977386	NA	thiT	energy-coupled thiamine transporter ThiT				#VALUE!
gene-SAK_RS04710	16.9445	0.717819	0.405762	1.76906	0.0768836	NA	nrdF	class 1b ribonucleoside-diphosphate reductase subunit beta				#VALUE!
gene-SAK_RS04720	34.2279	0.467723	0.431114	1.08492	0.277958	NA	SAK_RS04720	redoxin NrdH				#VALUE!
gene-SAK_RS04740	25.2802	0.241886	0.399198	0.60593	0.544561	NA	SAK_RS04740	polysaccharide deacetylase family protein				#VALUE!
gene-SAK_RS04745	10.5281	0.447242	0.432324	1.03451	0.3009	NA	SAK_RS04745	DEAD/DEAH box helicase				#VALUE!
gene-SAK_RS04750	12.8886	0.0403251	0.428841	0.0940327	0.925083	NA	SAK_RS04750	uridine kinase				#VALUE!
gene-SAK_RS04755	9.52121	-0.198669	0.439406	-0.452131	0.651175	NA	SAK_RS04755	GAF domain-containing protein				#VALUE!
gene-SAK_RS04760	30.5922	-0.0286442	0.390879	-0.0732815	0.941582	NA	dnaX	DNA polymerase III subunit gamma/tau				#VALUE!
gene-SAK_RS04780	1.31419	0.121516	0.37706	0.322272	0.747247	NA	SAK_RS04780	hypothetical protein				#VALUE!
gene-SAK_RS04790	0.671101	0.25046	0.30894	0.810708	0.417534	NA	SAK_RS04790	hypothetical protein				#VALUE!
gene-SAK_RS04795	4.38411	0.107611	0.448953	0.239693	0.810568	NA	thiW	energy coupling factor transporter S component ThiW				#VALUE!
gene-SAK_RS04800	0.668708	-0.23545	0.308071	-0.764271	0.444705	NA	SAK_RS04800	ECF transporter S component				#VALUE!
gene-SAK_RS04805	4.08185	0.0197083	0.448494	0.0439433	0.96495	NA	SAK_RS04805	ATP-binding cassette domain-containing protein				#VALUE!
gene-SAK_RS04810	2.18675	-0.50712	0.416031	-1.21895	0.222864	NA	SAK_RS04810	ABC transporter				#VALUE!
gene-SAK_RS04815	2.06788	-0.163818	0.422937	-0.387335	0.698508	NA	tenA	thiaminase II				#VALUE!
gene-SAK_RS04820	2.25368	-0.526014	0.411962	-1.27685	0.201655	NA	thiD	bifunctional hydroxymethylpyrimidine kinase/phosphomethylpyrimidine kinase				#VALUE!
gene-SAK_RS04825	4.52455	0.234528	0.450519	0.520572	0.602665	NA	thiM	hydroxyethylthiazole kinase				#VALUE!
gene-SAK_RS04830	2.63741	-0.1334	0.429597	-0.310525	0.756162	NA	SAK_RS04830	thiamine phosphate synthase				#VALUE!
gene-SAK_RS04840	8.97765	-0.154081	0.441763	-0.348788	0.727249	NA	SAK_RS04840	GNAT family N-acetyltransferase				#VALUE!
gene-SAK_RS04845	10.8723	-0.211777	0.424287	-0.499138	0.617682	NA	SAK_RS04845	CBS domain-containing protein				#VALUE!
gene-SAK_RS04850	9.99754	0.170802	0.429674	0.397516	0.690987	NA	SAK_RS04850	methionyl aminopeptidase				#VALUE!
gene-SAK_RS04855	7.53283	0.553857	0.443498	1.24884	0.211724	NA	SAK_RS04855	YihY/virulence factor BrkB family protein				#VALUE!
gene-SAK_RS04860	3.18061	0.316842	0.436756	0.725443	0.46818	NA	SAK_RS04860	sugar translocase				#VALUE!
gene-SAK_RS04865	11.3601	0.234314	0.427439	0.54818	0.583568	NA	SAK_RS04865	queuosine transporter QueT				#VALUE!
gene-SAK_RS04870	10.2773	0.187413	0.439493	0.42643	0.669795	NA	ligA	NAD-dependent DNA ligase LigA				#VALUE!
gene-SAK_RS04875	6.85813	0.384684	0.447942	0.858781	0.390461	NA	SAK_RS04875	diacylglycerol kinase family lipid kinase				#VALUE!
gene-SAK_RS04880	10.8837	-0.273775	0.433458	-0.631607	0.527644	NA	pulA	type I pullulanase				#VALUE!
gene-SAK_RS04890	12.9668	0.0197893	0.420561	0.0470545	0.96247	NA	SAK_RS04890	glucose-1-phosphate adenylyltransferase				#VALUE!
gene-SAK_RS04895	12.1253	0.0131951	0.423819	0.0311339	0.975163	NA	glgD	glucose-1-phosphate adenylyltransferase subunit GlgD				#VALUE!
gene-SAK_RS04900	7.15886	-0.0707464	0.445675	-0.15874	0.873874	NA	glgA	glycogen synthase GlgA				#VALUE!
gene-SAK_RS04905	4.43484	0.561355	0.449543	1.24872	0.211766	NA	SAK_RS04905	F0F1 ATP synthase subunit C				#VALUE!
gene-SAK_RS04910	10.9956	0.128985	0.429946	0.300002	0.764176	NA	atpB	F0F1 ATP synthase subunit A				#VALUE!
gene-SAK_RS04915	6.97889	0.00783821	0.449497	0.0174377	0.986087	NA	atpF	F0F1 ATP synthase subunit B				#VALUE!
gene-SAK_RS04920	2.84968	-0.459855	0.439828	-1.04553	0.295777	NA	SAK_RS04920	F0F1 ATP synthase subunit delta				#VALUE!
gene-SAK_RS04930	31.5755	0.78301	0.389852	2.00848	0.0445924	NA	SAK_RS04930	F0F1 ATP synthase subunit gamma				#VALUE!
gene-SAK_RS04945	0.12437	0.0466196	0.189854	0.245555	0.806027	NA	SAK_RS04945	DUF1146 domain-containing protein				#VALUE!
gene-SAK_RS04950	26.9667	0.478826	0.404473	1.18383	0.236482	NA	murA	UDP-N-acetylglucosamine 1-carboxyvinyltransferase				#VALUE!
gene-SAK_RS04955	0.147999	0.0466196	0.189854	0.245555	0.806027	NA	SAK_RS04955	DNA-directed RNA polymerase subunit beta				#VALUE!
gene-SAK_RS04960	6.42036	-0.0201929	0.448422	-0.045031	0.964083	NA	SAK_RS04960	DNA/RNA non-specific endonuclease				#VALUE!
gene-SAK_RS04965	10.556	-0.123565	0.433044	-0.28534	0.775384	NA	pheS	phenylalanine--tRNA ligase subunit alpha				#VALUE!
gene-SAK_RS04970	8.77332	0.243812	0.450455	0.541258	0.58833	NA	SAK_RS04970	GNAT family N-acetyltransferase				#VALUE!
gene-SAK_RS04975	21.5753	0.387378	0.394364	0.982284	0.32596	NA	SAK_RS04975	phenylalanine--tRNA ligase subunit beta				#VALUE!
gene-SAK_RS04980	6.72056	0.630221	0.448325	1.40572	0.159807	NA	SAK_RS04980	hypothetical protein				#VALUE!
gene-SAK_RS04985	16.4	-0.739677	0.41688	-1.77432	0.076011	NA	rexB	ATP-dependent nuclease subunit B				#VALUE!
gene-SAK_RS04990	22.8681	0.0554108	0.411114	0.134782	0.892784	NA	addA	helicase-exonuclease AddAB subunit AddA				#VALUE!
gene-SAK_RS04995	6.12647	-0.286529	0.450264	-0.636358	0.524543	NA	SAK_RS04995	magnesium transporter CorA family protein				#VALUE!
gene-SAK_RS05000	7.92619	0.0207042	0.442165	0.0468247	0.962653	NA	mnmE	tRNA uridine-5-carboxymethylaminomethyl(34) synthesis GTPase MnmE				#VALUE!
gene-SAK_RS05005	10.584	0.17851	0.441763	0.404086	0.68615	NA	SAK_RS05005	ABC-F family ATP-binding cassette domain-containing protein				#VALUE!
gene-SAK_RS05030	9.77746	-0.00988491	0.433827	-0.0227854	0.981821	NA	SAK_RS05030	lipoate--protein ligase				#VALUE!
gene-SAK_RS05035	7.63138	0.259079	0.441381	0.586975	0.557221	NA	SAK_RS05035	type 1 glutamine amidotransferase				#VALUE!
gene-SAK_RS05040	17.1638	0.146161	0.42124	0.346979	0.728607	NA	SAK_RS05040	Mur ligase family protein				#VALUE!
gene-SAK_RS05045	18.3065	-0.47125	0.411312	-1.14572	0.25191	NA	SAK_RS05045	TIGR00159 family protein				#VALUE!
gene-SAK_RS05050	5.55093	-0.449809	0.450649	-0.998135	0.318214	NA	SAK_RS05050	YbbR-like domain-containing protein				#VALUE!
gene-SAK_RS05055	29.669	0.483946	0.375203	1.28982	0.197112	NA	SAK_RS05055	phosphoglucosamine mutase				#VALUE!
gene-SAK_RS05060	0.809654	-0.27267	0.32305	-0.844046	0.398643	NA	SAK_RS05060	YbgA family protein				#VALUE!
gene-SAK_RS05065	4.0166	-0.240521	0.44915	-0.535502	0.592303	NA	SAK_RS05065	hypothetical protein				#VALUE!
gene-SAK_RS05070	15.1307	0.194709	0.416889	0.467051	0.640463	NA	SAK_RS05070	oxygen-independent coproporphyrinogen III oxidase				#VALUE!
gene-SAK_RS05075	6.87162	-0.328422	0.447266	-0.734288	0.462773	NA	SAK_RS05075	acyl-ACP thioesterase				#VALUE!
gene-SAK_RS05080	8.62071	-0.101014	0.442291	-0.228388	0.819345	NA	SAK_RS05080	TIGR01457 family HAD-type hydrolase				#VALUE!
gene-SAK_RS05085	8.96293	0.316148	0.436555	0.72419	0.468949	NA	SAK_RS05085	TIGR01906 family membrane protein				#VALUE!
gene-SAK_RS05100	6.72901	-0.246273	0.447456	-0.550386	0.582055	NA	cas2	CRISPR-associated endonuclease Cas2				#VALUE!
gene-SAK_RS05130	3.22667	-0.181458	0.443158	-0.409465	0.682199	NA	SAK_RS05130	HD domain-containing protein				#VALUE!
gene-SAK_RS05135	0.147999	0.0466196	0.189854	0.245555	0.806027	NA	SAK_RS05135	GNAT family N-acetyltransferase				#VALUE!
gene-SAK_RS05140	9.60989	0.695642	0.447456	1.55466	0.120027	NA	msrB	peptide-methionine (R)-S-oxide reductase MsrB				#VALUE!
gene-SAK_RS05150	2.68001	0.421694	0.428189	0.984832	0.324706	NA	SAK_RS05150	DUF2974 domain-containing protein				#VALUE!
gene-SAK_RS05155	8.18336	0.724891	0.446676	1.62286	0.10462	NA	SAK_RS05155	CatB-related O-acetyltransferase				#VALUE!
gene-SAK_RS05170	14.2951	-0.270496	0.417181	-0.648392	0.516732	NA	SAK_RS05170	ABC transporter ATP-binding protein				#VALUE!
gene-SAK_RS05175	16.8148	-0.141263	0.435674	-0.324239	0.745757	NA	SAK_RS05175	GntR family transcriptional regulator				#VALUE!
gene-SAK_RS05180	11.9414	0.280816	0.433182	0.648263	0.516815	NA	SAK_RS05180	DNA polymerase III subunit alpha				#VALUE!
gene-SAK_RS05195	19.2334	0.23106	0.401276	0.575814	0.564741	NA	lepB	signal peptidase I				#VALUE!
gene-SAK_RS05200	22.5572	0.340897	0.390181	0.87369	0.382287	NA	glmS	glutamine--fructose-6-phosphate transaminase (isomerizing)				#VALUE!
gene-SAK_RS05205	4.29035	0.387943	0.445662	0.870487	0.384035	NA	SAK_RS05205	alkylphosphonate utilization protein				#VALUE!
gene-SAK_RS05210	18.988	0.214933	0.402376	0.534161	0.59323	NA	SAK_RS05210	amino acid ABC transporter permease				#VALUE!
gene-SAK_RS05215	14.3648	0.170186	0.422895	0.402431	0.687367	NA	SAK_RS05215	amino acid ABC transporter ATP-binding protein				#VALUE!
gene-SAK_RS05230	4.51001	-0.0404534	0.450663	-0.0897642	0.928475	NA	SAK_RS05230	type I pantothenate kinase				#VALUE!
gene-SAK_RS05235	3.28099	-0.069761	0.442455	-0.157668	0.874718	NA	SAK_RS05235	class I SAM-dependent methyltransferase				#VALUE!
gene-SAK_RS05240	11.4181	0.314607	0.431893	0.728438	0.466345	NA	SAK_RS05240	cytidine deaminase				#VALUE!
gene-SAK_RS05250	29.0535	0.444881	0.380494	1.16922	0.242315	NA	SAK_RS05250	ABC transporter ATP-binding protein				#VALUE!
gene-SAK_RS05255	8.11088	0.976743	0.446534	2.18739	0.0287141	NA	SAK_RS05255	ABC transporter permease				#VALUE!
gene-SAK_RS05260	32.5537	0.540302	0.40052	1.349	0.177337	NA	SAK_RS05260	ABC transporter permease				#VALUE!
gene-SAK_RS05265	28.8	-0.00578382	0.38673	-0.0149557	0.988068	NA	SAK_RS05265	NADH oxidase				#VALUE!
gene-SAK_RS05280	4.38175	-0.168691	0.448423	-0.376188	0.706777	NA	SAK_RS05280	class A sortase				#VALUE!
gene-SAK_RS05285	3.83185	0.437366	0.447461	0.97744	0.328352	NA	SAK_RS05285	VOC family protein				#VALUE!
gene-SAK_RS05290	12.1768	0.155263	0.425278	0.365085	0.715048	NA	SAK_RS05290	DUF1002 domain-containing protein				#VALUE!
gene-SAK_RS05295	11.0604	-0.272993	0.428918	-0.63647	0.52447	NA	SAK_RS05295	cation:proton antiporter				#VALUE!
gene-SAK_RS05315	5.77944	-0.197577	0.45069	-0.438389	0.661104	NA	SAK_RS05315	GntR family transcriptional regulator				#VALUE!
gene-SAK_RS05320	29.7218	0.388293	0.375947	1.03284	0.301679	NA	SAK_RS05320	methylenetetrahydrofolate--tRNA-(uracil(54)-C(5))-methyltransferase (FADH(2)-oxidizing) TrmFO				#VALUE!
gene-SAK_RS05325	1.22327	0.193619	0.356725	0.542767	0.58729	NA	SAK_RS05325	GNAT family N-acetyltransferase				#VALUE!
gene-SAK_RS05330	16.5776	-0.285093	0.416571	-0.68438	0.493735	NA	SAK_RS05330	O-sialoglycoprotein endopeptidase				#VALUE!
gene-SAK_RS05335	13.5369	0.248583	0.416883	0.59629	0.550982	NA	SAK_RS05335	hypothetical protein				#VALUE!
gene-SAK_RS05345	2.9238	-0.258368	0.441284	-0.585492	0.558217	NA	SAK_RS05345	ABC transporter ATP-binding protein				#VALUE!
gene-SAK_RS05350	10.3583	-0.0751917	0.432987	-0.173658	0.862134	NA	SAK_RS05350	ABC transporter permease				#VALUE!
gene-SAK_RS05375	14.6599	-0.462526	0.430189	-1.07517	0.282299	NA	SAK_RS05375	DUF3307 domain-containing protein				#VALUE!
gene-SAK_RS05385	30.6685	0.539103	0.382526	1.40932	0.15874	NA	SAK_RS05385	signal recognition particle protein				#VALUE!
gene-SAK_RS05390	3.76996	-0.0367783	0.448685	-0.0819691	0.934671	NA	SAK_RS05390	putative DNA-binding protein				#VALUE!
gene-SAK_RS05395	10.6835	0.391901	0.435609	0.899663	0.368299	NA	SAK_RS05395	HAMP domain-containing histidine kinase				#VALUE!
gene-SAK_RS05400	6.92677	0.292818	0.444065	0.659404	0.509637	NA	SAK_RS05400	response regulator transcription factor				#VALUE!
gene-SAK_RS05410	4.8544	0.128157	0.450145	0.284702	0.775872	NA	phoU	phosphate signaling complex protein PhoU				#VALUE!
gene-SAK_RS05415	2.92184	0.320557	0.435709	0.735714	0.461905	NA	pstB	phosphate ABC transporter ATP-binding protein				#VALUE!
gene-SAK_RS05420	14.7949	0.221499	0.412037	0.537571	0.590873	NA	pstB	phosphate ABC transporter ATP-binding protein				#VALUE!
gene-SAK_RS05425	7.22912	0.461907	0.443046	1.04257	0.297147	NA	pstA	phosphate ABC transporter permease PstA				#VALUE!
gene-SAK_RS05430	22.7984	0.399943	0.419309	0.953816	0.340177	NA	pstC	phosphate ABC transporter permease subunit PstC				#VALUE!
gene-SAK_RS05435	10.1136	-0.177712	0.438676	-0.40511	0.685397	NA	pstS	phosphate ABC transporter substrate-binding protein PstS family protein				#VALUE!
gene-SAK_RS05440	14.645	-0.0746179	0.423398	-0.176236	0.860109	NA	SAK_RS05440	23S rRNA methyltransferase				#VALUE!
gene-SAK_RS05445	26.7906	0.535268	0.383253	1.39664	0.16252	NA	SAK_RS05445	inositol monophosphatase family protein				#VALUE!
gene-SAK_RS05450	0.147999	0.0466196	0.189854	0.245555	0.806027	NA	SAK_RS05450	UPF0223 family protein				#VALUE!
gene-SAK_RS05455	11.5025	0.251975	0.440595	0.571898	0.567391	NA	SAK_RS05455	Spx/MgsR family RNA polymerase-binding regulatory protein				#VALUE!
gene-SAK_RS05460	1.99487	-0.294599	0.414311	-0.711059	0.477048	NA	SAK_RS05460	bifunctional riboflavin kinase/FAD synthetase				#VALUE!
gene-SAK_RS05465	8.05922	-0.10176	0.442004	-0.230225	0.817917	NA	truB	tRNA pseudouridine(55) synthase TruB				#VALUE!
gene-SAK_RS05470	2.49318	0.0894017	0.432395	0.20676	0.836198	NA	SAK_RS05470	GNAT family N-acetyltransferase				#VALUE!
gene-SAK_RS05475	8.79	0.24637	0.444398	0.554391	0.579311	NA	SAK_RS05475	DUF2130 domain-containing protein				#VALUE!
gene-SAK_RS05480	5.01249	-0.106637	0.449275	-0.237352	0.812383	NA	SAK_RS05480	type I restriction endonuclease subunit S				#VALUE!
gene-SAK_RS05485	13.5634	0.438434	0.420849	1.04178	0.297512	NA	SAK_RS05485	CPBP family intramembrane metalloprotease				#VALUE!
gene-SAK_RS05490	14.7349	-0.139088	0.419041	-0.33192	0.73995	NA	SAK_RS05490	ABC transporter permease				#VALUE!
gene-SAK_RS05495	2.23991	0.45599	0.428799	1.06341	0.287595	NA	SAK_RS05495	ABC transporter ATP-binding protein				#VALUE!
gene-SAK_RS05500	32.2429	0.241792	0.369155	0.654987	0.512476	NA	topA	type I DNA topoisomerase				#VALUE!
gene-SAK_RS05505	1.45274	-0.322161	0.386923	-0.832623	0.405058	NA	dprA	DNA-protecting protein DprA				#VALUE!
gene-SAK_RS05510	8.10958	-0.204347	0.442969	-0.461311	0.644575	NA	SAK_RS05510	siderophore ABC transporter substrate-binding protein				#VALUE!
gene-SAK_RS05515	13.414	-0.66015	0.416815	-1.5838	0.11324	NA	SAK_RS05515	ATP-binding cassette domain-containing protein				#VALUE!
gene-SAK_RS05520	28.4249	-0.0382752	0.423704	-0.0903348	0.928021	NA	SAK_RS05520	iron chelate uptake ABC transporter family permease subunit				#VALUE!
gene-SAK_RS05525	17.0846	-0.414011	0.418744	-0.988696	0.322812	NA	SAK_RS05525	iron chelate uptake ABC transporter family permease subunit				#VALUE!
gene-SAK_RS05530	6.80498	0.224174	0.448633	0.499682	0.617299	NA	SAK_RS05530	sugar O-acetyltransferase				#VALUE!
gene-SAK_RS05535	3.02487	-0.269916	0.44183	-0.610905	0.541263	NA	SAK_RS05535	ribonuclease HII				#VALUE!
gene-SAK_RS05540	9.26307	0.593996	0.436832	1.35978	0.1739	NA	ylqF	ribosome biogenesis GTPase YlqF				#VALUE!
gene-SAK_RS05545	10.0112	0.0602326	0.431236	0.139674	0.888917	NA	SAK_RS05545	L%2CD-transpeptidase				#VALUE!
gene-SAK_RS05550	6.66386	0.48189	0.448178	1.07522	0.282276	NA	SAK_RS05550	carbon starvation protein A				#VALUE!
gene-SAK_RS05555	1.90518	0.446118	0.409636	1.08906	0.276127	NA	SAK_RS05555	response regulator				#VALUE!
gene-SAK_RS05560	9.11225	0.168654	0.436502	0.386376	0.699218	NA	SAK_RS05560	sensor histidine kinase				#VALUE!
gene-SAK_RS05565	0.204465	-0.0444007	0.193027	-0.230023	0.818074	NA	SAK_RS05565	hypothetical protein				#VALUE!
gene-SAK_RS05570	1.26958	-0.0967424	0.376558	-0.256912	0.797247	NA	SAK_RS05570	hypothetical protein				#VALUE!
gene-SAK_RS05575	1.8496	0.0405823	0.409263	0.0991594	0.921012	NA	SAK_RS05575	DUF4176 domain-containing protein				#VALUE!
gene-SAK_RS05580	0.437618	0.0811919	0.272949	0.297462	0.766114	NA	SAK_RS05580	hypothetical protein				#VALUE!
gene-SAK_RS05585	11.2842	-0.230362	0.429631	-0.536187	0.591829	NA	SAK_RS05585	hypothetical protein				#VALUE!
gene-SAK_RS05590	0.147999	0.0466196	0.189854	0.245555	0.806027	NA	SAK_RS05590	DUF4176 domain-containing protein				#VALUE!
gene-SAK_RS05595	0	NA	NA	NA	NA	NA	SAK_RS05595	hypothetical protein				#VALUE!
gene-SAK_RS05600	23.0762	0.176441	0.394919	0.446777	0.655036	NA	SAK_RS05600	hypothetical protein				#VALUE!
gene-SAK_RS05605	5.51948	0.321144	0.450614	0.712681	0.476043	NA	SAK_RS05605	hypothetical protein				#VALUE!
gene-SAK_RS05610	1.2611	0.640602	0.355211	1.80344	0.0713189	NA	SAK_RS05610	TIGR04197 family type VII secretion effector				#VALUE!
gene-SAK_RS05620	4.85183	-0.230829	0.450516	-0.512364	0.608396	NA	essB	type VII secretion protein EssB				#VALUE!
gene-SAK_RS05625	0	NA	NA	NA	NA	NA	SAK_RS05625	hypothetical protein				#VALUE!
gene-SAK_RS05630	0	NA	NA	NA	NA	NA	essA	type VII secretion protein EssA				#VALUE!
gene-SAK_RS05635	9.65474	-0.0914116	0.437398	-0.208989	0.834457	NA	esaA	type VII secretion protein EsaA				#VALUE!
gene-SAK_RS05640	10.6795	0.139038	0.428584	0.324413	0.745625	NA	SAK_RS05640	WXG100 family type VII secretion target				#VALUE!
gene-SAK_RS05650	0.585617	0.165522	0.296077	0.55905	0.576127	NA	SAK_RS05650	hypothetical protein				#VALUE!
gene-SAK_RS05655	1.292	0.221387	0.373482	0.592764	0.553339	NA	SAK_RS05655	hypothetical protein				#VALUE!
gene-SAK_RS05665	8.60267	0.308457	0.444348	0.694178	0.487571	NA	carA	glutamine-hydrolyzing carbamoyl-phosphate synthase small subunit				#VALUE!
gene-SAK_RS05670	5.38788	-0.0599419	0.450457	-0.133069	0.894139	NA	SAK_RS05670	aspartate carbamoyltransferase				#VALUE!
gene-SAK_RS05675	35.7342	0.03893	0.373458	0.104242	0.916977	NA	SAK_RS05675	dihydroorotase				#VALUE!
gene-SAK_RS05680	4.07247	0.296112	0.449591	0.658625	0.510137	NA	SAK_RS05680	orotate phosphoribosyltransferase				#VALUE!
gene-SAK_RS05685	20.1408	0.263301	0.414684	0.634944	0.525465	NA	pyrF	orotidine-5'-phosphate decarboxylase				#VALUE!
gene-SAK_RS05690	16.1627	0.403735	0.407258	0.991348	0.321516	NA	SAK_RS05690	threonine/serine exporter family protein				#VALUE!
gene-SAK_RS05695	13.9042	-0.344833	0.416659	-0.827615	0.407889	NA	SAK_RS05695	ABC-F family ATP-binding cassette domain-containing protein				#VALUE!
gene-SAK_RS05705	9.01282	-0.183974	0.438045	-0.41999	0.674493	NA	SAK_RS05705	aspartate-semialdehyde dehydrogenase				#VALUE!
gene-SAK_RS05710	21.4097	-0.0424067	0.394465	-0.107504	0.914389	NA	SAK_RS05710	LPXTG cell wall anchor domain-containing protein				#VALUE!
gene-SAK_RS05715	2.92769	-0.143688	0.44125	-0.325639	0.744698	NA	cls	cardiolipin synthase				#VALUE!
gene-SAK_RS05720	26.1109	0.516043	0.393356	1.3119	0.189555	NA	SAK_RS05720	formate--tetrahydrofolate ligase				#VALUE!
gene-SAK_RS05725	1.50684	0.0288633	0.396017	0.0728839	0.941898	NA	SAK_RS05725	lipoate--protein ligase				#VALUE!
gene-SAK_RS05730	1.69318	0.353578	0.409436	0.863572	0.387823	NA	SAK_RS05730	NAD-dependent deacetylase				#VALUE!
gene-SAK_RS05735	2.7211	-0.105584	0.43933	-0.240329	0.810075	NA	SAK_RS05735	protein-ADP-ribose hydrolase				#VALUE!
gene-SAK_RS05740	0.437618	0.0811919	0.272949	0.297462	0.766114	NA	SAK_RS05740	glycine cleavage system protein H				#VALUE!
gene-SAK_RS05745	10.3711	0.319106	0.438509	0.727706	0.466794	NA	SAK_RS05745	MsnO8 family LLM class oxidoreductase				#VALUE!
gene-SAK_RS05750	9.17351	-0.240955	0.438668	-0.549288	0.582808	NA	SAK_RS05750	NADH-dependent flavin oxidoreductase				#VALUE!
gene-SAK_RS05755	13.2941	0.30679	0.418062	0.733839	0.463047	NA	SAK_RS05755	biotin/lipoate A/B protein ligase family protein				#VALUE!
gene-SAK_RS05760	6.51339	-0.716078	0.449236	-1.59399	0.110938	NA	coaB	phosphopantothenate--cysteine ligase				#VALUE!
gene-SAK_RS05765	1.85798	0.0775553	0.411073	0.188666	0.850355	NA	coaC	phosphopantothenoylcysteine decarboxylase				#VALUE!
gene-SAK_RS05780	1.28164	0.343122	0.368435	0.931297	0.3517	NA	SAK_RS05780	hypothetical protein				#VALUE!
gene-SAK_RS05785	27.195	0.684078	0.410638	1.66589	0.0957355	NA	SAK_RS05785	ABC transporter ATP-binding protein				#VALUE!
gene-SAK_RS05795	17.4735	0.134394	0.419075	0.320693	0.748443	NA	SAK_RS05795	lysozyme family protein				#VALUE!
gene-SAK_RS05800	15.5517	-0.269709	0.419529	-0.642886	0.520298	NA	SAK_RS05800	nucleoid-associated protein				#VALUE!
gene-SAK_RS05805	18.2796	0.083796	0.419628	0.199691	0.841722	NA	SAK_RS05805	serine hydroxymethyltransferase				#VALUE!
gene-SAK_RS05810	2.82569	0.366413	0.432425	0.847345	0.396803	NA	SAK_RS05810	threonylcarbamoyl-AMP synthase				#VALUE!
gene-SAK_RS05815	1.60546	-0.0312325	0.373146	-0.0837006	0.933294	NA	prmC	peptide chain release factor N(5)-glutamine methyltransferase				#VALUE!
gene-SAK_RS05820	12.7374	0.0579398	0.420727	0.137713	0.890467	NA	prfA	peptide chain release factor 1				#VALUE!
gene-SAK_RS05830	3.54075	-0.0512673	0.445178	-0.115161	0.908317	NA	SAK_RS05830	4-oxalocrotonate tautomerase				#VALUE!
gene-SAK_RS05840	4.24503	-0.065516	0.450205	-0.145525	0.884297	NA	SAK_RS05840	NAD(P)H-dependent oxidoreductase				#VALUE!
gene-SAK_RS05845	15.3934	0.103589	0.419794	0.246761	0.805093	NA	SAK_RS05845	NAD(P)H-dependent oxidoreductase				#VALUE!
gene-SAK_RS05850	6.85206	-0.160462	0.448933	-0.35743	0.72077	NA	SAK_RS05850	formate transporter				#VALUE!
gene-SAK_RS05855	6.90983	-0.141652	0.449722	-0.314978	0.752779	NA	SAK_RS05855	purine permease				#VALUE!
gene-SAK_RS05860	1.96232	0.221687	0.411191	0.539133	0.589795	NA	SAK_RS05860	xanthine phosphoribosyltransferase				#VALUE!
gene-SAK_RS05870	5.32691	0.332914	0.450635	0.738766	0.460049	NA	SAK_RS05870	MFS transporter				#VALUE!
gene-SAK_RS05885	7.08462	-0.275416	0.443107	-0.621555	0.534234	NA	SAK_RS05885	SDR family NAD(P)-dependent oxidoreductase				#VALUE!
gene-SAK_RS05895	5.09837	0.0833586	0.45065	0.184974	0.853249	NA	SAK_RS05895	RluA family pseudouridine synthase				#VALUE!
gene-SAK_RS05900	5.33577	0.222548	0.450659	0.493829	0.621427	NA	SAK_RS05900	NAD kinase				#VALUE!
gene-SAK_RS05905	7.73448	0.0345409	0.442901	0.077988	0.937838	NA	SAK_RS05905	GTP pyrophosphokinase family protein				#VALUE!
gene-SAK_RS05910	9.53049	0.773004	0.433727	1.78224	0.0747106	NA	SAK_RS05910	CYTH domain-containing protein				#VALUE!
gene-SAK_RS05920	19.9596	0.127892	0.408023	0.313444	0.753943	NA	SAK_RS05920	cysteine desulfurase				#VALUE!
gene-SAK_RS05925	2.3783	0.137946	0.422595	0.326427	0.744101	NA	SAK_RS05925	DUF1831 domain-containing protein				#VALUE!
gene-SAK_RS05930	20.7039	0.223202	0.429554	0.519614	0.603332	NA	SAK_RS05930	redox-sensing transcriptional repressor Rex				#VALUE!
gene-SAK_RS05940	12.4852	0.24711	0.422078	0.58546	0.558239	NA	SAK_RS05940	AI-2E family transporter				#VALUE!
gene-SAK_RS05945	2.14221	-0.150063	0.425538	-0.352643	0.724356	NA	ascB	6-phospho-beta-glucosidase				#VALUE!
gene-SAK_RS05950	0.93709	0.21475	0.34842	0.616354	0.537661	NA	SAK_RS05950	hypothetical protein				#VALUE!
gene-SAK_RS05955	2.16474	0.600773	0.415289	1.44664	0.147998	NA	SAK_RS05955	HAD family hydrolase				#VALUE!
gene-SAK_RS05960	4.25795	0.0426697	0.448413	0.0951572	0.92419	NA	SAK_RS05960	AraC family transcriptional regulator				#VALUE!
gene-SAK_RS05965	4.5573	0.403278	0.450646	0.894888	0.370847	NA	SAK_RS05965	ClC family H(+)/Cl(-) exchange transporter				#VALUE!
gene-SAK_RS05970	6.08298	0.0474464	0.449375	0.105583	0.915913	NA	SAK_RS05970	ABC transporter substrate-binding protein				#VALUE!
gene-SAK_RS05975	1.59344	0.213674	0.401442	0.532267	0.594541	NA	SAK_RS05975	ABC transporter permease				#VALUE!
gene-SAK_RS05980	2.65925	-0.168622	0.43668	-0.386147	0.699388	NA	SAK_RS05980	ABC transporter permease				#VALUE!
gene-SAK_RS05985	4.43101	-0.221975	0.448771	-0.494629	0.620862	NA	SAK_RS05985	ABC transporter ATP-binding protein				#VALUE!
gene-SAK_RS05990	6.58006	0.753722	0.448945	1.67887	0.0931767	NA	SAK_RS05990	UDP-N-acetylmuramate dehydrogenase				#VALUE!
gene-SAK_RS05995	2.12906	0.0701193	0.266533	0.26308	0.792489	NA	folK	2-amino-4-hydroxy-6-hydroxymethyldihydropteridine diphosphokinase				#VALUE!
gene-SAK_RS06000	0.295998	0.121504	0.217167	0.559498	0.575822	NA	folB	dihydroneopterin aldolase				#VALUE!
gene-SAK_RS06005	1.58561	-0.0503725	0.391576	-0.12864	0.897642	NA	folP	dihydropteroate synthase				#VALUE!
gene-SAK_RS06010	1.48686	-0.252371	0.392971	-0.642213	0.520735	NA	folE	GTP cyclohydrolase I FolE				#VALUE!
gene-SAK_RS06015	6.28667	-0.273291	0.449861	-0.6075	0.543519	NA	SAK_RS06015	bifunctional folylpolyglutamate synthase/dihydrofolate synthase				#VALUE!
gene-SAK_RS06020	4.30417	0.120208	0.449478	0.267439	0.789131	NA	rarD	EamA family transporter RarD				#VALUE!
gene-SAK_RS06025	4.19151	-0.0822879	0.450244	-0.182763	0.854984	NA	SAK_RS06025	homoserine kinase				#VALUE!
gene-SAK_RS06030	6.33949	-0.206845	0.449999	-0.459656	0.645763	NA	SAK_RS06030	homoserine dehydrogenase				#VALUE!
gene-SAK_RS06035	20.0204	-0.0537174	0.401673	-0.133734	0.893613	NA	SAK_RS06035	polysaccharide deacetylase family protein				#VALUE!
gene-SAK_RS06040	13.0075	0.330444	0.421049	0.784811	0.432564	NA	SAK_RS06040	BCCT family transporter				#VALUE!
gene-SAK_RS06065	11.2868	0.188723	0.431901	0.436958	0.662142	NA	SAK_RS06065	NAD-dependent succinate-semialdehyde dehydrogenase				#VALUE!
gene-SAK_RS06070	4.96456	-0.278543	0.450675	-0.618058	0.536537	NA	SAK_RS06070	YeiH family putative sulfate export transporter				#VALUE!
gene-SAK_RS06075	16.2505	0.408209	0.417208	0.97843	0.327861	NA	SAK_RS06075	hypothetical protein				#VALUE!
gene-SAK_RS06090	4.75436	-0.753177	0.44814	-1.68067	0.0928266	NA	SAK_RS06090	helix-turn-helix transcriptional regulator				#VALUE!
gene-SAK_RS06095	15.5759	-0.127357	0.412994	-0.308376	0.757797	NA	SAK_RS06095	DUF3278 domain-containing protein				#VALUE!
gene-SAK_RS06100	24.965	-0.0951511	0.421805	-0.225581	0.821527	NA	SAK_RS06100	thiol peroxidase				#VALUE!
gene-SAK_RS06105	3.22836	0.224628	0.439408	0.511206	0.609207	NA	SAK_RS06105	DNA alkylation repair protein				#VALUE!
gene-SAK_RS06110	1.94544	0.0158536	0.409634	0.0387018	0.969128	NA	SAK_RS06110	HAD-IIB family hydrolase				#VALUE!
gene-SAK_RS06120	13.9103	-0.158795	0.419413	-0.378614	0.704975	NA	SAK_RS06120	GntR family transcriptional regulator				#VALUE!
gene-SAK_RS06130	1.4274	0.107595	0.380923	0.282459	0.777592	NA	SAK_RS06130	CsbD family protein				#VALUE!
gene-SAK_RS06135	23.7825	-0.0644646	0.432281	-0.149126	0.881454	NA	SAK_RS06135	Asp23/Gls24 family envelope stress response protein				#VALUE!
gene-SAK_RS06140	3.57753	-0.126506	0.438803	-0.288298	0.773118	NA	SAK_RS06140	DUF2273 domain-containing protein				#VALUE!
gene-SAK_RS06145	11.4903	-0.36978	0.439057	-0.842216	0.399667	NA	amaP	alkaline shock response membrane anchor protein AmaP				#VALUE!
gene-SAK_RS06150	0.540352	-0.0082097	0.289391	-0.0283689	0.977368	NA	SAK_RS06150	GlsB/YeaQ/YmgE family stress response membrane protein				#VALUE!
gene-SAK_RS06155	6.74742	0.223672	0.448258	0.498981	0.617793	NA	SAK_RS06155	GlsB/YeaQ/YmgE family stress response membrane protein				#VALUE!
gene-SAK_RS06165	18.3158	0.0600153	0.404106	0.148514	0.881937	NA	SAK_RS06165	PaaI family thioesterase				#VALUE!
gene-SAK_RS06170	30.7303	0.489059	0.413726	1.18208	0.237173	NA	SAK_RS06170	uracil transporter				#VALUE!
gene-SAK_RS06220	14.0675	0.603174	0.425397	1.41791	0.156217	NA	SAK_RS06220	DUF2969 domain-containing protein				#VALUE!
gene-SAK_RS06230	17.0156	0.462525	0.404876	1.14239	0.253293	NA	parC	DNA topoisomerase IV subunit A				#VALUE!
gene-SAK_RS06235	33.3675	0.347581	0.386592	0.899091	0.368604	NA	parE	DNA topoisomerase IV subunit B				#VALUE!
gene-SAK_RS06260	16.7054	0.336993	0.432117	0.779864	0.435471	NA	SAK_RS06260	acetyltransferase				#VALUE!
gene-SAK_RS06265	14.4921	-0.00430328	0.414481	-0.0103823	0.991716	NA	neuC	UDP-N-acetylglucosamine 2-epimerase (hydrolyzing)				#VALUE!
gene-SAK_RS06270	15.9354	-0.161152	0.413727	-0.389514	0.696896	NA	neuB	N-acetylneuraminate synthase				#VALUE!
gene-SAK_RS06280	18.7617	0.0637089	0.427041	0.149187	0.881406	NA	SAK_RS06280	capsular polysaccharide biosynthesis protein				#VALUE!
gene-SAK_RS06285	5.23089	0.274629	0.45069	0.609353	0.542291	NA	SAK_RS06285	glycosyltransferase family 2 protein				#VALUE!
gene-SAK_RS06290	10.0065	0.296227	0.434679	0.681484	0.495566	NA	SAK_RS06290	glycosyltransferase family 2 protein				#VALUE!
gene-SAK_RS06295	27.6707	0.0546376	0.426319	0.128161	0.898021	NA	SAK_RS06295	O-antigen ligase family protein				#VALUE!
gene-SAK_RS06300	17.8456	-0.120194	0.423295	-0.283949	0.776449	NA	SAK_RS06300	multidrug MFS transporter				#VALUE!
gene-SAK_RS06305	5.6443	0.433387	0.449344	0.964488	0.334801	NA	SAK_RS06305	UDP-N-acetylglucosamine--LPS N-acetylglucosamine transferase				#VALUE!
gene-SAK_RS06315	17.1444	-0.0229615	0.423458	-0.0542238	0.956757	NA	SAK_RS06315	tyrosine-protein kinase				#VALUE!
gene-SAK_RS06320	16.1668	0.0276202	0.411293	0.0671546	0.946459	NA	SAK_RS06320	capsular polysaccharide biosynthesis protein CpsC				#VALUE!
gene-SAK_RS06325	25.0816	-0.0529049	0.417949	-0.126582	0.899271	NA	SAK_RS06325	tyrosine-protein phosphatase CpsB				#VALUE!
gene-SAK_RS06355	25.975	-0.0022315	0.382821	-0.00582909	0.995349	NA	SAK_RS06355	purine-nucleoside phosphorylase				#VALUE!
gene-SAK_RS06360	26.2029	0.285616	0.423765	0.673995	0.500314	NA	arsC	arsenate reductase (glutaredoxin)				#VALUE!
gene-SAK_RS06365	7.59558	-0.0152447	0.444649	-0.0342848	0.97265	NA	SAK_RS06365	phosphopentomutase				#VALUE!
gene-SAK_RS06370	28.0441	0.0460063	0.375765	0.122434	0.902556	NA	rpiA	ribose-5-phosphate isomerase RpiA				#VALUE!
gene-SAK_RS06375	27.1284	-0.34505	0.415903	-0.829641	0.406742	NA	SAK_RS06375	matrixin family metalloprotease				#VALUE!
gene-SAK_RS06380	6.37902	-0.244986	0.446729	-0.5484	0.583417	NA	SAK_RS06380	esterase family protein				#VALUE!
gene-SAK_RS06390	3.45065	0.582578	0.441483	1.31959	0.186971	NA	SAK_RS06390	ATP-binding cassette domain-containing protein				#VALUE!
gene-SAK_RS06395	2.2453	0.639276	0.420908	1.5188	0.128812	NA	SAK_RS06395	ABC transporter permease				#VALUE!
gene-SAK_RS06400	7.00662	0.0243194	0.45023	0.0540154	0.956923	NA	SAK_RS06400	ABC transporter substrate-binding protein				#VALUE!
gene-SAK_RS06410	29.8961	0.0614018	0.38424	0.159801	0.873038	NA	budA	acetolactate decarboxylase				#VALUE!
gene-SAK_RS06420	7.97822	-0.189293	0.440714	-0.429514	0.667549	NA	SAK_RS06420	hypothetical protein				#VALUE!
gene-SAK_RS06425	16.6671	-0.225891	0.425052	-0.531443	0.595112	NA	SAK_RS06425	AI-2E family transporter				#VALUE!
gene-SAK_RS06430	8.73702	-0.354368	0.44207	-0.80161	0.422779	NA	SAK_RS06430	NUDIX hydrolase				#VALUE!
gene-SAK_RS06435	4.69085	-0.103386	0.45063	-0.229426	0.818538	NA	SAK_RS06435	8-oxo-dGTP diphosphatase				#VALUE!
gene-SAK_RS06440	34.0229	-0.56821	0.387505	-1.46633	0.142558	NA	SAK_RS06440	polysaccharide lyase 8 family protein				#VALUE!
gene-SAK_RS06445	35.7266	0.259133	0.402312	0.644109	0.519505	NA	rfbB	dTDP-glucose 4%2C6-dehydratase				#VALUE!
gene-SAK_RS06450	9.34127	0.138537	0.440352	0.314606	0.753061	NA	SAK_RS06450	dTDP-4-keto-6-deoxy-D-glucose epimerase				#VALUE!
gene-SAK_RS06455	11.9254	-0.00301527	0.427766	-0.00704888	0.994376	NA	rfbA	glucose-1-phosphate thymidylyltransferase RfbA				#VALUE!
gene-SAK_RS06460	2.17119	-0.876797	0.41642	-2.10556	0.0352428	NA	SAK_RS06460	FAD-binding oxidoreductase				#VALUE!
gene-SAK_RS06465	2.58381	-0.316181	0.436266	-0.724744	0.468609	NA	SAK_RS06465	Nif3-like dinuclear metal center hexameric protein				#VALUE!
gene-SAK_RS06470	7.92846	-0.0335046	0.444555	-0.0753667	0.939923	NA	SAK_RS06470	tRNA (adenine-N(1))-methyltransferase				#VALUE!
gene-SAK_RS06475	11.4369	0.104475	0.43316	0.241191	0.809407	NA	SAK_RS06475	DnaD domain-containing protein				#VALUE!
gene-SAK_RS06485	34.7868	0.199341	0.365406	0.545534	0.585387	NA	SAK_RS06485	hypothetical protein				#VALUE!
gene-SAK_RS06490	9.95891	-0.676996	0.437621	-1.54699	0.121865	NA	recJ	single-stranded-DNA-specific exonuclease RecJ				#VALUE!
gene-SAK_RS06495	13.0827	-0.466535	0.417762	-1.11675	0.264102	NA	SAK_RS06495	SDR family oxidoreductase				#VALUE!
gene-SAK_RS06500	13.7729	-0.0243632	0.420481	-0.0579413	0.953795	NA	SAK_RS06500	ribonuclease Z				#VALUE!
gene-SAK_RS06505	3.82006	-0.271984	0.448935	-0.605843	0.544619	NA	SAK_RS06505	cystathionine beta-lyase				#VALUE!
gene-SAK_RS06510	12.644	-0.239763	0.430822	-0.556524	0.577853	NA	hflX	GTPase HflX				#VALUE!
gene-SAK_RS06515	14.8607	0.0702079	0.434071	0.161743	0.871508	NA	miaA	tRNA (adenosine(37)-N6)-dimethylallyltransferase MiaA				#VALUE!
gene-SAK_RS06530	12.9305	0.773685	0.430279	1.7981	0.0721614	NA	SAK_RS06530	pullulanase				#VALUE!
gene-SAK_RS06535	2.37863	0.150062	0.428936	0.349848	0.726453	NA	SAK_RS06535	hypothetical protein				#VALUE!
gene-SAK_RS06540	4.09594	0.208168	0.450169	0.462422	0.643779	NA	SAK_RS06540	uracil-DNA glycosylase family protein				#VALUE!
gene-SAK_RS06550	4.68056	-0.509237	0.45013	-1.13131	0.257924	NA	SAK_RS06550	NAD(P)H nitroreductase				#VALUE!
gene-SAK_RS06560	11.5587	0.0750445	0.4273	0.175625	0.860589	NA	uvrC	excinuclease ABC subunit UvrC				#VALUE!
gene-SAK_RS06565	19.0585	0.329822	0.408302	0.80779	0.419211	NA	SAK_RS06565	epoxyqueuosine reductase QueH				#VALUE!
gene-SAK_RS06570	32.7345	0.280251	0.376213	0.744925	0.456317	NA	SAK_RS06570	MATE family efflux transporter				#VALUE!
gene-SAK_RS06575	9.69245	0.249359	0.433816	0.574803	0.565425	NA	SAK_RS06575	VOC family protein				#VALUE!
gene-SAK_RS06585	6.57796	0.169125	0.446232	0.379007	0.704683	NA	SAK_RS06585	Lj965 prophage superinfection immunity protein				#VALUE!
gene-SAK_RS06595	8.1522	0.209	0.444406	0.470292	0.638147	NA	SAK_RS06595	IS3-like element ISSag2 family transposase				#VALUE!
gene-SAK_RS06630	29.9591	0.224999	0.376964	0.59687	0.550594	NA	SAK_RS06630	C5a peptidase ScpA/B				#VALUE!
gene-SAK_RS06635	9.06446	-1.07811	0.446593	-2.41407	0.0157755	NA	SAK_RS06635	ISLre2 family transposase				#VALUE!
gene-SAK_RS06650	16.893	-0.209376	0.425315	-0.492284	0.622519	NA	SAK_RS06650	hypothetical protein				#VALUE!
gene-SAK_RS06655	7.35593	0.175881	0.448744	0.39194	0.695103	NA	SAK_RS06655	hypothetical protein				#VALUE!
gene-SAK_RS06665	0	NA	NA	NA	NA	NA	SAK_RS06665	DUF3173 domain-containing protein				#VALUE!
gene-SAK_RS06670	2.25455	0.121991	0.427855	0.285123	0.77555	NA	SAK_RS06670	hypothetical protein				#VALUE!
gene-SAK_RS06675	0.12437	0.0466196	0.189854	0.245555	0.806027	NA	SAK_RS06675	hypothetical protein				#VALUE!
gene-SAK_RS06680	0	NA	NA	NA	NA	NA	SAK_RS06680	hypothetical protein				#VALUE!
gene-SAK_RS06685	0.630725	0.126867	0.279374	0.454112	0.649748	NA	SAK_RS06685	hypothetical protein				#VALUE!
gene-SAK_RS06690	0.882547	-0.309005	0.316187	-0.977285	0.328428	NA	SAK_RS06690	hypothetical protein				#VALUE!
gene-SAK_RS06695	4.29154	-0.584154	0.447014	-1.30679	0.191284	NA	SAK_RS06695	hypothetical protein				#VALUE!
gene-SAK_RS06700	4.44967	0.532923	0.447383	1.1912	0.233575	NA	SAK_RS06700	hypothetical protein				#VALUE!
gene-SAK_RS06705	3.38786	0.285991	0.442854	0.64579	0.518415	NA	SAK_RS06705	hypothetical protein				#VALUE!
gene-SAK_RS06725	19.9889	0.521349	0.424891	1.22702	0.219816	NA	SAK_RS06725	ATP-dependent Clp protease ATP-binding subunit				#VALUE!
gene-SAK_RS06740	5.41715	0.328323	0.450497	0.728801	0.466123	NA	SAK_RS06740	HXXEE domain-containing protein				#VALUE!
gene-SAK_RS06755	29.4661	0.0706925	0.371463	0.190308	0.849068	NA	SAK_RS06755	YihA family ribosome biogenesis GTP-binding protein				#VALUE!
gene-SAK_RS06760	17.2657	-0.101591	0.402672	-0.252292	0.800815	NA	clpX	ATP-dependent Clp protease ATP-binding subunit ClpX				#VALUE!
gene-SAK_RS06765	0.252181	0.0558701	0.206829	0.270127	0.787063	NA	SAK_RS06765	hypothetical protein				#VALUE!
gene-SAK_RS06770	14.7372	-0.158893	0.415602	-0.382319	0.702225	NA	SAK_RS06770	dihydrofolate reductase				#VALUE!
gene-SAK_RS06775	13.5606	-0.28571	0.424732	-0.672684	0.501148	NA	SAK_RS06775	thymidylate synthase				#VALUE!
gene-SAK_RS06780	8.38992	0.404091	0.446983	0.904041	0.365974	NA	SAK_RS06780	hydroxymethylglutaryl-CoA synthase				#VALUE!
gene-SAK_RS06785	25.8171	0.284485	0.378374	0.751861	0.452134	NA	SAK_RS06785	hydroxymethylglutaryl-CoA reductase%2C degradative				#VALUE!
gene-SAK_RS06790	18.0994	0.698957	0.419609	1.66573	0.0957665	NA	SAK_RS06790	DUF1836 domain-containing protein				#VALUE!
gene-SAK_RS06810	5.81488	-0.159767	0.448666	-0.356093	0.721771	NA	SAK_RS06810	DUF4649 family protein				#VALUE!
gene-SAK_RS06830	22.3512	0.0840031	0.391884	0.214357	0.830269	NA	mvk	mevalonate kinase				#VALUE!
gene-SAK_RS06840	22.6269	-0.25255	0.415834	-0.607332	0.54363	NA	SAK_RS06840	response regulator transcription factor				#VALUE!
gene-SAK_RS06845	15.7593	-0.167656	0.423093	-0.396263	0.691911	NA	SAK_RS06845	GTP pyrophosphokinase				#VALUE!
gene-SAK_RS06850	28.604	-0.462866	0.409988	-1.12897	0.258909	NA	SAK_RS06850	ABC transporter ATP-binding protein				#VALUE!
gene-SAK_RS06855	24.3219	-0.586127	0.39751	-1.47449	0.140349	NA	SAK_RS06855	ABC transporter ATP-binding protein				#VALUE!
gene-SAK_RS06860	3.83967	-0.496706	0.445681	-1.11449	0.26507	NA	SAK_RS06860	MarR family transcriptional regulator				#VALUE!
gene-SAK_RS06865	16.7846	0.106441	0.400891	0.26551	0.790616	NA	SAK_RS06865	bifunctional metallophosphatase/5'-nucleotidase				#VALUE!
gene-SAK_RS06870	22.9356	0.495843	0.398219	1.24515	0.213077	NA	SAK_RS06870	peptide deformylase				#VALUE!
gene-SAK_RS06875	22.4363	0.118983	0.396011	0.300453	0.763832	NA	SAK_RS06875	NADP-specific glutamate dehydrogenase				#VALUE!
gene-SAK_RS06895	15.4401	0.110538	0.410011	0.269597	0.78747	NA	SAK_RS06895	GNAT family N-acetyltransferase				#VALUE!
gene-SAK_RS06910	27.4767	-0.370363	0.407587	-0.908672	0.363523	NA	SAK_RS06910	DegV family protein				#VALUE!
gene-SAK_RS06915	8.39826	0.0428736	0.444388	0.096478	0.923141	NA	SAK_RS06915	DUF1149 family protein				#VALUE!
gene-SAK_RS06920	7.93427	-0.148566	0.442299	-0.335894	0.736951	NA	SAK_RS06920	hypothetical protein				#VALUE!
gene-SAK_RS06925	15.1729	0.390239	0.433964	0.899242	0.368524	NA	SAK_RS06925	DUF2127 domain-containing protein				#VALUE!
gene-SAK_RS06930	15.4817	0.48045	0.42427	1.13242	0.257459	NA	SAK_RS06930	PTS transporter subunit EIIA				#VALUE!
gene-SAK_RS06935	3.48531	0.465695	0.446922	1.042	0.297409	NA	pfkB	1-phosphofructokinase				#VALUE!
gene-SAK_RS06940	5.8651	0.313053	0.449703	0.696133	0.486346	NA	SAK_RS06940	DeoR/GlpR transcriptional regulator				#VALUE!
gene-SAK_RS06945	22.4183	-0.354488	0.391134	-0.906308	0.364773	NA	SAK_RS06945	aminoacyltransferase				#VALUE!
gene-SAK_RS06955	7.76198	-0.153665	0.442185	-0.347512	0.728206	NA	SAK_RS06955	2-dehydropantoate 2-reductase				#VALUE!
gene-SAK_RS06960	15.5447	0.373628	0.408465	0.914713	0.360342	NA	SAK_RS06960	PTS transporter subunit IIC				#VALUE!
gene-SAK_RS06965	3.90965	-0.278208	0.449571	-0.618831	0.536027	NA	SAK_RS06965	NAD(P)/FAD-dependent oxidoreductase				#VALUE!
gene-SAK_RS06970	2.17001	0.369164	0.426122	0.866335	0.386307	NA	trmD	tRNA (guanosine(37)-N1)-methyltransferase TrmD				#VALUE!
gene-SAK_RS06975	1.02262	-0.15524	0.359903	-0.43134	0.666221	NA	rimM	ribosome maturation factor RimM				#VALUE!
gene-SAK_RS06990	17.3391	-0.145046	0.420378	-0.345038	0.730066	NA	SAK_RS06990	transcriptional regulator				#VALUE!
gene-SAK_RS07005	24.3599	-0.208204	0.392613	-0.530304	0.595901	NA	SAK_RS07005	FtsX-like permease family protein				#VALUE!
gene-SAK_RS07010	15.6377	0.0264411	0.408011	0.0648048	0.948329	NA	SAK_RS07010	ABC transporter ATP-binding protein				#VALUE!
gene-SAK_RS07020	16.8492	-0.463621	0.414748	-1.11784	0.263637	NA	SAK_RS07020	carbamoyl phosphate synthase large subunit				#VALUE!
gene-SAK_RS07025	8.19472	-0.34985	0.443246	-0.789292	0.429941	NA	SAK_RS07025	carbamoyl phosphate synthase small subunit				#VALUE!
gene-SAK_RS07030	2.84468	0.629177	0.435861	1.44353	0.148872	NA	pyrR	bifunctional pyr operon transcriptional regulator/uracil phosphoribosyltransferase PyrR				#VALUE!
gene-SAK_RS07040	0.778643	-0.386451	0.303162	-1.27474	0.202403	NA	SAK_RS07040	signal peptidase II				#VALUE!
gene-SAK_RS07045	14.8403	-0.216493	0.417855	-0.518104	0.604385	NA	SAK_RS07045	LysR family transcriptional regulator				#VALUE!
gene-SAK_RS07055	2.64946	0.50126	0.431749	1.161	0.245643	NA	SAK_RS07055	ribosomal-processing cysteine protease Prp				#VALUE!
gene-SAK_RS07060	34.363	0.555717	0.413629	1.34352	0.179105	NA	rplU	50S ribosomal protein L21				#VALUE!
gene-SAK_RS07065	1.92633	0.476717	0.415579	1.14711	0.251334	NA	SAK_RS07065	CapA family protein				#VALUE!
gene-SAK_RS07070	8.77409	0.305935	0.4381	0.698323	0.484975	NA	thiI	tRNA 4-thiouridine(8) synthase ThiI				#VALUE!
gene-SAK_RS07075	8.41955	-0.442618	0.440474	-1.00487	0.31496	NA	SAK_RS07075	cysteine desulfurase				#VALUE!
gene-SAK_RS07080	25.3937	0.145801	0.39134	0.372569	0.70947	NA	SAK_RS07080	hypothetical protein				#VALUE!
gene-SAK_RS07095	10.4355	0.416948	0.436873	0.954392	0.339885	NA	aroC	chorismate synthase				#VALUE!
gene-SAK_RS07100	7.20066	-0.248393	0.444653	-0.558621	0.576421	NA	SAK_RS07100	3-dehydroquinate synthase				#VALUE!
gene-SAK_RS07125	14.8808	0.11455	0.435695	0.262913	0.792618	NA	rpmI	50S ribosomal protein L35				#VALUE!
gene-SAK_RS07135	12.5437	0.234331	0.427373	0.548306	0.583482	NA	SAK_RS07135	(d)CMP kinase				#VALUE!
gene-SAK_RS07140	7.91228	-0.650956	0.44303	-1.46933	0.141744	NA	SAK_RS07140	LysM peptidoglycan-binding domain-containing protein				#VALUE!
gene-SAK_RS07150	13.426	0.0959533	0.416709	0.230265	0.817886	NA	SAK_RS07150	EbsA family protein				#VALUE!
gene-SAK_RS07155	34.701	0.334982	0.396279	0.845317	0.397934	NA	pepT	peptidase T				#VALUE!
gene-SAK_RS07165	17.1598	0.0690444	0.423816	0.162911	0.870588	NA	SAK_RS07165	UDP-N-acetylmuramoyl-L-alanyl-D-glutamate--L-lysine ligase				#VALUE!
gene-SAK_RS07170	11.0897	-0.0624442	0.42863	-0.145683	0.884171	NA	SAK_RS07170	ABC transporter ATP-binding protein				#VALUE!
gene-SAK_RS07175	9.38712	0.190266	0.436437	0.435953	0.662871	NA	SAK_RS07175	ABC transporter substrate-binding protein				#VALUE!
gene-SAK_RS07180	5.78446	0.552489	0.44998	1.22781	0.219519	NA	SAK_RS07180	iron ABC transporter permease				#VALUE!
gene-SAK_RS07185	13.0923	-0.0285958	0.4226	-0.0676663	0.946051	NA	SAK_RS07185	iron ABC transporter permease				#VALUE!
gene-SAK_RS07190	2.57965	0.0860085	0.423678	0.203005	0.839131	NA	SAK_RS07190	DUF1803 domain-containing protein				#VALUE!
gene-SAK_RS07195	26.6493	0.106265	0.385116	0.27593	0.782602	NA	SAK_RS07195	manganese-dependent inorganic pyrophosphatase				#VALUE!
gene-SAK_RS07205	33.0264	-0.027307	0.363454	-0.0751321	0.94011	NA	SAK_RS07205	HlyC/CorC family transporter				#VALUE!
gene-SAK_RS07210	14.5194	-0.239356	0.431779	-0.554348	0.579341	NA	SAK_RS07210	methyltransferase domain-containing protein				#VALUE!
gene-SAK_RS07215	22.8128	-0.0343783	0.399203	-0.0861174	0.931373	NA	SAK_RS07215	TIGR01212 family radical SAM protein				#VALUE!
gene-SAK_RS07220	31.4488	0.0805109	0.386977	0.208051	0.835189	NA	SAK_RS07220	phosphatase PAP2 family protein				#VALUE!
gene-SAK_RS07230	2.89827	-0.482425	0.425505	-1.13377	0.256891	NA	SAK_RS07230	sortase				#VALUE!
gene-SAK_RS07235	3.31228	0.0165906	0.446242	0.0371785	0.970343	NA	SAK_RS07235	hypothetical protein				#VALUE!
gene-SAK_RS07240	4.76357	-0.252279	0.450251	-0.560307	0.57527	NA	SAK_RS07240	class C sortase				#VALUE!
gene-SAK_RS07245	14.0042	-0.269663	0.426627	-0.632082	0.527333	NA	SAK_RS07245	SpaH/EbpB family LPXTG-anchored major pilin				#VALUE!
gene-SAK_RS07255	3.53163	0.223802	0.446329	0.50143	0.616069	NA	lepB	signal peptidase I				#VALUE!
gene-SAK_RS07260	0.905087	0.163455	0.32794	0.498428	0.618182	NA	SAK_RS07260	hypothetical protein				#VALUE!
gene-SAK_RS07265	14.5434	0.376391	0.429465	0.876419	0.380803	NA	SAK_RS07265	glycosyltransferase family 4 protein				#VALUE!
gene-SAK_RS07270	5.54544	0.250156	0.450636	0.555119	0.578813	NA	SAK_RS07270	glycosyltransferase				#VALUE!
gene-SAK_RS07275	31.4649	0.0146153	0.379866	0.0384749	0.969309	NA	SAK_RS07275	oligosaccharide flippase family protein				#VALUE!
gene-SAK_RS07280	24.5883	0.137785	0.410441	0.335699	0.737098	NA	SAK_RS07280	DUF2142 domain-containing protein				#VALUE!
gene-SAK_RS07285	14.1453	0.0859106	0.443035	0.193914	0.846243	NA	SAK_RS07285	glycosyltransferase				#VALUE!
gene-SAK_RS07290	15.5785	0.269152	0.426578	0.630956	0.528069	NA	SAK_RS07290	glycosyltransferase family 2 protein				#VALUE!
gene-SAK_RS07295	15.1205	-0.172733	0.433819	-0.398169	0.690506	NA	SAK_RS07295	NAD-dependent epimerase/dehydratase family protein				#VALUE!
gene-SAK_RS07300	5.21996	0.0933623	0.450611	0.20719	0.835861	NA	SAK_RS07300	2-C-methyl-D-erythritol 4-phosphate cytidylyltransferase				#VALUE!
gene-SAK_RS07305	8.9587	0.217935	0.439278	0.49612	0.61981	NA	SAK_RS07305	LicD family protein				#VALUE!
gene-SAK_RS07310	6.62115	0.0182806	0.450604	0.0405692	0.967639	NA	SAK_RS07310	hypothetical protein				#VALUE!
gene-SAK_RS07315	0.609247	0.156201	0.284406	0.549219	0.582855	NA	SAK_RS07315	DUF2304 domain-containing protein				#VALUE!
gene-SAK_RS07320	6.48338	-0.318758	0.450319	-0.70785	0.479038	NA	SAK_RS07320	glycosyltransferase family 2 protein				#VALUE!
gene-SAK_RS07325	10.6148	-0.24151	0.431048	-0.560285	0.575285	NA	SAK_RS07325	glycosyltransferase family 2 protein				#VALUE!
gene-SAK_RS07330	11.2113	0.174856	0.422685	0.41368	0.679109	NA	SAK_RS07330	DUF1972 domain-containing protein				#VALUE!
gene-SAK_RS07335	10.9314	-0.421671	0.429722	-0.981264	0.326463	NA	rfbD	dTDP-4-dehydrorhamnose reductase				#VALUE!
gene-SAK_RS07340	3.52667	-0.250454	0.448001	-0.559049	0.576128	NA	SAK_RS07340	metal-sulfur cluster assembly factor				#VALUE!
gene-SAK_RS07345	20.9818	0.540255	0.417108	1.29524	0.195237	NA	rpoD	RNA polymerase sigma factor RpoD				#VALUE!
gene-SAK_RS07350	32.3503	0.150352	0.372976	0.403114	0.686864	NA	dnaG	DNA primase				#VALUE!
gene-SAK_RS07365	17.1356	0.385094	0.408876	0.941834	0.346277	NA	SAK_RS07365	YkgJ family cysteine cluster protein				#VALUE!
gene-SAK_RS07370	1.72456	0.0537156	0.411438	0.130556	0.896127	NA	SAK_RS07370	transporter substrate-binding domain-containing protein				#VALUE!
gene-SAK_RS07390	8.92995	-0.2455	0.448447	-0.547444	0.584074	NA	SAK_RS07390	hypothetical protein				#VALUE!
gene-SAK_RS07395	6.54138	0.593724	0.449228	1.32166	0.186283	NA	SAK_RS07395	MFS transporter				#VALUE!
gene-SAK_RS07400	11.0288	-0.246228	0.428463	-0.574676	0.56551	NA	SAK_RS07400	glycogen/starch/alpha-glucan family phosphorylase				#VALUE!
gene-SAK_RS07405	15.0761	0.127517	0.412068	0.309457	0.756974	NA	malQ	4-alpha-glucanotransferase				#VALUE!
gene-SAK_RS07410	26.3789	0.232254	0.417308	0.556553	0.577833	NA	SAK_RS07410	LacI family transcriptional regulator				#VALUE!
gene-SAK_RS07415	26.4732	0.0499217	0.384622	0.129794	0.896729	NA	SAK_RS07415	extracellular solute-binding protein				#VALUE!
gene-SAK_RS07420	9.68107	0.743176	0.444328	1.67258	0.0944092	NA	SAK_RS07420	sugar ABC transporter permease				#VALUE!
gene-SAK_RS07425	5.13528	-0.435665	0.45021	-0.967691	0.333199	NA	SAK_RS07425	sugar ABC transporter permease				#VALUE!
gene-SAK_RS07435	3.24698	0.241048	0.439174	0.548867	0.583097	NA	SAK_RS07435	8-oxo-dGTP diphosphatase				#VALUE!
gene-SAK_RS07440	0	NA	NA	NA	NA	NA	SAK_RS07440	hypothetical protein				#VALUE!
gene-SAK_RS07445	18.0132	0.533443	0.423931	1.25832	0.208275	NA	gtfB	accessory Sec system glycosylation chaperone GtfB				#VALUE!
gene-SAK_RS07450	12.6295	0.0550678	0.431242	0.127696	0.89839	NA	gtfA	accessory Sec system glycosyltransferase GtfA				#VALUE!
gene-SAK_RS07455	15.9193	-0.211988	0.409652	-0.517484	0.604818	NA	secA2	accessory Sec system translocase SecA2				#VALUE!
gene-SAK_RS07460	7.11397	-0.332045	0.448806	-0.739839	0.459398	NA	asp3	accessory Sec system protein Asp3				#VALUE!
gene-SAK_RS07465	10.3765	-0.355363	0.439302	-0.808926	0.418557	NA	asp2	accessory Sec system protein Asp2				#VALUE!
gene-SAK_RS07475	34.2038	0.0154621	0.410344	0.0376809	0.969942	NA	secY2	accessory Sec system protein translocase subunit SecY2				#VALUE!
gene-SAK_RS07480	15.8091	0.106418	0.430522	0.247184	0.804766	NA	SAK_RS07480	SP_1767 family glycosyltransferase				#VALUE!
gene-SAK_RS07485	11.0256	-0.371587	0.442089	-0.840524	0.400615	NA	SAK_RS07485	glycosyltransferase family 2 protein				#VALUE!
gene-SAK_RS07490	24.4762	-0.0125351	0.422302	-0.0296827	0.97632	NA	SAK_RS07490	glycosyl transferase family 8				#VALUE!
gene-SAK_RS07495	18.3275	-0.494456	0.425605	-1.16177	0.245328	NA	SAK_RS07495	glycosyl transferase				#VALUE!
gene-SAK_RS07500	12.0856	-0.218961	0.428394	-0.51112	0.609267	NA	SAK_RS07500	glycosyl transferase				#VALUE!
gene-SAK_RS07505	16.1677	-0.133777	0.408412	-0.327554	0.743249	NA	SAK_RS07505	sugar transferase				#VALUE!
gene-SAK_RS07520	10.2178	-0.0924551	0.444619	-0.207943	0.835274	NA	SAK_RS07520	transcriptional regulator				#VALUE!
gene-SAK_RS07525	21.3825	0.0234778	0.392067	0.0598821	0.95225	NA	uvrB	excinuclease ABC subunit B				#VALUE!
gene-SAK_RS07550	0.204465	-0.0444007	0.193027	-0.230023	0.818074	NA	SAK_RS07550	hypothetical protein				#VALUE!
gene-SAK_RS07560	0.24874	0.108399	0.20585	0.526595	0.598475	NA	SAK_RS07560	DUF4044 domain-containing protein				#VALUE!
gene-SAK_RS07570	28.3037	0.598487	0.415319	1.44103	0.149576	NA	SAK_RS07570	LPXTG cell wall anchor domain-containing protein				#VALUE!
gene-SAK_RS07575	15.2552	-0.28397	0.428367	-0.662911	0.507387	NA	SAK_RS07575	LPXTG cell wall anchor domain-containing protein				#VALUE!
gene-SAK_RS07580	6.52696	0.529773	0.446622	1.18618	0.235551	NA	SAK_RS07580	rRNA pseudouridine synthase				#VALUE!
gene-SAK_RS07585	16.4834	-0.0556658	0.412943	-0.134803	0.892768	NA	SAK_RS07585	aldo/keto reductase				#VALUE!
gene-SAK_RS07590	8.97422	-0.0170562	0.437073	-0.0390237	0.968872	NA	SAK_RS07590	NAD(P)H-dependent oxidoreductase				#VALUE!
gene-SAK_RS07595	8.2876	0.00157484	0.444604	0.00354212	0.997174	NA	gloA	lactoylglutathione lyase				#VALUE!
gene-SAK_RS07600	16.3028	-0.146771	0.411963	-0.356273	0.721636	NA	SAK_RS07600	glycosyltransferase family 2 protein				#VALUE!
gene-SAK_RS07610	14.0354	0.604097	0.435007	1.38871	0.164922	NA	smpB	SsrA-binding protein SmpB				#VALUE!
gene-SAK_RS07615	26.2533	0.0669371	0.399568	0.167524	0.866958	NA	rnr	ribonuclease R				#VALUE!
gene-SAK_RS07625	24.9054	0.000115952	0.392379	0.00029551	0.999764	NA	SAK_RS07625	multidrug efflux MFS transporter				#VALUE!
gene-SAK_RS07635	12.9537	0.239563	0.423399	0.565808	0.571525	NA	SAK_RS07635	ABC transporter ATP-binding protein				#VALUE!
gene-SAK_RS07640	3.34594	0.000205887	0.445371	0.000462283	0.999631	NA	SAK_RS07640	dephospho-CoA kinase				#VALUE!
gene-SAK_RS07645	16.5282	-0.040049	0.406389	-0.0985486	0.921497	NA	mutM	DNA-formamidopyrimidine glycosylase				#VALUE!
gene-SAK_RS07650	18.2319	-0.443619	0.412357	-1.07581	0.282011	NA	SAK_RS07650	Rgg/GadR/MutR family transcriptional regulator				#VALUE!
gene-SAK_RS07660	6.4559	0.102702	0.45032	0.228064	0.819597	NA	SAK_RS07660	hypothetical protein				#VALUE!
gene-SAK_RS07700	6.14929	-0.701439	0.4486	-1.56362	0.117907	NA	SAK_RS07700	class I SAM-dependent methyltransferase				#VALUE!
gene-SAK_RS07705	5.03574	-0.00856776	0.450641	-0.0190124	0.984831	NA	SAK_RS07705	NUDIX domain-containing protein				#VALUE!
gene-SAK_RS07710	28.9938	-0.171543	0.393241	-0.436228	0.662671	NA	SAK_RS07710	DUF4037 domain-containing protein				#VALUE!
gene-SAK_RS07720	21.0523	-0.285418	0.392506	-0.727167	0.467124	NA	SAK_RS07720	oleate hydratase				#VALUE!
gene-SAK_RS07725	0.652906	0.0465936	0.300396	0.155107	0.876737	NA	SAK_RS07725	YozE family protein				#VALUE!
gene-SAK_RS07730	4.14913	0.20705	0.449416	0.460708	0.645008	NA	msrA	peptide-methionine (S)-S-oxide reductase MsrA				#VALUE!
gene-SAK_RS07735	15.223	0.111219	0.408151	0.272493	0.785243	NA	cvfB	RNA-binding virulence regulatory protein CvfB				#VALUE!
gene-SAK_RS07740	18.1533	-0.0476525	0.405899	-0.1174	0.906543	NA	SAK_RS07740	ribosome recycling factor				#VALUE!
gene-SAK_RS07750	4.34265	-0.271626	0.449746	-0.603955	0.545874	NA	SAK_RS07750	ABC transporter ATP-binding protein				#VALUE!
gene-SAK_RS07755	13.672	-0.278629	0.422124	-0.660064	0.509213	NA	SAK_RS07755	ABC transporter ATP-binding protein				#VALUE!
gene-SAK_RS07760	6.68351	-1.13299	0.447874	-2.5297	0.011416	NA	SAK_RS07760	ABC transporter permease				#VALUE!
gene-SAK_RS07765	6.18528	-0.816246	0.449799	-1.81469	0.0695715	NA	SAK_RS07765	ABC transporter permease				#VALUE!
gene-SAK_RS07770	16.6939	-0.788172	0.423441	-1.86135	0.0626947	NA	nikA	nickel ABC transporter%2C nickel/metallophore periplasmic binding protein				#VALUE!
gene-SAK_RS07785	2.56597	0.338524	0.431609	0.784331	0.432846	NA	SAK_RS07785	IS30-like element ISSag9 family transposase				#VALUE!
gene-SAK_RS07790	0.681298	-0.0408408	0.304011	-0.13434	0.893134	NA	SAK_RS07790	MFS transporter				#VALUE!
gene-SAK_RS07795	2.23423	-0.0621113	0.416783	-0.149025	0.881534	NA	SAK_RS07795	amidohydrolase				#VALUE!
gene-SAK_RS07800	6.6129	-0.211433	0.450113	-0.469732	0.638546	NA	SAK_RS07800	LysR family transcriptional regulator				#VALUE!
gene-SAK_RS07805	0.944222	-0.459136	0.319188	-1.43845	0.150306	NA	SAK_RS07805	DUF3397 domain-containing protein				#VALUE!
gene-SAK_RS07815	1.55754	0.0256648	0.399122	0.0643032	0.948729	NA	SAK_RS07815	IS3-like element IS861 family transposase				#VALUE!
gene-SAK_RS07840	32.529	0.637838	0.387373	1.64657	0.099646	NA	SAK_RS07840	metal ABC transporter ATP-binding protein				#VALUE!
gene-SAK_RS07850	21.8449	0.186842	0.396823	0.470846	0.637751	NA	SAK_RS07850	metal-dependent transcriptional regulator				#VALUE!
gene-SAK_RS07855	23.4783	0.218664	0.416848	0.524566	0.599885	NA	SAK_RS07855	5'-methylthioadenosine/adenosylhomocysteine nucleosidase				#VALUE!
gene-SAK_RS07860	0.147999	0.0466196	0.189854	0.245555	0.806027	NA	SAK_RS07860	hypothetical protein				#VALUE!
gene-SAK_RS07865	3.63033	0.656206	0.445073	1.47438	0.14038	NA	SAK_RS07865	NUDIX hydrolase				#VALUE!
gene-SAK_RS07870	17.1562	0.227702	0.408406	0.557538	0.57716	NA	glmU	bifunctional UDP-N-acetylglucosamine diphosphorylase/glucosamine-1-phosphate N-acetyltransferase GlmU				#VALUE!
gene-SAK_RS07875	1.97935	0.337839	0.421353	0.801797	0.422671	NA	SAK_RS07875	VOC family protein				#VALUE!
gene-SAK_RS07880	1.76884	0.270391	0.411353	0.65732	0.510975	NA	SAK_RS07880	VOC family protein				#VALUE!
gene-SAK_RS07885	5.42907	-0.11281	0.449263	-0.2511	0.801737	NA	SAK_RS07885	Gfo/Idh/MocA family oxidoreductase				#VALUE!
gene-SAK_RS07900	1.81461	0.204965	0.410506	0.499299	0.617569	NA	SAK_RS07900	3-oxoacyl-ACP reductase				#VALUE!
gene-SAK_RS07905	0	NA	NA	NA	NA	NA	SAK_RS07905	DUF2829 domain-containing protein				#VALUE!
gene-SAK_RS07910	0.643747	-0.166111	0.288335	-0.576105	0.564545	NA	SAK_RS07910	aminoacyl-tRNA synthetase				#VALUE!
gene-SAK_RS07920	2.50708	-0.730197	0.43122	-1.69333	0.0903933	NA	SAK_RS07920	glycosyltransferase				#VALUE!
gene-SAK_RS07925	15.8641	-0.244524	0.404739	-0.604151	0.545743	NA	SAK_RS07925	hypothetical protein				#VALUE!
gene-SAK_RS07930	6.20947	-0.0458515	0.449674	-0.101966	0.918784	NA	SAK_RS07930	hypothetical protein				#VALUE!
gene-SAK_RS07935	2.28065	-0.753455	0.415907	-1.81159	0.0700489	NA	SAK_RS07935	DUF4956 domain-containing protein				#VALUE!
gene-SAK_RS07940	2.35638	-0.241224	0.42865	-0.562754	0.573603	NA	SAK_RS07940	polyphosphate polymerase domain-containing protein				#VALUE!
gene-SAK_RS07960	8.94986	-0.251437	0.436775	-0.575667	0.56484	NA	SAK_RS07960	DUF1275 domain-containing protein				#VALUE!
gene-SAK_RS07965	8.54564	-0.0614102	0.439478	-0.139735	0.88887	NA	SAK_RS07965	PTS sugar transporter subunit IIC				#VALUE!
gene-SAK_RS07970	8.53048	-0.07654	0.445398	-0.171846	0.863558	NA	SAK_RS07970	alpha/beta hydrolase				#VALUE!
gene-SAK_RS07980	5.22264	-0.58566	0.450649	-1.29959	0.193741	NA	SAK_RS07980	arsenate reductase family protein				#VALUE!
gene-SAK_RS07995	9.55893	-0.0860131	0.443003	-0.194159	0.846051	NA	SAK_RS07995	acetyltransferase				#VALUE!
gene-SAK_RS08005	5.52325	0.482212	0.450454	1.0705	0.284394	NA	SAK_RS08005	copper homeostasis protein CutC				#VALUE!
gene-SAK_RS08010	13.2042	0.434749	0.417752	1.04068	0.298022	NA	rsmI	16S rRNA (cytidine(1402)-2'-O)-methyltransferase				#VALUE!
gene-SAK_RS08015	0.439611	-0.0779226	0.273082	-0.285345	0.77538	NA	yabA	DNA replication initiation control protein YabA				#VALUE!
gene-SAK_RS08020	7.70433	0.341449	0.441972	0.772558	0.439784	NA	SAK_RS08020	DNA polymerase III subunit delta'				#VALUE!
gene-SAK_RS08025	16.8266	0.705162	0.410367	1.71837	0.0857291	NA	SAK_RS08025	dTMP kinase				#VALUE!
gene-SAK_RS08030	1.19471	0.149408	0.373545	0.399974	0.689175	NA	SAK_RS08030	IS30-like element ISSag9 family transposase				#VALUE!
gene-SAK_RS08035	0.330498	-0.125037	0.224413	-0.557174	0.577408	NA	SAK_RS08035	CBS domain-containing protein				#VALUE!
gene-SAK_RS08040	0.659662	-0.205988	0.303099	-0.679607	0.496754	NA	SAK_RS08040	ABC transporter ATP-binding protein				#VALUE!
gene-SAK_RS08045	0.543793	-0.0804052	0.285152	-0.281974	0.777964	NA	SAK_RS08045	ABC transporter ATP-binding protein				#VALUE!
gene-SAK_RS08050	0.958327	-0.234493	0.342294	-0.685064	0.493304	NA	SAK_RS08050	branched-chain amino acid ABC transporter permease				#VALUE!
gene-SAK_RS08055	1.60758	0.0841345	0.399045	0.21084	0.833012	NA	SAK_RS08055	branched-chain amino acid ABC transporter permease				#VALUE!
gene-SAK_RS08060	9.64858	-0.312234	0.44424	-0.70285	0.482149	NA	SAK_RS08060	ABC transporter substrate-binding protein				#VALUE!
gene-SAK_RS08065	3.35022	0.0415233	0.440679	0.0942257	0.92493	NA	SAK_RS08065	DUF2129 domain-containing protein				#VALUE!
gene-SAK_RS08080	20.5813	-0.331515	0.425156	-0.77975	0.435538	NA	SAK_RS08080	pyridoxal phosphate-dependent aminotransferase				#VALUE!
gene-SAK_RS08095	30.3364	-0.0364001	0.397108	-0.0916629	0.926966	NA	trkA	Trk system potassium transporter TrkA				#VALUE!
gene-SAK_RS08100	24.6202	0.319898	0.389498	0.821309	0.41147	NA	SAK_RS08100	TrkH family potassium uptake protein				#VALUE!
gene-SAK_RS08105	1.92666	0.480466	0.415644	1.15596	0.247699	NA	yidD	membrane protein insertion efficiency factor YidD				#VALUE!
gene-SAK_RS08110	7.74859	0.132729	0.443444	0.299314	0.7647	NA	SAK_RS08110	rRNA pseudouridine synthase				#VALUE!
gene-SAK_RS08115	8.68238	0.850818	0.450123	1.89019	0.0587324	NA	SAK_RS08115	segregation/condensation protein B				#VALUE!
gene-SAK_RS08120	2.52608	0.433516	0.435432	0.9956	0.319445	NA	SAK_RS08120	segregation/condensation protein A				#VALUE!
gene-SAK_RS08125	3.66866	-0.595442	0.443747	-1.34185	0.179644	NA	xerD	site-specific tyrosine recombinase XerD				#VALUE!
gene-SAK_RS08130	5.39283	0.358252	0.450237	0.795698	0.426208	NA	SAK_RS08130	CBS domain-containing protein				#VALUE!
gene-SAK_RS08135	3.37571	0.255761	0.427675	0.598026	0.549823	NA	SAK_RS08135	metallophosphoesterase				#VALUE!
gene-SAK_RS08140	8.94638	0.485066	0.444187	1.09203	0.27482	NA	SAK_RS08140	nucleoside-triphosphate diphosphatase				#VALUE!
gene-SAK_RS08145	11.3694	-0.210371	0.429513	-0.489789	0.624283	NA	racE	glutamate racemase				#VALUE!
gene-SAK_RS08150	32.9884	0.475813	0.432842	1.09928	0.271648	NA	SAK_RS08150	YneF family protein				#VALUE!
gene-SAK_RS08155	1.77703	-0.444258	0.401311	-1.10702	0.268287	NA	SAK_RS08155	hypothetical protein				#VALUE!
gene-SAK_RS08160	4.82953	0.32439	0.4493	0.721989	0.470301	NA	SAK_RS08160	transcription repressor NadR				#VALUE!
gene-SAK_RS08170	9.72046	0.49498	0.436361	1.13433	0.256654	NA	SAK_RS08170	HD domain-containing protein				#VALUE!
gene-SAK_RS08175	9.99827	-0.108489	0.443678	-0.244522	0.806826	NA	SAK_RS08175	RNA methyltransferase				#VALUE!
gene-SAK_RS08180	1.96958	-0.180159	0.418284	-0.43071	0.666679	NA	SAK_RS08180	acylphosphatase				#VALUE!
gene-SAK_RS08190	17.3531	0.616682	0.442272	1.39435	0.163212	NA	SAK_RS08190	amino acid ABC transporter permease				#VALUE!
gene-SAK_RS08195	9.08912	0.228895	0.43497	0.526233	0.598726	NA	SAK_RS08195	transporter substrate-binding domain-containing protein				#VALUE!
gene-SAK_RS08200	10.1241	-0.320997	0.431026	-0.744728	0.456436	NA	SAK_RS08200	amidase				#VALUE!
gene-SAK_RS08205	9.24645	0.866071	0.44434	1.94912	0.0512816	NA	greA	transcription elongation factor GreA				#VALUE!
gene-SAK_RS08215	2.29659	0.0674894	0.431791	0.156301	0.875796	NA	SAK_RS08215	GNAT family N-acetyltransferase				#VALUE!
gene-SAK_RS08220	16.2332	0.41059	0.41043	1.00039	0.317122	NA	SAK_RS08220	UDP-N-acetylmuramate--L-alanine ligase				#VALUE!
gene-SAK_RS08225	18.3603	0.288235	0.414111	0.696033	0.486408	NA	SAK_RS08225	hypothetical protein				#VALUE!
gene-SAK_RS08230	33.0541	0.136609	0.373011	0.366232	0.714192	NA	SAK_RS08230	RNA helicase				#VALUE!
gene-SAK_RS08235	23.1932	-0.0763852	0.385889	-0.197946	0.843087	NA	SAK_RS08235	ribosome biogenesis GTPase Der				#VALUE!
gene-SAK_RS08240	11.2235	-0.211784	0.435107	-0.48674	0.626443	NA	dnaI	primosomal protein DnaI				#VALUE!
gene-SAK_RS08245	23.3242	0.260322	0.401307	0.648686	0.516541	NA	SAK_RS08245	chromosome replication initiation protein				#VALUE!
gene-SAK_RS08255	19.2192	0.246673	0.421115	0.585761	0.558036	NA	SAK_RS08255	HAMP domain-containing histidine kinase				#VALUE!
gene-SAK_RS08265	0	NA	NA	NA	NA	NA	SAK_RS08265	hypothetical protein				#VALUE!
gene-SAK_RS08280	20.3098	0.139994	0.408733	0.342507	0.73197	NA	rsmG	16S rRNA (guanine(527)-N(7))-methyltransferase RsmG				#VALUE!
gene-SAK_RS08290	19.6924	0.361713	0.398735	0.907152	0.364327	NA	SAK_RS08290	TrkA family potassium uptake protein				#VALUE!
gene-SAK_RS08295	6.30661	1.01091	0.450006	2.24644	0.0246758	NA	SAK_RS08295	energy-coupling factor transporter transmembrane protein EcfT				#VALUE!
gene-SAK_RS08300	12.0128	0.516232	0.443669	1.16355	0.244606	NA	SAK_RS08300	ABC transporter ATP-binding protein				#VALUE!
gene-SAK_RS08305	12.4394	0.288894	0.429245	0.673029	0.500929	NA	SAK_RS08305	ECF-type riboflavin transporter substrate-binding protein				#VALUE!
gene-SAK_RS08320	3.43744	0.20022	0.445137	0.449794	0.652859	NA	SAK_RS08320	zinc-dependent alcohol dehydrogenase family protein				#VALUE!
gene-SAK_RS08325	18.8918	0.163252	0.41148	0.396743	0.691557	NA	SAK_RS08325	ABC transporter permease				#VALUE!
gene-SAK_RS08330	6.62348	-0.0458304	0.447281	-0.102464	0.918388	NA	SAK_RS08330	methionine ABC transporter ATP-binding protein				#VALUE!
gene-SAK_RS08335	5.6509	-0.158219	0.45018	-0.351458	0.725245	NA	SAK_RS08335	M20/M25/M40 family metallo-hydrolase				#VALUE!
gene-SAK_RS08340	11.027	0.329583	0.429197	0.767906	0.442543	NA	SAK_RS08340	O-sialoglycoprotein endopeptidase				#VALUE!
gene-SAK_RS08345	1.19901	-0.14042	0.36389	-0.385885	0.699582	NA	SAK_RS08345	amino acid ABC transporter substrate-binding protein				#VALUE!
gene-SAK_RS08350	2.60021	0.563856	0.423391	1.33176	0.182938	NA	SAK_RS08350	gamma-glutamyl-gamma-aminobutyrate hydrolase family protein				#VALUE!
gene-SAK_RS08360	9.89908	-0.508952	0.43591	-1.16756	0.242983	NA	dhaQ	DhaKLM operon coactivator DhaQ				#VALUE!
gene-SAK_RS08365	4.2283	-0.771359	0.445827	-1.73018	0.083599	NA	dhaS	dihydroxyacetone kinase transcriptional activator DhaS				#VALUE!
gene-SAK_RS08370	4.47762	-0.449019	0.447831	-1.00265	0.316028	NA	dhaK	dihydroxyacetone kinase subunit DhaK				#VALUE!
gene-SAK_RS08375	2.43477	0.0124785	0.429731	0.029038	0.976834	NA	dhaL	dihydroxyacetone kinase subunit L				#VALUE!
gene-SAK_RS08380	0.50092	0.255981	0.268636	0.952894	0.340644	NA	SAK_RS08380	PTS-dependent dihydroxyacetone kinase phosphotransferase subunit DhaM				#VALUE!
gene-SAK_RS08395	11.6829	-0.857128	0.426122	-2.01146	0.0442765	NA	SAK_RS08395	MerR family transcriptional regulator				#VALUE!
gene-SAK_RS08400	16.355	0.0035641	0.403901	0.0088242	0.992959	NA	SAK_RS08400	nucleotidyltransferase				#VALUE!
gene-SAK_RS08405	0.899652	0.373017	0.343242	1.08675	0.277149	NA	SAK_RS08405	hypothetical protein				#VALUE!
gene-SAK_RS08410	2.23258	-0.0144379	0.42614	-0.0338807	0.972972	NA	SAK_RS08410	class I SAM-dependent methyltransferase				#VALUE!
gene-SAK_RS08415	3.83782	0.370125	0.44635	0.829227	0.406976	NA	rsfS	ribosome silencing factor				#VALUE!
gene-SAK_RS08420	1.77594	-0.0254581	0.408149	-0.0623745	0.950265	NA	SAK_RS08420	cysteine hydrolase				#VALUE!
gene-SAK_RS08425	6.2877	-0.313295	0.450001	-0.69621	0.486297	NA	SAK_RS08425	HD domain-containing protein				#VALUE!
gene-SAK_RS08430	5.36089	-0.289537	0.450473	-0.642741	0.520392	NA	SAK_RS08430	nicotinate-nucleotide adenylyltransferase				#VALUE!
gene-SAK_RS08435	1.29992	0.0739293	0.37434	0.197492	0.843442	NA	yhbY	ribosome assembly RNA-binding protein YhbY				#VALUE!
gene-SAK_RS08440	6.35112	-0.110823	0.446798	-0.248038	0.804105	NA	yqeH	ribosome biogenesis GTPase YqeH				#VALUE!
gene-SAK_RS08445	23.0326	-0.0467519	0.400145	-0.116837	0.906989	NA	SAK_RS08445	YqeG family HAD IIIA-type phosphatase				#VALUE!
gene-SAK_RS08450	3.86632	-0.20451	0.449615	-0.454857	0.649212	NA	SAK_RS08450	EamA family transporter				#VALUE!
gene-SAK_RS08455	28.6712	-0.173929	0.37347	-0.46571	0.641423	NA	gatB	Asp-tRNA(Asn)/Glu-tRNA(Gln) amidotransferase subunit GatB				#VALUE!
gene-SAK_RS08460	23.1877	-0.342135	0.396183	-0.863578	0.38782	NA	gatA	Asp-tRNA(Asn)/Glu-tRNA(Gln) amidotransferase subunit GatA				#VALUE!
gene-SAK_RS08465	28.2005	0.0764853	0.392589	0.194823	0.845531	NA	gatC	Asp-tRNA(Asn)/Glu-tRNA(Gln) amidotransferase subunit GatC				#VALUE!
gene-SAK_RS08470	1.71351	-0.421959	0.406333	-1.03846	0.299058	NA	SAK_RS08470	pyruvate%2C phosphate dikinase				#VALUE!
gene-SAK_RS08475	0.681298	-0.0408408	0.304011	-0.13434	0.893134	NA	SAK_RS08475	kinase/pyrophosphorylase				#VALUE!
gene-SAK_RS08480	3.79986	-0.310717	0.449271	-0.691603	0.489187	NA	SAK_RS08480	helix-turn-helix transcriptional regulator				#VALUE!
gene-SAK_RS08485	4.20859	-0.277768	0.447631	-0.62053	0.534909	NA	SAK_RS08485	3-hydroxyacyl-CoA dehydrogenase				#VALUE!
gene-SAK_RS08490	7.27517	0.631201	0.443679	1.42265	0.154837	NA	SAK_RS08490	cysteine hydrolase				#VALUE!
gene-SAK_RS08495	17.914	0.295885	0.407628	0.725871	0.467918	NA	codY	GTP-sensing pleiotropic transcriptional regulator CodY				#VALUE!
gene-SAK_RS08505	34.348	0.286765	0.379132	0.756373	0.449426	NA	SAK_RS08505	universal stress protein				#VALUE!
gene-SAK_RS08520	3.08729	0.108258	0.438401	0.246938	0.804956	NA	aroE	shikimate dehydrogenase				#VALUE!
gene-SAK_RS08525	4.00589	0.102336	0.450219	0.227303	0.820188	NA	SAK_RS08525	aldo/keto reductase				#VALUE!
gene-SAK_RS08530	16.7324	-0.108943	0.423669	-0.257141	0.79707	NA	recG	ATP-dependent DNA helicase RecG				#VALUE!
gene-SAK_RS08540	6.63313	-0.370086	0.44667	-0.828545	0.407362	NA	SAK_RS08540	alanine racemase				#VALUE!
gene-SAK_RS08545	0.97929	-0.0241312	0.336772	-0.0716545	0.942877	NA	SAK_RS08545	holo-ACP synthase				#VALUE!
gene-SAK_RS08550	33.8512	-0.510636	0.374441	-1.36373	0.172652	NA	SAK_RS08550	3-deoxy-7-phosphoheptulonate synthase				#VALUE!
gene-SAK_RS08560	20.3416	0.197691	0.395211	0.500215	0.616924	NA	manA	mannose-6-phosphate isomerase%2C class I				#VALUE!
gene-SAK_RS08565	3.25785	0.0269512	0.441883	0.0609917	0.951366	NA	SAK_RS08565	ROK family protein				#VALUE!
gene-SAK_RS08570	15.4176	0.114397	0.426722	0.268084	0.788635	NA	SAK_RS08570	PTS beta-glucoside transporter subunit IIBCA				#VALUE!
gene-SAK_RS08575	15.4563	0.765925	0.411047	1.86335	0.0624128	NA	SAK_RS08575	sucrose-6-phosphate hydrolase				#VALUE!
gene-SAK_RS08580	10.3923	0.372452	0.445416	0.83619	0.403048	NA	SAK_RS08580	LacI family transcriptional regulator				#VALUE!
gene-SAK_RS08585	7.64429	0.322483	0.445894	0.723228	0.46954	NA	nusB	transcription antitermination factor NusB				#VALUE!
gene-SAK_RS08590	13.0436	0.740679	0.427545	1.7324	0.0832025	NA	SAK_RS08590	Asp23/Gls24 family envelope stress response protein				#VALUE!
gene-SAK_RS08595	22.5191	0.285049	0.426407	0.66849	0.503821	NA	efp	elongation factor P				#VALUE!
gene-SAK_RS08600	2.7704	0.284458	0.433351	0.656415	0.511557	NA	SAK_RS08600	DUF4176 domain-containing protein				#VALUE!
gene-SAK_RS08605	0	NA	NA	NA	NA	NA	SAK_RS08605	hypothetical protein				#VALUE!
gene-SAK_RS08610	0	NA	NA	NA	NA	NA	SAK_RS08610	hypothetical protein				#VALUE!
gene-SAK_RS08615	9.39596	-0.108854	0.435425	-0.249995	0.802591	NA	SAK_RS08615	hypothetical protein				#VALUE!
gene-SAK_RS08625	14.2212	-0.201316	0.416794	-0.48301	0.629089	NA	SAK_RS08625	DUF4811 domain-containing protein				#VALUE!
gene-SAK_RS08630	21.4011	-0.249299	0.407119	-0.612348	0.540308	NA	SAK_RS08630	multidrug efflux MFS transporter				#VALUE!
gene-SAK_RS08640	18.2057	0.250699	0.411063	0.609879	0.541942	NA	SAK_RS08640	DUF1129 family protein				#VALUE!
gene-SAK_RS08645	33.3219	-0.0857318	0.394638	-0.217242	0.82802	NA	SAK_RS08645	magnesium transporter CorA family protein				#VALUE!
gene-SAK_RS08650	20.2467	0.695746	0.420667	1.65391	0.0981452	NA	rpsR	30S ribosomal protein S18				#VALUE!
gene-SAK_RS08655	33.2292	0.571498	0.414353	1.37925	0.167817	NA	SAK_RS08655	single-stranded DNA-binding protein				#VALUE!
gene-SAK_RS08660	24.3028	0.342591	0.393222	0.871239	0.383624	NA	SAK_RS08660	30S ribosomal protein S6				#VALUE!
gene-SAK_RS08680	1.46078	-0.312569	0.39606	-0.789196	0.429997	NA	SAK_RS08680	phosphatase PAP2 family protein				#VALUE!
gene-SAK_RS08685	20.4415	-0.636819	0.397001	-1.60407	0.108698	NA	SAK_RS08685	endonuclease MutS2				#VALUE!
gene-SAK_RS08690	4.94548	-0.00984135	0.450315	-0.0218544	0.982564	NA	SAK_RS08690	CvpA family protein				#VALUE!
gene-SAK_RS08695	7.14339	0.347613	0.449042	0.774122	0.438859	NA	SAK_RS08695	hypothetical protein				#VALUE!
gene-SAK_RS08705	35.507	0.371899	0.37404	0.994278	0.320088	NA	lepB	signal peptidase I				#VALUE!
gene-SAK_RS08730	9.80919	0.0997834	0.429522	0.232313	0.816295	NA	SAK_RS08730	pyridoxamine 5'-phosphate oxidase family protein				#VALUE!
gene-SAK_RS08735	5.37786	0.161905	0.449985	0.359801	0.718996	NA	SAK_RS08735	serine hydrolase				#VALUE!
gene-SAK_RS08740	5.18979	0.124783	0.450678	0.276879	0.781873	NA	SAK_RS08740	peptidase				#VALUE!
gene-SAK_RS08755	12.5546	0.164878	0.431195	0.382374	0.702184	NA	SAK_RS08755	universal stress protein				#VALUE!
gene-SAK_RS08760	6.08593	-0.0382116	0.449811	-0.0849503	0.932301	NA	SAK_RS08760	MFS transporter				#VALUE!
gene-SAK_RS08765	7.85367	-0.382273	0.444362	-0.860275	0.389637	NA	SAK_RS08765	Crp/Fnr family transcriptional regulator				#VALUE!
gene-SAK_RS08770	22.4357	-0.199031	0.389074	-0.51155	0.608966	NA	SAK_RS08770	Xaa-Pro dipeptidyl-peptidase				#VALUE!
gene-SAK_RS08775	1.31862	0.0255058	0.381973	0.0667738	0.946762	NA	SAK_RS08775	hypothetical protein				#VALUE!
gene-SAK_RS08785	22.9199	0.718853	0.426784	1.68435	0.0921143	NA	cydC	thiol reductant ABC exporter subunit CydC				#VALUE!
gene-SAK_RS08790	32.4641	0.744601	0.430731	1.72869	0.0838645	NA	cydD	thiol reductant ABC exporter subunit CydD				#VALUE!
gene-SAK_RS08800	34.7753	0.560642	0.392983	1.42663	0.153686	NA	SAK_RS08800	cytochrome ubiquinol oxidase subunit I				#VALUE!
gene-SAK_RS08805	18.7266	0.15694	0.422116	0.371793	0.710047	NA	SAK_RS08805	NAD(P)/FAD-dependent oxidoreductase				#VALUE!
gene-SAK_RS08810	21.1573	0.228505	0.405425	0.563617	0.573015	NA	SAK_RS08810	prenyltransferase				#VALUE!
gene-SAK_RS08820	3.18584	-0.366321	0.44046	-0.831678	0.405591	NA	SAK_RS08820	type I restriction-modification system subunit M				#VALUE!
gene-SAK_RS08830	9.78518	0.122737	0.436712	0.281049	0.778673	NA	tkt	transketolase				#VALUE!
gene-SAK_RS08835	3.95085	-0.386236	0.449858	-0.858574	0.390576	NA	fsa	fructose-6-phosphate aldolase				#VALUE!
gene-SAK_RS08840	0.548179	0.280598	0.274541	1.02206	0.306751	NA	SAK_RS08840	ribulose-phosphate 3-epimerase				#VALUE!
gene-SAK_RS08845	1.97815	0.626095	0.410865	1.52385	0.127547	NA	SAK_RS08845	PTS fructose transporter subunit IIC				#VALUE!
gene-SAK_RS08850	0.422361	0.0911909	0.256848	0.355038	0.722561	NA	SAK_RS08850	PTS transporter subunit EIIA				#VALUE!
gene-SAK_RS08855	0	NA	NA	NA	NA	NA	SAK_RS08855	PTS fructose transporter subunit IIB				#VALUE!
gene-SAK_RS08860	10.9309	-0.146988	0.432312	-0.340005	0.733853	NA	SAK_RS08860	PTS transporter subunit EIIA				#VALUE!
gene-SAK_RS08865	10.5208	0.279892	0.428538	0.653133	0.513671	NA	SAK_RS08865	hypothetical protein				#VALUE!
gene-SAK_RS08870	2.12503	0.208365	0.395451	0.526906	0.598259	NA	SAK_RS08870	hypothetical protein				#VALUE!
gene-SAK_RS08875	1.62881	-0.326365	0.398589	-0.818799	0.412901	NA	SAK_RS08875	LysR family transcriptional regulator				#VALUE!
gene-SAK_RS08880	1.46378	-0.444124	0.376548	-1.17946	0.238215	NA	SAK_RS08880	hypothetical protein				#VALUE!
gene-SAK_RS08885	2.01896	-0.112757	0.408812	-0.275818	0.782688	NA	SAK_RS08885	hypothetical protein				#VALUE!
gene-SAK_RS08890	17.4575	0.0752499	0.421325	0.178603	0.85825	NA	SAK_RS08890	aldo/keto reductase				#VALUE!
gene-SAK_RS08895	4.49508	-0.219964	0.449469	-0.489387	0.624568	NA	SAK_RS08895	GrpB family protein				#VALUE!
gene-SAK_RS08900	10.1954	-0.735723	0.441865	-1.66504	0.0959051	NA	SAK_RS08900	PhzF family phenazine biosynthesis protein				#VALUE!
gene-SAK_RS08915	31.9788	0.0983469	0.384423	0.25583	0.798082	NA	SAK_RS08915	class I SAM-dependent methyltransferase				#VALUE!
gene-SAK_RS08920	8.15599	0.189015	0.441558	0.428064	0.668604	NA	SAK_RS08920	MerR family transcriptional regulator				#VALUE!
gene-SAK_RS08925	7.70047	-0.212307	0.44329	-0.478935	0.631985	NA	SAK_RS08925	3'-5' exonuclease				#VALUE!
gene-SAK_RS08930	19.8627	0.967899	0.435364	2.2232	0.0262025	NA	SAK_RS08930	DUF536 domain-containing protein				#VALUE!
gene-SAK_RS08960	12.4594	-0.41001	0.424743	-0.965313	0.334388	NA	rimI	ribosomal protein S18-alanine N-acetyltransferase				#VALUE!
gene-SAK_RS08965	34.1816	-0.719952	0.376378	-1.91284	0.0557681	NA	tsaB	tRNA (adenosine(37)-N6)-threonylcarbamoyltransferase complex dimerization subunit type 1 TsaB				#VALUE!
gene-SAK_RS08990	14.8848	0.893333	0.417191	2.14131	0.0322494	NA	SAK_RS08990	MerR family transcriptional regulator				#VALUE!
gene-SAK_RS08995	4.5226	-0.572122	0.449595	-1.27253	0.203186	NA	SAK_RS08995	aromatic acid exporter family protein				#VALUE!
gene-SAK_RS09005	9.45625	-0.348211	0.43326	-0.803699	0.421571	NA	SAK_RS09005	5'-nucleotidase%2C lipoprotein e(P4) family				#VALUE!
gene-SAK_RS09035	5.70282	-0.335833	0.449888	-0.746482	0.455377	NA	SAK_RS09035	HD domain-containing protein				#VALUE!
gene-SAK_RS09040	7.82899	-0.370747	0.443324	-0.83629	0.402992	NA	SAK_RS09040	DNA recombination protein RmuC				#VALUE!
gene-SAK_RS09045	2.41102	-0.122007	0.422308	-0.288906	0.772653	NA	SAK_RS09045	thiamine diphosphokinase				#VALUE!
gene-SAK_RS09055	24.8931	0.208307	0.39999	0.52078	0.60252	NA	rsgA	ribosome small subunit-dependent GTPase A				#VALUE!
gene-SAK_RS09060	10.2692	0.259048	0.439497	0.589418	0.555581	NA	SAK_RS09060	methyltransferase domain-containing protein				#VALUE!
gene-SAK_RS09065	9.72823	0.141233	0.435342	0.324418	0.745622	NA	rsmA	16S rRNA (adenine(1518)-N(6)/adenine(1519)-N(6))-dimethyltransferase RsmA				#VALUE!
gene-SAK_RS09070	1.82136	-0.0230587	0.397051	-0.0580749	0.953689	NA	SAK_RS09070	HIT family protein				#VALUE!
gene-SAK_RS09075	9.71485	0.0010628	0.433588	0.00245118	0.998044	NA	rnmV	ribonuclease M5				#VALUE!
gene-SAK_RS09080	7.10036	0.26797	0.446569	0.600064	0.548463	NA	SAK_RS09080	TatD family hydrolase				#VALUE!
gene-SAK_RS09085	7.85559	0.112798	0.445195	0.253368	0.799984	NA	SAK_RS09085	hypothetical protein				#VALUE!
gene-SAK_RS09090	1.95555	0.165247	0.405667	0.407346	0.683754	NA	SAK_RS09090	hypothetical protein				#VALUE!
gene-SAK_RS09095	18.4629	-0.058713	0.408583	-0.143699	0.885738	NA	SAK_RS09095	DUF2974 domain-containing protein				#VALUE!
gene-SAK_RS09100	0.900859	-0.000894316	0.331684	-0.00269629	0.997849	NA	SAK_RS09100	DUF1310 domain-containing protein				#VALUE!
gene-SAK_RS09105	29.4626	-0.482762	0.418865	-1.15255	0.249096	NA	dltD	D-alanyl-lipoteichoic acid biosynthesis protein DltD				#VALUE!
gene-SAK_RS09110	0.291612	-0.133867	0.231618	-0.577966	0.563287	NA	dltC	D-alanine--poly(phosphoribitol) ligase subunit DltC				#VALUE!
gene-SAK_RS09115	18.5515	-0.857392	0.403441	-2.1252	0.03357	NA	dltB	D-alanyl-lipoteichoic acid biosynthesis protein DltB				#VALUE!
gene-SAK_RS09120	25.2396	-0.298823	0.406173	-0.735704	0.461911	NA	dltA	D-alanine--poly(phosphoribitol) ligase subunit DltA				#VALUE!
gene-SAK_RS09125	0	NA	NA	NA	NA	NA	SAK_RS09125	teichoic acid D-Ala incorporation-associated protein DltX				#VALUE!
gene-SAK_RS09130	15.4351	-0.0606654	0.427119	-0.142034	0.887053	NA	SAK_RS09130	HAMP domain-containing histidine kinase				#VALUE!
gene-SAK_RS09135	9.46838	0.0601039	0.441324	0.13619	0.891671	NA	SAK_RS09135	response regulator transcription factor				#VALUE!
gene-SAK_RS09145	12.7155	-0.555723	0.424754	-1.30834	0.190758	NA	SAK_RS09145	YjiH family protein				#VALUE!
gene-SAK_RS09150	26.8606	0.166931	0.394659	0.422975	0.672314	NA	SAK_RS09150	ABC transporter permease/substrate binding protein				#VALUE!
gene-SAK_RS09155	22.3243	0.325255	0.393385	0.826812	0.408344	NA	SAK_RS09155	glycine betaine/L-proline ABC transporter ATP-binding protein				#VALUE!
gene-SAK_RS09160	8.50255	-0.259849	0.442145	-0.587701	0.556733	NA	SAK_RS09160	phosphoketolase family protein				#VALUE!
gene-SAK_RS09165	5.08216	0.0613321	0.449495	0.136447	0.891468	NA	ulaG	L-ascorbate 6-phosphate lactonase				#VALUE!
gene-SAK_RS09170	9.97213	0.126316	0.434979	0.290395	0.771514	NA	SAK_RS09170	transcription antiterminator				#VALUE!
gene-SAK_RS09175	1.8137	-0.138077	0.41634	-0.331645	0.740157	NA	SAK_RS09175	hypothetical protein				#VALUE!
gene-SAK_RS09180	9.24267	-0.403271	0.436372	-0.924146	0.35541	NA	SAK_RS09180	carbohydrate kinase				#VALUE!
gene-SAK_RS09185	2.14442	-0.443057	0.413126	-1.07245	0.283518	NA	SAK_RS09185	amidohydrolase				#VALUE!
gene-SAK_RS09190	2.73036	-0.310492	0.435669	-0.712679	0.476044	NA	SAK_RS09190	PTS galactitol transporter subunit IIC				#VALUE!
gene-SAK_RS09195	10.0161	-0.258405	0.436306	-0.592257	0.553679	NA	SAK_RS09195	dihydrofolate reductase				#VALUE!
gene-SAK_RS09200	3.77183	0.420663	0.444017	0.947403	0.343433	NA	SAK_RS09200	hypothetical protein				#VALUE!
gene-SAK_RS09205	10.1665	0.028185	0.442075	0.0637561	0.949164	NA	SAK_RS09205	LacI family DNA-binding transcriptional regulator				#VALUE!
gene-SAK_RS09210	0.274362	0.00273815	0.227083	0.0120579	0.990379	NA	fsa	fructose-6-phosphate aldolase				#VALUE!
gene-SAK_RS09215	1.01379	-0.393906	0.353079	-1.11563	0.26458	NA	SAK_RS09215	L-ribulose-5-phosphate 4-epimerase				#VALUE!
gene-SAK_RS09220	0.5418	0.0962675	0.284657	0.338188	0.735222	NA	SAK_RS09220	L-ribulose-5-phosphate 3-epimerase				#VALUE!
gene-SAK_RS09225	0.647471	0.238	0.304505	0.781599	0.43445	NA	SAK_RS09225	3-keto-L-gulonate-6-phosphate decarboxylase UlaD				#VALUE!
gene-SAK_RS09230	0.563981	0.00132569	0.30326	0.00437147	0.996512	NA	SAK_RS09230	PTS transporter subunit EIIA				#VALUE!
gene-SAK_RS09235	0	NA	NA	NA	NA	NA	SAK_RS09235	PTS sugar transporter subunit IIB				#VALUE!
gene-SAK_RS09240	2.15535	-0.202469	0.424009	-0.477512	0.632998	NA	SAK_RS09240	PTS sugar transporter subunit IIC				#VALUE!
gene-SAK_RS09245	23.0906	0.454434	0.39288	1.15667	0.247406	NA	SAK_RS09245	membrane protein				#VALUE!
gene-SAK_RS09260	25.3728	-0.0640161	0.387689	-0.165122	0.868848	NA	SAK_RS09260	PTS sugar transporter subunit IIC				#VALUE!
gene-SAK_RS09265	9.55638	0.0386002	0.439596	0.0878082	0.930029	NA	SAK_RS09265	DNA-binding protein				#VALUE!
gene-SAK_RS09270	27.2804	0.00807958	0.383689	0.0210576	0.9832	NA	gshAB	bifunctional glutamate--cysteine ligase GshA/glutathione synthetase GshB				#VALUE!
gene-SAK_RS09275	3.11208	0.184971	0.442697	0.417828	0.676073	NA	SAK_RS09275	hypothetical protein				#VALUE!
gene-SAK_RS09295	16.6738	0.476071	0.413465	1.15142	0.24956	NA	SAK_RS09295	deoxynucleoside kinase				#VALUE!
gene-SAK_RS09300	12.7688	-0.207939	0.434571	-0.478493	0.632299	NA	SAK_RS09300	N-acetyltransferase				#VALUE!
gene-SAK_RS09305	23.3297	-0.409782	0.398357	-1.02868	0.30363	NA	SAK_RS09305	ATP-dependent Clp protease ATP-binding subunit				#VALUE!
gene-SAK_RS09310	2.29459	0.18939	0.431318	0.439097	0.660591	NA	SAK_RS09310	CtsR family transcriptional regulator				#VALUE!
gene-SAK_RS09330	14.6336	-0.0740957	0.424132	-0.1747	0.861316	NA	ahpC	peroxiredoxin				#VALUE!
gene-SAK_RS09345	30.7585	0.292704	0.379139	0.772023	0.440101	NA	SAK_RS09345	sodium:proton antiporter				#VALUE!
gene-SAK_RS09350	1.52231	-0.215874	0.391715	-0.551099	0.581566	NA	SAK_RS09350	hypothetical protein				#VALUE!
gene-SAK_RS09365	11.5488	0.287761	0.422858	0.680514	0.496179	NA	SAK_RS09365	Gfo/Idh/MocA family oxidoreductase				#VALUE!
gene-SAK_RS09370	20.2191	0.169386	0.409919	0.413219	0.679446	NA	SAK_RS09370	MFS transporter				#VALUE!
gene-SAK_RS09385	24.1772	0.587099	0.405499	1.44784	0.147661	NA	SAK_RS09385	LacI family DNA-binding transcriptional regulator				#VALUE!
gene-SAK_RS09390	9.10718	-0.100669	0.445971	-0.225731	0.82141	NA	SAK_RS09390	hypothetical protein				#VALUE!
gene-SAK_RS09395	2.26454	0.377936	0.426098	0.886969	0.375095	NA	SAK_RS09395	hypothetical protein				#VALUE!
gene-SAK_RS09400	5.02863	0.106762	0.450674	0.236893	0.81274	NA	SAK_RS09400	nitroreductase family protein				#VALUE!
gene-SAK_RS09405	0.147999	0.0466196	0.189854	0.245555	0.806027	NA	SAK_RS09405	MarR family transcriptional regulator				#VALUE!
gene-SAK_RS09415	21.4764	-0.508874	0.401079	-1.26876	0.204525	NA	SAK_RS09415	glycoside hydrolase family 73 protein				#VALUE!
gene-SAK_RS09420	28.1774	0.306221	0.403914	0.758133	0.448371	NA	SAK_RS09420	proline--tRNA ligase				#VALUE!
gene-SAK_RS09425	13.568	-0.0663671	0.416967	-0.159167	0.873538	NA	rseP	RIP metalloprotease RseP				#VALUE!
gene-SAK_RS09430	14.4594	0.0942909	0.422141	0.223363	0.823253	NA	SAK_RS09430	phosphatidate cytidylyltransferase				#VALUE!
gene-SAK_RS09435	9.36076	0.0530023	0.432069	0.122671	0.902368	NA	SAK_RS09435	isoprenyl transferase				#VALUE!
gene-SAK_RS09445	10.9069	-0.241536	0.427689	-0.564747	0.572246	NA	SAK_RS09445	thiol reductase thioredoxin				#VALUE!
gene-SAK_RS09450	0.289619	0.00283431	0.230739	0.0122836	0.990199	NA	SAK_RS09450	IS1182-like element IS1563 family transposase				#VALUE!
gene-SAK_RS09455	1.07082	0.210226	0.342801	0.613259	0.539705	NA	SAK_RS09455	NADP-dependent malic enzyme				#VALUE!
gene-SAK_RS09460	2.48174	-0.251921	0.433302	-0.581398	0.560972	NA	SAK_RS09460	2-hydroxycarboxylate transporter family protein				#VALUE!
gene-SAK_RS09465	15.1677	-0.288219	0.418986	-0.687898	0.491517	NA	SAK_RS09465	sensor histidine kinase				#VALUE!
gene-SAK_RS09470	5.32186	0.00145679	0.450523	0.00323354	0.99742	NA	SAK_RS09470	response regulator				#VALUE!
gene-SAK_RS09490	11.4974	-0.0289653	0.427686	-0.0677256	0.946004	NA	SAK_RS09490	Fis family transcriptional regulator				#VALUE!
gene-SAK_RS09495	10.6799	0.115412	0.431282	0.267602	0.789005	NA	SAK_RS09495	aldose 1-epimerase family protein				#VALUE!
gene-SAK_RS09500	4.74422	-0.215154	0.45051	-0.477578	0.63295	NA	SAK_RS09500	tagatose-bisphosphate aldolase				#VALUE!
gene-SAK_RS09505	2.49314	0.103353	0.425165	0.24309	0.807936	NA	SAK_RS09505	tagatose-6-phosphate kinase				#VALUE!
gene-SAK_RS09510	2.52091	0.0144288	0.429632	0.0335841	0.973209	NA	lacB	galactose-6-phosphate isomerase subunit LacB				#VALUE!
gene-SAK_RS09515	5.35391	-0.205772	0.450606	-0.456657	0.647918	NA	lacA	galactose-6-phosphate isomerase subunit LacA				#VALUE!
gene-SAK_RS09530	5.51843	-0.378774	0.450696	-0.84042	0.400673	NA	SAK_RS09530	PTS glucose transporter subunit IIC				#VALUE!
gene-SAK_RS09535	9.09086	0.471808	0.447043	1.0554	0.291243	NA	SAK_RS09535	PTS sugar transporter subunit IIB				#VALUE!
gene-SAK_RS09540	23.3925	0.285715	0.410356	0.696261	0.486265	NA	SAK_RS09540	PTS sugar transporter subunit IIA				#VALUE!
gene-SAK_RS09545	14.624	-0.205135	0.435519	-0.471013	0.637632	NA	SAK_RS09545	DeoR/GlpR transcriptional regulator				#VALUE!
gene-SAK_RS09560	9.64578	-0.243296	0.436276	-0.557664	0.577074	NA	SAK_RS09560	D-tyrosyl-tRNA(Tyr) deacylase				#VALUE!
gene-SAK_RS09565	32.8722	-0.902718	0.383115	-2.35626	0.0184599	NA	SAK_RS09565	bifunctional (p)ppGpp synthetase/guanosine-3'%2C5'-bis(diphosphate) 3'-pyrophosphohydrolase				#VALUE!
gene-SAK_RS09570	21.3724	-0.31495	0.394786	-0.797773	0.425002	NA	SAK_RS09570	bifunctional 2'%2C3'-cyclic-nucleotide 2'-phosphodiesterase/3'-nucleotidase				#VALUE!
gene-SAK_RS09575	10.3166	-0.159585	0.435404	-0.366521	0.713976	NA	nrdI	class Ib ribonucleoside-diphosphate reductase assembly flavoprotein NrdI				#VALUE!
gene-SAK_RS09580	11.7151	-0.371966	0.427849	-0.869387	0.384636	NA	SAK_RS09580	M42 family metallopeptidase				#VALUE!
gene-SAK_RS09585	7.84287	-0.176676	0.439741	-0.401774	0.687851	NA	SAK_RS09585	kinase				#VALUE!
gene-SAK_RS09595	10.7611	-0.187484	0.435795	-0.430213	0.667041	NA	SAK_RS09595	extracellular solute-binding protein				#VALUE!
gene-SAK_RS09600	2.26504	0.17871	0.419038	0.426478	0.66976	NA	SAK_RS09600	response regulator				#VALUE!
gene-SAK_RS09605	10.0255	-0.486586	0.434021	-1.12111	0.26224	NA	SAK_RS09605	sensor histidine kinase				#VALUE!
gene-SAK_RS09610	2.54239	0.011689	0.436304	0.0267908	0.978627	NA	SAK_RS09610	PTS mannose/fructose/sorbose transporter family subunit IID				#VALUE!
gene-SAK_RS09615	1.88853	0.0174647	0.404623	0.0431629	0.965572	NA	SAK_RS09615	PTS mannose/fructose/sorbose/N-acetylgalactosamine transporter subunit IIC				#VALUE!
gene-SAK_RS09620	0.707923	-0.249287	0.311761	-0.799607	0.423938	NA	SAK_RS09620	PTS transporter subunit IIB				#VALUE!
gene-SAK_RS09625	1.74302	-0.419142	0.408312	-1.02652	0.304644	NA	SAK_RS09625	PTS mannose transporter subunit IIA				#VALUE!
gene-SAK_RS09630	3.9002	-0.402057	0.445346	-0.902797	0.366633	NA	SAK_RS09630	alanine racemase				#VALUE!
gene-SAK_RS09635	6.70655	-0.751942	0.448791	-1.67548	0.0938397	NA	SAK_RS09635	ABC transporter permease subunit				#VALUE!
gene-SAK_RS09640	1.62594	0.0327506	0.393171	0.0832986	0.933614	NA	SAK_RS09640	hypothetical protein				#VALUE!
gene-SAK_RS09645	31.6619	-0.36283	0.397271	-0.913305	0.361082	NA	SAK_RS09645	ABC transporter ATP-binding protein				#VALUE!
gene-SAK_RS09665	10.436	-0.138297	0.429646	-0.321886	0.747539	NA	SAK_RS09665	endonuclease/exonuclease/phosphatase family protein				#VALUE!
gene-SAK_RS09675	4.87695	-0.119015	0.450595	-0.264129	0.79168	NA	SAK_RS09675	histidine kinase				#VALUE!
gene-SAK_RS09680	3.68547	-0.367894	0.443932	-0.828717	0.407265	NA	SAK_RS09680	response regulator transcription factor				#VALUE!
gene-SAK_RS09685	0.66111	-0.0981256	0.285056	-0.344233	0.730671	NA	phoU	phosphate signaling complex protein PhoU				#VALUE!
gene-SAK_RS09690	0.396739	0.224002	0.25478	0.879196	0.379295	NA	pstB	phosphate ABC transporter ATP-binding protein				#VALUE!
gene-SAK_RS09695	0.629821	-0.194383	0.288695	-0.673314	0.500748	NA	pstA	phosphate ABC transporter permease PstA				#VALUE!
gene-SAK_RS09700	1.15175	-0.150513	0.350076	-0.429945	0.667236	NA	pstC	phosphate ABC transporter permease subunit PstC				#VALUE!
gene-SAK_RS09710	3.2881	0.475265	0.444515	1.06918	0.28499	NA	SAK_RS09710	AAA family ATPase				#VALUE!
gene-SAK_RS09715	26.381	0.824694	0.390282	2.11307	0.0345946	NA	SAK_RS09715	16S rRNA (uracil(1498)-N(3))-methyltransferase				#VALUE!
gene-SAK_RS09720	8.46548	0.475512	0.448594	1.06	0.289142	NA	SAK_RS09720	50S ribosomal protein L11 methyltransferase				#VALUE!
gene-SAK_RS09725	3.14256	0.391713	0.43185	0.907059	0.364375	NA	SAK_RS09725	MepB family protein				#VALUE!
gene-SAK_RS09735	3.44267	-0.226043	0.444948	-0.508022	0.611438	NA	SAK_RS09735	GNAT family N-acetyltransferase				#VALUE!
gene-SAK_RS09740	0.613394	-0.270467	0.267775	-1.01005	0.312469	NA	SAK_RS09740	NUDIX domain-containing protein				#VALUE!
gene-SAK_RS09750	15.8958	0.654231	0.434531	1.5056	0.132169	NA	SAK_RS09750	DUF3013 family protein				#VALUE!
gene-SAK_RS09755	12.0856	0.100454	0.423247	0.237341	0.812392	NA	SAK_RS09755	GNAT family N-acetyltransferase				#VALUE!
gene-SAK_RS09770	18.8673	0.00134117	0.40924	0.00327721	0.997385	NA	SAK_RS09770	FRG domain-containing protein				#VALUE!
gene-SAK_RS09775	4.18482	-0.150003	0.448887	-0.334167	0.738254	NA	SAK_RS09775	hypothetical protein				#VALUE!
gene-SAK_RS09780	0.147999	0.0466196	0.189854	0.245555	0.806027	NA	SAK_RS09780	hypothetical protein				#VALUE!
gene-SAK_RS09785	14.1448	-0.462645	0.422008	-1.09629	0.272951	NA	SAK_RS09785	site-specific integrase				#VALUE!
gene-SAK_RS09790	0.12437	0.0466196	0.189854	0.245555	0.806027	NA	SAK_RS09790	DUF3173 domain-containing protein				#VALUE!
gene-SAK_RS09795	18.2463	0.124454	0.412461	0.301735	0.762854	NA	SAK_RS09795	replication initiation factor domain-containing protein				#VALUE!
gene-SAK_RS09800	0.797464	0.162793	0.326544	0.498535	0.618107	NA	SAK_RS09800	hypothetical protein				#VALUE!
gene-SAK_RS09805	0.377095	-0.0643917	0.249313	-0.258276	0.796194	NA	SAK_RS09805	hypothetical protein				#VALUE!
gene-SAK_RS09810	6.99028	0.228471	0.448389	0.509536	0.610377	NA	SAK_RS09810	helix-turn-helix transcriptional regulator				#VALUE!
gene-SAK_RS09815	4.89422	0.327268	0.449938	0.727363	0.467004	NA	SAK_RS09815	WYL domain-containing protein				#VALUE!
gene-SAK_RS09820	1.73261	0.0814958	0.414201	0.196754	0.84402	NA	SAK_RS09820	glutamine amidotransferase				#VALUE!
gene-SAK_RS09835	0.12437	0.0466196	0.189854	0.245555	0.806027	NA	SAK_RS09835	DUF1310 family protein				#VALUE!
gene-SAK_RS09840	6.19385	-0.316362	0.450191	-0.702728	0.482225	NA	SAK_RS09840	hypothetical protein				#VALUE!
gene-SAK_RS09845	0	NA	NA	NA	NA	NA	SAK_RS09845	hypothetical protein				#VALUE!
gene-SAK_RS09850	18.819	-0.260903	0.414358	-0.629655	0.52892	NA	SAK_RS09850	hypothetical protein				#VALUE!
gene-SAK_RS09855	13.769	-0.07684	0.431225	-0.17819	0.858574	NA	SAK_RS09855	WXG100 family type VII secretion target				#VALUE!
gene-SAK_RS09860	3.67029	0.271805	0.446954	0.608126	0.543104	NA	SAK_RS09860	DUF1310 family protein				#VALUE!
gene-SAK_RS09865	2.33913	-0.168326	0.421312	-0.399529	0.689503	NA	SAK_RS09865	DUF1310 family protein				#VALUE!
gene-SAK_RS09870	12.7096	-0.097863	0.439285	-0.222778	0.823708	NA	SAK_RS09870	hypothetical protein				#VALUE!
gene-SAK_RS09875	8.10026	0.00082495	0.450347	0.00183181	0.998538	NA	SAK_RS09875	hypothetical protein				#VALUE!
gene-SAK_RS09880	7.87249	0.160465	0.450652	0.356073	0.721786	NA	SAK_RS09880	type II toxin-antitoxin system RelB/DinJ family antitoxin				#VALUE!
gene-SAK_RS09885	21.7106	-0.769149	0.399127	-1.92708	0.0539696	NA	SAK_RS09885	hypothetical protein				#VALUE!
gene-SAK_RS09890	15.2561	-0.663514	0.418641	-1.58492	0.112984	NA	SAK_RS09890	ABC transporter permease				#VALUE!
gene-SAK_RS09895	8.98493	-0.796551	0.444575	-1.79171	0.0731791	NA	SAK_RS09895	ATP-binding cassette domain-containing protein				#VALUE!
gene-SAK_RS09900	3.0814	0.289566	0.433196	0.668442	0.503851	NA	SAK_RS09900	streptomycin resistance protein				#VALUE!
gene-SAK_RS09905	5.1786	-0.515528	0.450552	-1.14421	0.252535	NA	SAK_RS09905	DUF2785 domain-containing protein				#VALUE!
gene-SAK_RS09920	15.8673	-0.822578	0.423157	-1.94391	0.0519065	NA	SAK_RS09920	DUF2812 domain-containing protein				#VALUE!
gene-SAK_RS09925	11.1359	0.12956	0.429048	0.301971	0.762674	NA	SAK_RS09925	PadR family transcriptional regulator				#VALUE!
gene-SAK_RS09930	0.955331	-0.0355669	0.34744	-0.102369	0.918464	NA	SAK_RS09930	GNAT family N-acetyltransferase				#VALUE!
gene-SAK_RS09935	1.73427	-0.0542772	0.404443	-0.134202	0.893243	NA	SAK_RS09935	ABC transporter permease				#VALUE!
gene-SAK_RS09940	1.2627	-0.0395798	0.359943	-0.109961	0.91244	NA	SAK_RS09940	ABC transporter ATP-binding protein				#VALUE!
gene-SAK_RS09945	0	NA	NA	NA	NA	NA	SAK_RS09945	hypothetical protein				#VALUE!
gene-SAK_RS09950	5.47961	-0.0254319	0.449653	-0.056559	0.954896	NA	SAK_RS09950	helix-turn-helix transcriptional regulator				#VALUE!
gene-SAK_RS09955	1.58283	-0.0944448	0.394767	-0.239242	0.810918	NA	SAK_RS09955	phosphatase PAP2 family protein				#VALUE!
gene-SAK_RS09960	5.46642	0.264829	0.450371	0.588025	0.556516	NA	SAK_RS09960	hypothetical protein				#VALUE!
gene-SAK_RS09965	13.3854	0.109621	0.437173	0.250749	0.802008	NA	SAK_RS09965	TIGR00730 family Rossman fold protein				#VALUE!
gene-SAK_RS09980	35.3333	0.484705	0.409187	1.18456	0.236193	NA	SAK_RS09980	CAMP factor pore-forming toxin Cfb				#VALUE!
gene-SAK_RS09985	2.03881	-0.011427	0.414876	-0.0275431	0.978027	NA	SAK_RS09985	DNA topology modulation protein				#VALUE!
gene-SAK_RS09990	15.4642	-0.0980876	0.430801	-0.227687	0.81989	NA	SAK_RS09990	iron-containing alcohol dehydrogenase family protein				#VALUE!
gene-SAK_RS09995	1.68879	0.0301134	0.409895	0.073466	0.941435	NA	SAK_RS09995	DUF1003 domain-containing protein				#VALUE!
gene-SAK_RS10000	12.7306	0.0176154	0.428517	0.0411078	0.96721	NA	SAK_RS10000	bifunctional homocysteine S-methyltransferase/methylenetetrahydrofolate reductase				#VALUE!
gene-SAK_RS10005	13.183	-0.0943279	0.423424	-0.222774	0.823711	NA	metE	5-methyltetrahydropteroyltriglutamate--homocysteine S-methyltransferase				#VALUE!
gene-SAK_RS10010	1.40057	0.594692	0.381348	1.55945	0.118891	NA	SAK_RS10010	branched-chain amino acid transporter				#VALUE!
gene-SAK_RS10015	5.88612	0.214408	0.449004	0.47752	0.632992	NA	SAK_RS10015	AzlC family ABC transporter permease				#VALUE!
gene-SAK_RS10025	4.98881	-0.0696628	0.450674	-0.154575	0.877157	NA	SAK_RS10025	response regulator transcription factor				#VALUE!
gene-SAK_RS10030	8.79957	0.0446565	0.436493	0.102307	0.918513	NA	SAK_RS10030	HAMP domain-containing histidine kinase				#VALUE!
gene-SAK_RS10035	4.70372	0.235344	0.44984	0.523172	0.600854	NA	SAK_RS10035	hypothetical protein				#VALUE!
gene-SAK_RS10045	33.7356	0.393913	0.387078	1.01766	0.308841	NA	SAK_RS10045	MFS transporter				#VALUE!
gene-SAK_RS10050	11.2516	0.990542	0.435193	2.2761	0.0228401	NA	SAK_RS10050	patatin family protein				#VALUE!
gene-SAK_RS10055	23.0177	0.649238	0.388358	1.67175	0.0945738	NA	nusG	transcription termination/antitermination protein NusG				#VALUE!
gene-SAK_RS10080	10.079	0.0701937	0.431676	0.162608	0.870827	NA	secE	preprotein translocase subunit SecE				#VALUE!
gene-SAK_RS10090	12.6066	0.408173	0.433037	0.942582	0.345895	NA	SAK_RS10090	RluA family pseudouridine synthase				#VALUE!
gene-SAK_RS10095	33.3486	0.711083	0.394227	1.80374	0.0712724	NA	SAK_RS10095	hypothetical protein				#VALUE!
gene-SAK_RS10100	11.2831	0.299471	0.42659	0.70201	0.482673	NA	SAK_RS10100	phosphopentomutase				#VALUE!
gene-SAK_RS10105	25.534	0.0628064	0.399672	0.157145	0.875131	NA	deoC	deoxyribose-phosphate aldolase				#VALUE!
gene-SAK_RS10110	26.7799	-0.337245	0.385188	-0.875533	0.381284	NA	SAK_RS10110	NupC/NupG family nucleoside CNT transporter				#VALUE!
gene-SAK_RS10115	29.2012	0.13224	0.373647	0.353917	0.723401	NA	udp	uridine phosphorylase				#VALUE!
gene-SAK_RS10120	5.39965	-0.612856	0.450079	-1.36166	0.173304	NA	SAK_RS10120	GntR family transcriptional regulator				#VALUE!
gene-SAK_RS10125	2.42631	-0.522965	0.428821	-1.21954	0.222638	NA	SAK_RS10125	hypothetical protein				#VALUE!
gene-SAK_RS10135	25.4544	0.0693694	0.407892	0.170068	0.864957	NA	SAK_RS10135	co-chaperone GroES				#VALUE!
gene-SAK_RS10140	3.72736	-0.279245	0.448536	-0.622569	0.533568	NA	SAK_RS10140	ATP-binding cassette domain-containing protein				#VALUE!
gene-SAK_RS10155	1.66665	0.107989	0.405334	0.26642	0.789916	NA	SAK_RS10155	Cof-type HAD-IIB family hydrolase				#VALUE!
gene-SAK_RS10160	9.24208	-0.146193	0.447162	-0.326934	0.743718	NA	SAK_RS10160	VOC family protein				#VALUE!
gene-SAK_RS10165	16.557	0.169163	0.41381	0.408793	0.682691	NA	yaaA	peroxide stress protein YaaA				#VALUE!
gene-SAK_RS10175	10.4452	0.403128	0.430447	0.936535	0.348998	NA	SAK_RS10175	GNAT family N-acetyltransferase				#VALUE!
gene-SAK_RS10180	18.6378	0.665404	0.410682	1.62024	0.10518	NA	SAK_RS10180	Gfo/Idh/MocA family oxidoreductase				#VALUE!
gene-SAK_RS10185	1.77467	0.712868	0.404001	1.76452	0.0776443	NA	SAK_RS10185	hypothetical protein				#VALUE!
gene-SAK_RS10195	30.7406	0.227705	0.389154	0.585129	0.558461	NA	SAK_RS10195	hypothetical protein				#VALUE!
gene-SAK_RS10200	0.579567	-0.0206651	0.2937	-0.070361	0.943906	NA	SAK_RS10200	hypothetical protein				#VALUE!
gene-SAK_RS10210	26.1908	0.23977	0.394303	0.608087	0.54313	NA	ruvX	Holliday junction resolvase RuvX				#VALUE!
gene-SAK_RS10215	6.61534	0.287838	0.44852	0.64175	0.521035	NA	SAK_RS10215	IreB family regulatory phosphoprotein				#VALUE!
gene-SAK_RS10230	10.2797	0.171485	0.440942	0.388906	0.697346	NA	SAK_RS10230	competence/damage-inducible protein A				#VALUE!
gene-SAK_RS10235	3.00741	0.0445006	0.443071	0.100437	0.919997	NA	SAK_RS10235	DNA-3-methyladenine glycosylase I				#VALUE!
gene-SAK_RS10240	1.12974	0.109264	0.37102	0.294495	0.76838	NA	ruvA	Holliday junction branch migration protein RuvA				#VALUE!
gene-SAK_RS10295	23.3231	-0.133123	0.390878	-0.340575	0.733424	NA	SAK_RS10295	histidine--tRNA ligase				#VALUE!
gene-SAK_RS10305	23.6273	0.45282	0.39268	1.15315	0.248847	NA	rpmG	50S ribosomal protein L33				#VALUE!
gene-SAK_RS10310	0.24874	0.108399	0.20585	0.526595	0.598475	NA	SAK_RS10310	IS4-like element ISVsa5 family transposase				#VALUE!
gene-SAK_RS10315	7.55724	-0.297819	0.44272	-0.672701	0.501137	NA	SAK_RS10315	CadD family cadmium resistance transporter				#VALUE!
gene-SAK_RS10320	0.52455	0.296365	0.283906	1.04388	0.296539	NA	cadX	Cd(II)/Zn(II)-sensing metalloregulatory transcriptional regulator CadX				#VALUE!
gene-SAK_RS10325	8.6612	0.157461	0.440319	0.357608	0.720637	NA	SAK_RS10325	helix-turn-helix transcriptional regulator				#VALUE!
gene-SAK_RS10330	9.7491	-0.252113	0.440392	-0.572473	0.567001	NA	SAK_RS10330	DNA-directed RNA polymerase sigma-70 factor				#VALUE!
gene-SAK_RS10335	3.23389	-0.222468	0.444064	-0.500981	0.616385	NA	SAK_RS10335	hypothetical protein				#VALUE!
gene-SAK_RS10340	3.95508	-0.0543505	0.445366	-0.122036	0.902871	NA	SAK_RS10340	DNA translocase FtsK				#VALUE!
gene-SAK_RS10345	3.81995	0.274216	0.44774	0.612445	0.540244	NA	SAK_RS10345	hypothetical protein				#VALUE!
gene-SAK_RS10350	4.68637	0.0217386	0.445626	0.0487822	0.961093	NA	SAK_RS10350	hypothetical protein				#VALUE!
gene-SAK_RS10355	0	NA	NA	NA	NA	NA	SAK_RS10355	MerR family transcriptional regulator				#VALUE!
gene-SAK_RS10365	13.3336	0.652468	0.445428	1.46481	0.142972	NA	SAK_RS10365	peptidase				#VALUE!
gene-SAK_RS10370	5.85123	0.0788212	0.450537	0.174949	0.861119	NA	SAK_RS10370	response regulator transcription factor				#VALUE!
gene-SAK_RS10375	8.50168	0.272762	0.437724	0.623137	0.533195	NA	SAK_RS10375	HAMP domain-containing histidine kinase				#VALUE!
gene-SAK_RS10380	2.90832	-0.0495127	0.439384	-0.112687	0.910279	NA	SAK_RS10380	YfcC family protein				#VALUE!
gene-SAK_RS10385	1.85553	0.0403473	0.415416	0.0971252	0.922627	NA	arcC	carbamate kinase				#VALUE!
gene-SAK_RS10390	2.54189	0.187762	0.431932	0.434702	0.663779	NA	argF	ornithine carbamoyltransferase				#VALUE!
gene-SAK_RS10395	4.02879	-0.283147	0.449778	-0.629527	0.529004	NA	SAK_RS10395	GHKL domain-containing protein				#VALUE!
gene-SAK_RS10400	5.1224	-0.508339	0.450535	-1.1283	0.259193	NA	SAK_RS10400	response regulator				#VALUE!
gene-SAK_RS10405	32.8241	0.0329962	0.371197	0.0888912	0.929168	NA	SAK_RS10405	ABC transporter ATP-binding protein				#VALUE!
gene-SAK_RS10425	6.04709	-0.243088	0.449276	-0.541067	0.588461	NA	SAK_RS10425	DUF1304 domain-containing protein				#VALUE!
gene-SAK_RS10445	6.57409	0.560523	0.449129	1.24802	0.212023	NA	SAK_RS10445	hypothetical protein				#VALUE!
gene-SAK_RS10450	4.72371	0.395118	0.450687	0.876702	0.380649	NA	SAK_RS10450	DUF4065 domain-containing protein				#VALUE!
gene-SAK_RS10455	6.52607	-0.159274	0.447323	-0.35606	0.721795	NA	SAK_RS10455	ArpU family transcriptional regulator				#VALUE!
gene-SAK_RS10460	10.5019	-0.592181	0.442516	-1.33821	0.180827	NA	SAK_RS10460	DUF1492 domain-containing protein				#VALUE!
gene-SAK_RS10465	1.37272	0.359138	0.372087	0.965201	0.334444	NA	SAK_RS10465	hypothetical protein				#VALUE!
gene-SAK_RS10470	5.66665	0.49063	0.450564	1.08892	0.276187	NA	SAK_RS10470	hypothetical protein				#VALUE!
gene-SAK_RS10475	15.4037	0.305692	0.41107	0.743648	0.457089	NA	SAK_RS10475	DNA primase				#VALUE!
gene-SAK_RS10480	5.03184	-0.0924548	0.45023	-0.20535	0.837299	NA	SAK_RS10480	hypothetical protein				#VALUE!
gene-SAK_RS10485	0.12437	0.0466196	0.189854	0.245555	0.806027	NA	SAK_RS10485	hypothetical protein				#VALUE!
gene-SAK_RS10490	0.126363	-0.0428783	0.189854	-0.225849	0.821319	NA	SAK_RS10490	hypothetical protein				#VALUE!
gene-SAK_RS10495	0	NA	NA	NA	NA	NA	SAK_RS10495	hypothetical protein				#VALUE!
gene-SAK_RS10500	0.824911	-0.316462	0.33345	-0.949052	0.342594	NA	SAK_RS10500	hypothetical protein				#VALUE!
gene-SAK_RS10505	11.9412	-0.287449	0.438639	-0.655319	0.512262	NA	SAK_RS10505	hypothetical protein				#VALUE!
gene-SAK_RS10525	0.768117	-0.105337	0.315164	-0.334229	0.738206	NA	SAK_RS10525	phage repressor protein				#VALUE!
gene-SAK_RS10530	0.548724	0.0237818	0.277559	0.0856818	0.931719	NA	SAK_RS10530	helix-turn-helix domain-containing protein				#VALUE!
gene-SAK_RS10535	8.20852	0.514883	0.440356	1.16924	0.242305	NA	SAK_RS10535	helix-turn-helix transcriptional regulator				#VALUE!
[truncated: 135 more rows]
