# Supplementary material for: Adaptation to zinc restriction in Streptococcus agalactiae: role of the ribosomal protein and zinc-importers regulated by AdcR
Source: mSphere. 2024 Oct 31;9(11):e00614-24. doi: 10.1128/msphere.00614-24 (PMC11580457; doi:10.1128/msphere.00614-24)
Supplement: Table S2 — Transcriptomic analyses, 0 versus 300 µM Zn. [file msphere.00614-24-s0004.xlsx]

## Sheet: 300_v_0_DESeq2_result_file
Overexpressed in condition of zinc starvation (Zn=0µM)	Underexpressed in condition of zinc starvation (Zn=0µM)
Gene_ID	Base mean	log2 (FC)	StdErr	Wald-Stats	P-value	P-adj	Gene name	Product		FC	=-LOG10(ajusted value)
gene-SAK_RS08945	1295.01	-3.68576	0.260434	-14.1524	1.80551e-45	2.63243e-42	rpsNb	30S ribosomal protein S14		0.07771	41.5796
gene-SAK_RS00910	1813.9	-3.31208	0.271034	-12.2202	2.42631e-34	1.76878e-31	rpmJb	hypothetical protein		0.100685	30.7523
gene-SAK_RS07385	250.056	-3.50007	0.298403	-11.7294	9.01462e-32	4.38111e-29	SAK_RS07385	rhodanese-related sulfurtransferase		0.0883838	28.3584
gene-SAK_RS04435	2422.07	2.33709	0.205195	11.3896	4.71188e-30	1.71748e-27	tuf	elongation factor Tu		5.05283	26.7651
gene-SAK_RS09015	1020.82	2.39622	0.231074	10.3699	3.39751e-25	9.90713e-23	fusA	elongation factor G		5.26423	22.0041
gene-SAK_RS09010	2954.88	2.2341	0.237812	9.39437	5.75608e-21	1.39873e-18	gap	type I glyceraldehyde-3-phosphate dehydrogenase		4.70468	17.8543
gene-SAK_RS05270	1034.02	2.39536	0.259506	9.23044	2.69521e-20	5.61374e-18	SAK_RS05270	L-lactate dehydrogenase		5.26108	17.2507
gene-SAK_RS10840	116.132	-3.54049	0.384233	-9.21443	3.12946e-20	5.70345e-18	SAK_RS10840	hypothetical protein		0.0859421	17.2439
gene-SAK_RS09020	311.169	2.04565	0.224747	9.102	8.86826e-20	1.43666e-17	rpsG	30S ribosomal protein S7		4.1286	16.8426
gene-SAK_RS07775	263.726	2.02918	0.228501	8.88038	6.66336e-19	9.71519e-17	SAK_RS07775	50S ribosomal protein L1		4.08172	16.0125
gene-SAK_RS06205	939.672	1.76885	0.209941	8.42543	3.59424e-17	4.70275e-15	rpsA	30S ribosomal protein S1		3.40781	14.3276
gene-SAK_RS05310	176.795	2.1751	0.258425	8.41675	3.87057e-17	4.70275e-15	guaA	glutamine-hydrolyzing GMP synthase		4.51616	14.3276
gene-SAK_RS10885	1462.37	1.82766	0.222591	8.21085	2.19626e-16	2.4632e-14	SAK_RS10885	hypothetical protein		3.54962	13.6085
gene-SAK_RS09550	192.784	-3.01092	0.376578	-7.99549	1.29065e-15	1.18449e-13	shtII	pneumococcal-type histidine triad protein		0.124057	12.9265
gene-SAK_RS03020	2365	1.70651	0.213458	7.99461	1.29985e-15	1.18449e-13	SAK_RS03020	HU family DNA-binding protein		3.2637	12.9265
gene-SAK_RS04725	186.758	2.10424	0.262731	8.00912	1.15536e-15	1.18449e-13	SAK_RS04725	phosphocarrier protein HPr		4.29972	12.9265
gene-SAK_RS02150	145.139	2.01411	0.25839	7.79485	6.44875e-15	5.53075e-13	SAK_RS02150	PTS mannose/fructose/sorbose transporter family subunit IID		4.03931	12.2572
gene-SAK_RS09650	65.7746	-3.55416	0.458263	-7.75571	8.78497e-15	6.74131e-13	SAK_RS09650	ABC transporter ATP-binding protein		0.0851319	12.1713
gene-SAK_RS08750	519.133	2.15214	0.277278	7.76166	8.38241e-15	6.74131e-13	SAK_RS08750	aquaporin family protein		4.44486	12.1713
gene-SAK_RS03565	1836.57	1.85947	0.244585	7.60256	2.90326e-14	2.11647e-12	SAK_RS03565	phosphopyruvate hydratase		3.62875	11.6744
gene-SAK_RS01735	232.161	1.85013	0.254973	7.25617	3.98216e-13	2.76476e-11	tkt	transketolase		3.60532	10.5583
gene-SAK_RS09000	1135.63	1.57469	0.232954	6.75964	1.38331e-11	9.16761e-10	SAK_RS09000	phosphoglycerate kinase		2.97871	9.03774
gene-SAK_RS04440	370.068	1.83489	0.273448	6.71019	1.94374e-11	1.23216e-09	SAK_RS04440	triose-phosphate isomerase		3.56744	8.90933
gene-SAK_RS08950	37.3126	-3.15183	0.48214	-6.53716	6.26992e-11	3.80898e-09	SAK_RS08950	aminotransferase class V-fold PLP-dependent enzyme		0.112514	8.41919
gene-SAK_RS02520	24.7323	3.20825	0.4963	6.46433	1.01747e-10	5.93389e-09	SAK_RS02520	IS3-like element IS861 family transposase		9.24227	8.22666
gene-SAK_RS05875	53.4914	-2.33717	0.366164	-6.38285	1.73817e-10	9.74714e-09	SAK_RS05875	hypothetical protein		0.197898	8.01112
gene-SAK_RS10555	1222.74	1.76202	0.276324	6.37665	1.81001e-10	9.77407e-09	rpsD	30S ribosomal protein S4		3.39173	8.00992
gene-SAK_RS09555	62.0796	-2.18008	0.345054	-6.3181	2.64804e-10	1.37887e-08	adcAII	zinc ABC transporter solute-binding protein		0.220663	7.86048
gene-SAK_RS07380	86.7038	-2.48632	0.405091	-6.13767	8.3743e-10	4.13008e-08	SAK_RS07380	NAD(P)-binding domain-containing protein		0.178461	7.38404
gene-SAK_RS04670	99.8563	1.88341	0.306978	6.13533	8.49811e-10	4.13008e-08	alaS	alanine--tRNA ligase		3.68947	7.38404
gene-SAK_RS02565	152.136	-1.61315	0.263672	-6.11801	9.47519e-10	4.4564e-08	SAK_RS02565	YSIRK-targeted surface antigen transcriptional regulator		0.326884	7.35102
gene-SAK_RS03460	1126.29	1.51265	0.250851	6.03008	1.6388e-09	7.46679e-08	SAK_RS03460	50S ribosomal protein L19		2.85333	7.12687
gene-SAK_RS10130	116.313	1.65342	0.27576	5.99584	2.0243e-09	8.8465e-08	groL	chaperonin GroEL		3.14578	7.05323
gene-SAK_RS08990	28.6194	2.56317	0.427711	5.99277	2.06297e-09	8.8465e-08	SAK_RS08990	MerR family transcriptional regulator		5.91005	7.05323
gene-SAK_RS04730	637.404	1.31093	0.220847	5.93593	2.92187e-09	1.21717e-07	ptsP	phosphoenolpyruvate--protein phosphotransferase		2.48101	6.91465
gene-SAK_RS09140	676.534	1.64604	0.278153	5.91773	3.26408e-09	1.32195e-07	SAK_RS09140	50S ribosomal protein L34		3.12973	6.87878
gene-SAK_RS09025	90.8785	1.7423	0.295159	5.90294	3.57078e-09	1.40708e-07	SAK_RS09025	30S ribosomal protein S12		3.34569	6.85168
gene-SAK_RS04775	123.288	1.68681	0.286492	5.8878	3.91368e-09	1.50162e-07	SAK_RS04775	methionine adenosyltransferase		3.21944	6.82344
gene-SAK_RS01240	90.9324	-1.68935	0.289702	-5.83134	5.49841e-09	2.05556e-07	zntA	ABC transporter substrate-binding protein		0.310067	6.68707
gene-SAK_RS05185	364.291	1.36002	0.239415	5.68061	1.34219e-08	4.89228e-07	SAK_RS05185	ATP-dependent 6-phosphofructokinase		2.56689	6.31049
gene-SAK_RS05365	136.69	1.52021	0.26834	5.66522	1.46838e-08	5.22172e-07	xerS	tyrosine recombinase XerS		2.86832	6.28219
gene-SAK_RS07375	22.7719	-2.81021	0.496659	-5.65823	1.52941e-08	5.30923e-07	SAK_RS07375	ammonium transporter		0.142575	6.27497
gene-SAK_RS02160	47.2715	1.95834	0.355981	5.50124	3.77129e-08	1.24967e-06	manX	PTS mannose transporter subunit IIAB		3.88614	5.9032
gene-SAK_RS07050	211.992	1.42505	0.259404	5.49358	3.93867e-08	1.27613e-06	SAK_RS07050	50S ribosomal protein L27		2.68525	5.89411
gene-SAK_RS06170	58.5942	2.18025	0.40095	5.43771	5.39702e-08	1.71062e-06	SAK_RS06170	uracil transporter		4.53233	5.76685
gene-SAK_RS08940	194.423	-1.3086	0.241442	-5.41991	5.96296e-08	1.84979e-06	SAK_RS08940	DUF4931 domain-containing protein		0.403714	5.73288
gene-SAK_RS07745	119.624	1.49875	0.276888	5.41282	6.20413e-08	1.8845e-06	SAK_RS07745	UMP kinase		2.82597	5.7248
gene-SAK_RS10040	1352.98	1.31576	0.246625	5.33506	9.55125e-08	2.84198e-06	SAK_RS10040	leucine--tRNA ligase		2.48933	5.54638
gene-SAK_RS04925	114.442	1.50914	0.286397	5.26938	1.36883e-07	3.99149e-06	SAK_RS04925	F0F1 ATP synthase subunit alpha		2.8464	5.39886
gene-SAK_RS11505	1848.67	-1.16499	0.221805	-5.25232	1.50195e-07	4.2938e-06	SAK_RS11505	FanG protein		0.445967	5.36716
gene-SAK_RS01360	1168.89	1.36842	0.26224	5.21821	1.80664e-07	5.06553e-06	rpsI	30S ribosomal protein S9		2.58188	5.29538
gene-SAK_RS05090	95.15	-1.65811	0.318136	-5.21196	1.86851e-07	5.14017e-06	cas9	type II CRISPR RNA-guided endonuclease Cas9		0.316853	5.28902
gene-SAK_RS06900	48.8162	-2.00598	0.385962	-5.19735	2.02147e-07	5.45796e-06	SAK_RS06900	ABC-F family ATP-binding cassette domain-containing protein		0.248966	5.26297
gene-SAK_RS00905	89.2179	-1.89884	0.367421	-5.16803	2.36574e-07	6.27136e-06	SAK_RS00905	SPFH domain-containing protein		0.268158	5.20264
gene-SAK_RS04480	19.5506	-2.60617	0.50613	-5.1492	2.61595e-07	6.81082e-06	SAK_RS04480	LPXTG cell wall anchor domain-containing protein		0.164235	5.1668
gene-SAK_RS00890	444.622	1.42975	0.280382	5.09931	3.40895e-07	8.71973e-06	SAK_RS00890	50S ribosomal protein L28		2.694	5.0595
gene-SAK_RS02925	78.7288	1.54097	0.3051	5.0507	4.40184e-07	1.10653e-05	SAK_RS02925	isoleucine--tRNA ligase		2.9099	4.95604
gene-SAK_RS04565	226.754	1.31765	0.26128	5.04306	4.58154e-07	1.13219e-05	SAK_RS04565	superoxide dismutase		2.4926	4.94608
gene-SAK_RS08315	62.6066	1.8511	0.36848	5.0236	5.07108e-07	1.23227e-05	brnQ	branched-chain amino acid transport system II carrier protein		3.60774	4.90929
gene-SAK_RS01865	69.0298	1.78553	0.356656	5.0063	5.54848e-07	1.32618e-05	SAK_RS01865	S-ribosylhomocysteine lyase		3.44744	4.8774
gene-SAK_RS06415	159.172	1.2841	0.257365	4.98941	6.05626e-07	1.4242e-05	alsS	acetolactate synthase AlsS		2.4353	4.84643
gene-SAK_RS02155	90.5163	1.66736	0.33738	4.94207	7.72959e-07	1.78885e-05	SAK_RS02155	PTS mannose/fructose/sorbose transporter subunit IIC		3.17633	4.74743
gene-SAK_RS06225	133.289	1.31275	0.26671	4.922	8.56653e-07	1.95156e-05	SAK_RS06225	branched-chain amino acid aminotransferase		2.48414	4.70962
gene-SAK_RS05120	375.893	-1.31618	0.270505	-4.86565	1.14084e-06	2.55898e-05	lepA	elongation factor 4		0.401596	4.59193
gene-SAK_RS01355	836.456	1.27656	0.265303	4.81173	1.49631e-06	3.30548e-05	rplM	50S ribosomal protein L13		2.42261	4.48077
gene-SAK_RS00320	138.654	-1.64526	0.34261	-4.80213	1.56988e-06	3.41625e-05	SAK_RS00320	LysM peptidoglycan-binding domain-containing protein		0.31969	4.46645
gene-SAK_RS11145	24.2815	-2.58772	0.541098	-4.78234	1.73262e-06	3.71494e-05	SAK_RS11145	hypothetical protein		0.166349	4.43005
gene-SAK_RS11390	97.0152	1.38511	0.290938	4.76085	1.92782e-06	4.07357e-05	SAK_RS11390	cell surface protein		2.61192	4.39002
gene-SAK_RS09410	123.717	1.22634	0.259332	4.72886	2.25788e-06	4.70285e-05	SAK_RS09410	PolC-type DNA polymerase III		2.33973	4.32764
gene-SAK_RS00915	2784.62	1.06021	0.22691	4.6724	2.97699e-06	6.11332e-05	SAK_RS00915	IS30-like element ISSag3 family transposase		2.08524	4.21372
gene-SAK_RS00775	46.8273	1.58165	0.3395	4.65875	3.18131e-06	6.44216e-05	SAK_RS00775	CTP synthase		2.99312	4.19097
gene-SAK_RS11320	927.408	-1.18044	0.262535	-4.49633	6.91372e-06	0.000136418	SAK_RS11320	hypothetical protein		0.441215	3.86513
gene-SAK_RS04935	78.5256	1.34705	0.299609	4.49602	6.92381e-06	0.000136418	atpD	F0F1 ATP synthase subunit beta		2.54391	3.86513
gene-SAK_RS00535	134.144	1.19757	0.266808	4.48853	7.17177e-06	0.000139419	SAK_RS00535	30S ribosomal protein S5		2.29354	3.85568
gene-SAK_RS02180	123.213	1.16871	0.262574	4.45099	8.54751e-06	0.000163977	SAK_RS02180	NCS2 family permease		2.24811	3.78522
gene-SAK_RS05105	26.5787	-2.01872	0.456646	-4.42075	9.83612e-06	0.000186247	csn2	type II-A CRISPR-associated protein Csn2		0.246778	3.72991
gene-SAK_RS07145	130.104	-1.59429	0.362711	-4.39547	1.10535e-05	0.000206615	SAK_RS07145	ferredoxin		0.331186	3.68484
gene-SAK_RS01260	10.3438	-2.72268	0.622388	-4.37457	1.21673e-05	0.000224555	SAK_RS01260	ABC transporter ATP-binding protein		0.151493	3.64868
gene-SAK_RS07540	45.2794	1.54109	0.353729	4.35669	1.32042e-05	0.000240647	SAK_RS07540	amino acid ABC transporter ATP-binding protein		2.91014	3.61862
gene-SAK_RS06245	1522.69	0.964702	0.2257	4.27427	1.91767e-05	0.00034518	SAK_RS06245	uracil-DNA glycosylase		1.95166	3.46195
gene-SAK_RS00730	128.772	1.44114	0.337941	4.26448	2.00366e-05	0.000356261	dnaJ	molecular chaperone DnaJ		2.71536	3.44823
gene-SAK_RS10300	125.198	-1.28203	0.300932	-4.26019	2.04255e-05	0.0003588	rpmF	50S ribosomal protein L32		0.411218	3.44515
gene-SAK_RS10850	8.07292	-2.83917	0.673777	-4.21382	2.51092e-05	0.000416014	SAK_RS10850	hypothetical protein		0.139741	3.38089
gene-SAK_RS01090	64.7865	-1.65225	0.39164	-4.21879	2.45615e-05	0.000416014	SAK_RS01090	hypothetical protein		0.318144	3.38089
gene-SAK_RS10515	3314.96	1.19628	0.283634	4.21767	2.46837e-05	0.000416014	SAK_RS10515	hypothetical protein		2.29148	3.38089
gene-SAK_RS02855	41.4532	1.52258	0.36096	4.21812	2.46344e-05	0.000416014	SAK_RS02855	ROK family glucokinase		2.87304	3.38089
gene-SAK_RS04310	17.6549	2.09108	0.496058	4.21538	2.49356e-05	0.000416014	SAK_RS04310	HPr kinase/phosphorylase		4.26065	3.38089
gene-SAK_RS03425	28.2764	-1.76838	0.419933	-4.21111	2.54117e-05	0.000416295	adcA	zinc ABC transporter substrate-binding protein AdcA		0.293537	3.3806
gene-SAK_RS04835	66.8573	1.30466	0.316214	4.12587	3.69336e-05	0.000598324	SAK_RS04835	UDP-N-acetylglucosamine 1-carboxyvinyltransferase		2.47025	3.22306
gene-SAK_RS02560	119.059	-1.1829	0.287407	-4.11578	3.85877e-05	0.000618251	SAK_RS02560	TetR/AcrR family transcriptional regulator		0.440464	3.20883
gene-SAK_RS11420	37.8575	-1.5681	0.381348	-4.112	3.9224e-05	0.000621616	SAK_RS11420	hypothetical protein		0.337251	3.20648
gene-SAK_RS00880	412.928	0.963634	0.234812	4.10385	4.0633e-05	0.000637021	SAK_RS00880	fructose-bisphosphate aldolase		1.95022	3.19585
gene-SAK_RS00250	82.4866	1.20137	0.294998	4.07245	4.65205e-05	0.000721563	SAK_RS00250	ribose-phosphate diphosphokinase		2.29957	3.14173
gene-SAK_RS08580	21.5531	2.12339	0.53053	4.0024	6.27032e-05	0.000962329	SAK_RS08580	LacI family transcriptional regulator		4.35718	3.01668
gene-SAK_RS07655	136.501	-1.51646	0.379599	-3.9949	6.47215e-05	0.000982958	SAK_RS07655	transglutaminase		0.349543	3.00746
gene-SAK_RS07830	262.911	-1.34793	0.338002	-3.98793	6.66527e-05	0.000991628	SAK_RS07830	peptidylprolyl isomerase		0.392855	3.00365
gene-SAK_RS09325	1278.76	1.06838	0.267848	3.98877	6.64159e-05	0.000991628	rpsB	30S ribosomal protein S2		2.09708	3.00365
gene-SAK_RS10895	20.5076	1.86519	0.468292	3.98296	6.80621e-05	0.00100237	SAK_RS10895	DUF2316 family protein		3.64315	2.99897
gene-SAK_RS10970	4694.09	1.12654	0.283052	3.97999	6.89185e-05	0.00100483	SAK_RS10970	putative holin-like toxin		2.18335	2.99791
gene-SAK_RS08575	24.5018	2.01023	0.505458	3.97704	6.97789e-05	0.0010073	SAK_RS08575	sucrose-6-phosphate hydrolase		4.02846	2.99684
gene-SAK_RS08910	54.9358	-1.54179	0.388381	-3.96978	7.19379e-05	0.00102829	SAK_RS08910	YbaB/EbfC family nucleoid-associated protein		0.34346	2.98788
gene-SAK_RS08075	46.1845	1.35111	0.341049	3.96164	7.44369e-05	0.00105368	SAK_RS08075	uracil phosphoribosyltransferase		2.55109	2.97729
gene-SAK_RS11240	1274.06	1.21391	0.307896	3.9426	8.0604e-05	0.00113001	SAK_RS11240	hypothetical protein		2.31965	2.94692
gene-SAK_RS00885	25.4904	-1.74047	0.445032	-3.9109	9.19535e-05	0.00127311	SAK_RS00885	L-lactate dehydrogenase		0.299271	2.89513
gene-SAK_RS10440	53.9794	-1.30677	0.334329	-3.90864	9.28163e-05	0.00127311	SAK_RS10440	DUF4298 domain-containing protein		0.404224	2.89513
gene-SAK_RS04380	109.072	1.09579	0.280465	3.90705	9.34311e-05	0.00127311	lysS	lysine--tRNA ligase		2.1373	2.89513
gene-SAK_RS03510	8.07361	-2.56448	0.66006	-3.88522	0.000102237	0.0013802	SAK_RS03510	HAMP domain-containing histidine kinase		0.16905	2.86006
gene-SAK_RS00375	68.3476	1.1706	0.304173	3.84846	0.000118863	0.00158993	purD	phosphoribosylamine--glycine ligase		2.25105	2.79862
gene-SAK_RS06715	431.51	0.918624	0.239323	3.83844	0.00012382	0.00164118	SAK_RS06715	50S ribosomal protein L7/L12		1.89031	2.78485
gene-SAK_RS07710	15.7382	-1.93472	0.505692	-3.82588	0.000130304	0.00171156	SAK_RS07710	DUF4037 domain-containing protein		0.261572	2.76661
gene-SAK_RS03095	36.2802	-1.46477	0.384598	-3.80858	0.000139765	0.00181944	SAK_RS03095	hypothetical protein		0.362292	2.74006
gene-SAK_RS09245	30.2589	1.48411	0.390598	3.79958	0.000144943	0.00187015	SAK_RS09245	membrane protein		2.79744	2.72812
gene-SAK_RS06650	8.61568	-2.43989	0.644798	-3.78397	0.000154349	0.00197404	SAK_RS06650	hypothetical protein		0.184297	2.70464
gene-SAK_RS05095	39.4849	-1.4881	0.395005	-3.76729	0.000165027	0.00209226	cas1	type II CRISPR-associated endonuclease Cas1		0.356482	2.67938
gene-SAK_RS03385	53.2426	1.33985	0.355962	3.76401	0.000167209	0.00210165	asnS	asparagine--tRNA ligase		2.53124	2.67744
gene-SAK_RS00410	33.1612	1.47932	0.396286	3.73296	0.00018924	0.00235822	SAK_RS00410	low molecular weight phosphotyrosine protein phosphatase		2.78818	2.62742
gene-SAK_RS04375	22.6028	1.87168	0.501776	3.73011	0.000191399	0.00236491	SAK_RS04375	6%2C7-dimethyl-8-ribityllumazine synthase		3.65958	2.62619
gene-SAK_RS06330	52.9454	-1.2885	0.348427	-3.69804	0.000217274	0.00266207	SAK_RS06330	LCP family protein		0.409378	2.57478
gene-SAK_RS09545	7.38533	-2.47081	0.669597	-3.68999	0.00022426	0.00267169	SAK_RS09545	DeoR/GlpR transcriptional regulator		0.18039	2.57321
gene-SAK_RS07780	29.5272	-1.64024	0.444664	-3.68871	0.000225396	0.00267169	rplK	50S ribosomal protein L11		0.320804	2.57321
gene-SAK_RS10435	81.0831	-1.17154	0.317301	-3.6922	0.000222321	0.00267169	SAK_RS10435	TetR family transcriptional regulator		0.443948	2.57321
gene-SAK_RS03885	94.7601	1.02599	0.278607	3.68258	0.000230887	0.00267169	SAK_RS03885	class C sortase		2.03636	2.57321
gene-SAK_RS00395	93.1158	1.02669	0.27874	3.68333	0.00023021	0.00267169	purB	adenylosuccinate lyase		2.03734	2.57321
gene-SAK_RS05770	96.1672	1.19076	0.323325	3.68286	0.000230631	0.00267169	SAK_RS05770	ECF transporter S component		2.28273	2.57321
gene-SAK_RS05260	38.9415	1.41892	0.384453	3.69075	0.000223593	0.00267169	SAK_RS05260	ABC transporter permease		2.67385	2.57321
gene-SAK_RS00800	64.0785	1.3582	0.37098	3.66112	0.000251119	0.00288292	SAK_RS00800	carbonic anhydrase		2.56365	2.54017
gene-SAK_RS03560	34.1932	-1.46151	0.401455	-3.64052	0.000272085	0.00309921	SAK_RS03560	YueI family protein		0.363114	2.50875
gene-SAK_RS04660	12.379	-2.09239	0.576408	-3.63006	0.00028336	0.00320263	prsA	peptidylprolyl isomerase PrsA		0.234491	2.49449
gene-SAK_RS06480	259.478	1.01846	0.281183	3.62205	0.000292282	0.00327805	SAK_RS06480	adenine phosphoribosyltransferase		2.02575	2.48438
gene-SAK_RS08935	334.383	-0.897842	0.248441	-3.61391	0.000301615	0.00335691	SAK_RS08935	NAD(P)/FAD-dependent oxidoreductase		0.536689	2.47406
gene-SAK_RS10510	1950.55	0.996102	0.276118	3.60753	0.00030913	0.00341448	SAK_RS10510	CopG family transcriptional regulator		1.9946	2.46668
gene-SAK_RS09380	100.662	1.02486	0.284389	3.60373	0.00031368	0.00343869	SAK_RS09380	peptide deformylase		2.03476	2.46361
gene-SAK_RS00925	517.769	0.78074	0.216873	3.59998	0.000318239	0.00346263	SAK_RS00925	YSIRK signal domain/LPXTG anchor domain surface protein		1.71801	2.46059
gene-SAK_RS10220	71.2116	-1.11405	0.309689	-3.59731	0.000321521	0.00347242	SAK_RS10220	transcriptional regulator Spx		0.461995	2.45937
gene-SAK_RS02065	32.1697	-1.58229	0.440691	-3.59047	0.000330086	0.00353871	SAK_RS02065	enoyl-CoA hydratase		0.333952	2.45115
gene-SAK_RS07430	54.2216	1.17498	0.327567	3.58698	0.000334529	0.00356017	SAK_RS07430	MFS transporter		2.25789	2.44853
gene-SAK_RS01670	58.6439	1.09722	0.308372	3.55812	0.000373515	0.00394626	SAK_RS01670	hypothetical protein		2.13943	2.40381
gene-SAK_RS06375	16.6091	-1.73682	0.488887	-3.55261	0.000381436	0.00397238	SAK_RS06375	matrixin family metalloprotease		0.300029	2.40095
gene-SAK_RS07975	72.365	1.05419	0.296628	3.5539	0.000379561	0.00397238	SAK_RS07975	exodeoxyribonuclease III		2.07655	2.40095
gene-SAK_RS00895	38.9584	1.24511	0.351537	3.54192	0.000397231	0.00410754	SAK_RS00895	Asp23/Gls24 family envelope stress response protein		2.37037	2.38642
gene-SAK_RS02750	75.8508	-1.17309	0.332108	-3.53225	0.000412042	0.00423069	SAK_RS02750	thiol reductase thioredoxin		0.443471	2.37359
gene-SAK_RS06580	20.6909	-1.56725	0.448807	-3.49204	0.000479353	0.00481998	SAK_RS06580	hypothetical protein		0.337451	2.31696
gene-SAK_RS06905	28.0558	-1.55066	0.444034	-3.4922	0.000479056	0.00481998	SAK_RS06905	CCA tRNA nucleotidyltransferase		0.341355	2.31696
gene-SAK_RS03025	172.248	1.27232	0.364073	3.49469	0.000474618	0.00481998	SAK_RS03025	site-specific integrase		2.4155	2.31696
gene-SAK_RS03995	4.79196	-2.51155	0.723783	-3.47003	0.000520391	0.00519678	SAK_RS03995	hypothetical protein		0.175367	2.28427
gene-SAK_RS08325	26.9024	1.38411	0.399451	3.46502	0.000530196	0.00525868	SAK_RS08325	ABC transporter permease		2.6101	2.27912
gene-SAK_RS02845	451.079	1.00086	0.289399	3.45841	0.000543366	0.00535289	SAK_RS02845	prepilin peptidase		2.00119	2.27141
gene-SAK_RS04070	22.7161	-1.5508	0.452471	-3.4274	0.000609387	0.005963	SAK_RS04070	SidA/IucD/PvdA family monooxygenase		0.341321	2.22454
gene-SAK_RS08965	24.3769	-1.54489	0.453072	-3.40981	0.000650073	0.00627687	tsaB	tRNA (adenosine(37)-N6)-threonylcarbamoyltransferase complex dimerization subunit type 1 TsaB		0.342721	2.20226
gene-SAK_RS04940	41.7713	1.24056	0.363777	3.41021	0.000649138	0.00627687	SAK_RS04940	F0F1 ATP synthase subunit epsilon		2.3629	2.20226
gene-SAK_RS02455	565.807	1.07049	0.314324	3.40569	0.000659959	0.0063304	SAK_RS02455	DUF402 domain-containing protein		2.10015	2.19857
gene-SAK_RS08795	52.2162	1.13379	0.33319	3.40282	0.000666933	0.0063423	cydB	cytochrome d ubiquinol oxidase subunit II		2.19434	2.19775
gene-SAK_RS06755	40.0731	1.19387	0.350973	3.40161	0.0006699	0.0063423	SAK_RS06755	YihA family ribosome biogenesis GTP-binding protein		2.28766	2.19775
gene-SAK_RS08985	37.6033	1.38033	0.406205	3.3981	0.000678553	0.00638278	glnA	type I glutamate--ammonia ligase		2.60327	2.19499
gene-SAK_RS03445	84.032	1.00543	0.297675	3.3776	0.000731202	0.00683392	SAK_RS03445	flavodoxin		2.00754	2.16533
gene-SAK_RS02555	241.704	0.934183	0.277597	3.36525	0.000764742	0.00710187	SAK_RS02555	cation transporter		1.91081	2.14863
gene-SAK_RS05190	143.093	0.914015	0.272059	3.35963	0.000780477	0.00720212	pyk	pyruvate kinase		1.88428	2.14254
gene-SAK_RS01870	548.639	0.80335	0.239874	3.34905	0.000810905	0.00743585	SAK_RS01870	ribonuclease Y		1.74515	2.12867
gene-SAK_RS03380	58.5637	1.10068	0.329302	3.34247	0.000830355	0.00751961	SAK_RS03380	pyridoxal phosphate-dependent aminotransferase		2.14456	2.1238
gene-SAK_RS05915	47.7005	1.13056	0.338117	3.34369	0.000826711	0.00751961	SAK_RS05915	ribose-phosphate diphosphokinase		2.18943	2.1238
gene-SAK_RS09375	54.5427	-1.09342	0.327601	-3.33764	0.000844925	0.00760432	SAK_RS09375	cyclic nucleotide-binding domain-containing protein		0.46865	2.11894
gene-SAK_RS02215	63.6114	-1.21655	0.365519	-3.32827	0.00087388	0.00781667	SAK_RS02215	hypothetical protein		0.430312	2.10698
gene-SAK_RS03845	1777.88	0.843446	0.254564	3.3133	0.000922034	0.0081835	SAK_RS03845	YSIRK-type signal peptide-containing protein		1.79433	2.08706
gene-SAK_RS06730	62.6927	0.999654	0.301822	3.31206	0.000926116	0.0081835	mmuM	homocysteine S-methyltransferase		1.99952	2.08706
gene-SAK_RS00285	101.197	1.07382	0.32502	3.30386	0.000953644	0.00837598	SAK_RS00285	phosphoribosylformylglycinamidine synthase		2.105	2.07696
gene-SAK_RS06890	94.378	-1.11046	0.336999	-3.29515	0.000983687	0.00858811	SAK_RS06890	ABC transporter ATP-binding protein		0.463145	2.0661
gene-SAK_RS11140	74.9853	-1.09082	0.333055	-3.2752	0.00105588	0.0091635	SAK_RS11140	hypothetical protein		0.469494	2.03794
gene-SAK_RS07605	145.804	0.932439	0.285122	3.27032	0.00107427	0.00926797	SAK_RS07605	amino acid permease		1.9085	2.03302
gene-SAK_RS07360	131.641	1.09379	0.335178	3.26331	0.00110117	0.00944418	SAK_RS07360	30S ribosomal protein S21		2.13434	2.02484
gene-SAK_RS06835	28.6319	-1.32499	0.407183	-3.25404	0.00113777	0.00970102	SAK_RS06835	HAMP domain-containing histidine kinase		0.399152	2.01318
gene-SAK_RS06800	162.292	0.812926	0.250243	3.24855	0.00115996	0.00983269	SAK_RS06800	diacylglycerol kinase family lipid kinase		1.75677	2.00733
gene-SAK_RS07770	11.6345	-1.79233	0.553545	-3.23791	0.0012041	0.01	SAK_RS07770	nickel ABC transporter%2C nickel/metallophore periplasmic binding protein		0.288706	2
gene-SAK_RS06735	112.708	0.928882	0.288563	3.219	0.0012864	0.0107792	SAK_RS06735	amino acid permease		1.9038	1.96742
gene-SAK_RS06440	22.9864	-1.53779	0.478779	-3.21189	0.00131866	0.0109864	SAK_RS06440	polysaccharide lyase 8 family protein		0.344414	1.95915
gene-SAK_RS01900	46.1373	1.10143	0.345411	3.18876	0.00142884	0.0118367	SAK_RS01900	guanylate kinase		2.14568	1.92677
gene-SAK_RS09255	150.477	0.836771	0.263896	3.17083	0.00152003	0.0125209	SAK_RS09255	adenylosuccinate synthase		1.78605	1.90236
gene-SAK_RS06945	13.5555	-1.66262	0.525708	-3.16262	0.00156357	0.0128072	SAK_RS06945	aminoacyltransferase		0.315866	1.89255
gene-SAK_RS07035	60.2545	0.971633	0.307483	3.15996	0.0015779	0.0128524	SAK_RS07035	RluA family pseudouridine synthase		1.96106	1.89102
gene-SAK_RS04010	41.4362	-1.15649	0.367203	-3.14946	0.00163571	0.0132493	SAK_RS04010	S8 family serine peptidase		0.448602	1.87781
gene-SAK_RS05285	8.16445	2.06641	0.658298	3.13901	0.00169517	0.013655	SAK_RS05285	VOC family protein		4.18842	1.86471
gene-SAK_RS04665	12.3535	1.62552	0.518118	3.13735	0.00170482	0.0136573	SAK_RS04665	hypothetical protein		3.08553	1.86464
gene-SAK_RS06660	67.3919	-1.01866	0.32574	-3.12722	0.00176466	0.0140594	SAK_RS06660	site-specific integrase		0.493574	1.85203
gene-SAK_RS02930	21.2587	-1.38986	0.447582	-3.10526	0.00190113	0.0150644	SAK_RS02930	DUF1827 family protein		0.381603	1.82205
gene-SAK_RS07835	114.219	0.905062	0.292241	3.09698	0.00195506	0.015408	SAK_RS07835	metal ABC transporter permease		1.87262	1.81225
gene-SAK_RS09855	6.67074	-2.08017	0.674025	-3.08619	0.00202738	0.0158071	SAK_RS09855	WXG100 family type VII secretion target		0.236486	1.80115
gene-SAK_RS03520	15.0523	-1.62382	0.525941	-3.08746	0.00201874	0.0158071	SAK_RS03520	CsbD family protein		0.324474	1.80115
gene-SAK_RS05115	296.439	0.82315	0.267727	3.07459	0.00210792	0.0162611	SAK_RS05115	nucleoside-diphosphate kinase		1.76926	1.78885
gene-SAK_RS08785	23.7909	1.41791	0.460954	3.07603	0.00209775	0.0162611	cydC	thiol reductant ABC exporter subunit CydC		2.67198	1.78885
gene-SAK_RS08310	380.584	0.867524	0.283064	3.06476	0.00217845	0.0167167	sstT	serine/threonine transporter SstT		1.82453	1.77685
gene-SAK_RS00405	27.2203	1.23988	0.405497	3.05769	0.0022305	0.0170265	ruvB	Holliday junction branch migration DNA helicase RuvB		2.3618	1.76887
gene-SAK_RS01960	20.5908	-1.49651	0.490029	-3.05392	0.00225871	0.0171521	SAK_RS01960	glycyl-radical enzyme activating protein		0.354409	1.76568
gene-SAK_RS03145	44.4167	-1.12781	0.370034	-3.04785	0.00230482	0.0174116	SAK_RS03145	DUF1492 domain-containing protein		0.45761	1.75916
gene-SAK_RS02005	40.9056	1.14576	0.37677	3.04101	0.00235784	0.0176294	cysK	cysteine synthase A		2.21263	1.75376
gene-SAK_RS02730	34.2855	1.16339	0.382395	3.04237	0.00234724	0.0176294	SAK_RS02730	Gfo/Idh/MocA family oxidoreductase		2.23983	1.75376
gene-SAK_RS05125	73.3197	-0.91042	0.301442	-3.02022	0.0025259	0.0187896	SAK_RS05125	pneumococcal-type histidine triad protein		0.53203	1.72608
gene-SAK_RS08355	55.8738	0.946179	0.313532	3.0178	0.00254614	0.018844	SAK_RS08355	YebC/PmpR family DNA-binding transcriptional regulator		1.92676	1.72483
gene-SAK_RS05880	101.359	-1.00006	0.33184	-3.01369	0.0025809	0.0190048	SAK_RS05880	potassium transporter Kup		0.499978	1.72114
gene-SAK_RS01110	227.425	0.745626	0.248629	2.99895	0.00270908	0.0198484	rpoC	DNA-directed RNA polymerase subunit beta'		1.6767	1.70227
gene-SAK_RS08190	17.8826	1.39596	0.468191	2.9816	0.00286747	0.0208127	SAK_RS08190	amino acid ABC transporter permease		2.63163	1.68167
gene-SAK_RS05255	8.7279	1.79734	0.60285	2.98141	0.00286924	0.0208127	SAK_RS05255	ABC transporter permease		3.4758	1.68167
gene-SAK_RS04170	53.2768	0.960885	0.322632	2.97827	0.0028988	0.020923	ccpA	catabolite control protein A		1.9465	1.67938
gene-SAK_RS03100	27.3968	-1.28066	0.432686	-2.9598	0.00307841	0.0221099	SAK_RS03100	hypothetical protein		0.411606	1.65541
gene-SAK_RS05225	572.327	0.618037	0.209515	2.94984	0.00317936	0.022723	SAK_RS05225	30S ribosomal protein S20		1.53479	1.64353
gene-SAK_RS10290	56.3437	1.13842	0.386808	2.94312	0.00324927	0.0231094	aspS	aspartate--tRNA ligase		2.2014	1.63621
gene-SAK_RS06635	6.95569	-1.92829	0.657624	-2.93221	0.00336555	0.0237051	SAK_RS06635	ISLre2 family transposase		0.26274	1.62516
gene-SAK_RS03975	17.3391	-1.39448	0.475571	-2.93222	0.00336549	0.0237051	SAK_RS03975	hypothetical protein		0.380382	1.62516
gene-SAK_RS10655	73.0163	0.967048	0.330023	2.93025	0.00338695	0.0237412	SAK_RS10655	sugar transporter		1.95484	1.6245
gene-SAK_RS02860	22.1053	1.23915	0.42315	2.92839	0.00340723	0.0237691	SAK_RS02860	rhodanese-like domain-containing protein		2.36059	1.62399
gene-SAK_RS10270	138.758	0.746743	0.255206	2.92604	0.00343302	0.0238349	SAK_RS10270	arginine--tRNA ligase		1.678	1.62279
gene-SAK_RS08975	136.631	0.751626	0.257271	2.92153	0.00348319	0.0239695	SAK_RS08975	ribonuclease J		1.68369	1.62034
gene-SAK_RS03875	117.236	0.762536	0.261022	2.92134	0.00348527	0.0239695	SAK_RS03875	LPXTG cell wall anchor domain-containing protein		1.69647	1.62034
gene-SAK_RS07630	38.6376	-1.08379	0.371506	-2.9173	0.00353078	0.0241684	SAK_RS07630	hypothetical protein		0.471787	1.61675
gene-SAK_RS11025	24.7738	-1.37417	0.471978	-2.91151	0.00359683	0.0245055	SAK_RS11025	hypothetical protein		0.385775	1.61074
gene-SAK_RS00430	13.4149	1.57024	0.5403	2.90623	0.00365813	0.0248072	adhP	alcohol dehydrogenase AdhP		2.96953	1.60542
gene-SAK_RS07665	24.5529	-1.48169	0.510754	-2.90099	0.00371984	0.0251089	SAK_RS07665	hypothetical protein		0.358068	1.60017
gene-SAK_RS04680	18.9717	-1.37997	0.477692	-2.88882	0.00386692	0.0259814	SAK_RS04680	glycosyltransferase family 8 protein		0.384228	1.58534
gene-SAK_RS00575	18.7404	-1.54671	0.536746	-2.88164	0.0039561	0.0264587	SAK_RS00575	DNA-directed RNA polymerase subunit alpha		0.34229	1.57743
gene-SAK_RS03320	41.7982	1.01615	0.354581	2.86578	0.00415979	0.0275859	SAK_RS03320	calcium-translocating P-type ATPase%2C PMCA-type		2.02252	1.55931
gene-SAK_RS05010	39.5745	1.067	0.372351	2.86558	0.00416248	0.0275859	SAK_RS05010	thiamine pyrophosphate-dependent dehydrogenase E1 component subunit alpha		2.09507	1.55931
gene-SAK_RS11310	4999.24	0.745723	0.260857	2.85874	0.00425332	0.0280603	SAK_RS11310	hypothetical protein		1.67681	1.55191
gene-SAK_RS05695	8.12563	-1.76324	0.619412	-2.84664	0.00441826	0.0290006	SAK_RS05695	ABC-F family ATP-binding cassette domain-containing protein		0.294585	1.53759
gene-SAK_RS08385	80.1129	1.81102	0.636475	2.8454	0.00443562	0.0290006	SAK_RS08385	aquaporin family protein		3.50891	1.53759
gene-SAK_RS05245	50.8542	1.06013	0.372821	2.84354	0.00446157	0.0290401	SAK_RS05245	BMP family ABC transporter substrate-binding protein		2.08512	1.537
gene-SAK_RS01075	3.91703	-1.57067	0.719619	-2.18264	0.00454	0.0290624	adcR	MarR family transcriptional regulator		0.336652	1.53667
gene-SAK_RS00255	92.0683	-0.843697	0.298202	-2.82928	0.00466528	0.030231	SAK_RS00255	pyridoxal phosphate-dependent aminotransferase		0.557214	1.51955
gene-SAK_RS04525	57.3729	0.87413	0.310309	2.81696	0.00484801	0.0311781	SAK_RS04525	1-acyl-sn-glycerol-3-phosphate acyltransferase		1.8329	1.50615
gene-SAK_RS03540	33.7417	1.02304	0.363225	2.81655	0.00485421	0.0311781	gyrB	DNA topoisomerase (ATP-hydrolyzing) subunit B		2.0322	1.50615
gene-SAK_RS06240	246.029	-0.669145	0.237697	-2.81512	0.00487594	0.0311804	plsY	glycerol-3-phosphate 1-O-acyltransferase PlsY		0.628879	1.50612
gene-SAK_RS11020	178.463	0.768816	0.276051	2.78505	0.00535198	0.034075	SAK_RS11020	hypothetical protein		1.70387	1.46756
gene-SAK_RS09565	26.5026	-1.20164	0.432697	-2.7771	0.00548455	0.0347673	SAK_RS09565	bifunctional (p)ppGpp synthetase/guanosine-3'%2C5'-bis(diphosphate) 3'-pyrophosphohydrolase		0.43478	1.45883
gene-SAK_RS04015	11.9831	-1.49324	0.540335	-2.76353	0.0057179	0.0360896	SAK_RS04015	hypothetical protein		0.355215	1.44262
gene-SAK_RS10640	25.1614	-1.15562	0.418419	-2.76187	0.00574711	0.0361176	SAK_RS10640	insulinase family protein		0.448873	1.44228
gene-SAK_RS09715	23.7827	1.17253	0.424964	2.75912	0.00579566	0.0362664	SAK_RS09715	16S rRNA (uracil(1498)-N(3))-methyltransferase		2.25406	1.4405
gene-SAK_RS10700	50.4522	-0.88823	0.322861	-2.75112	0.00593916	0.0368481	arcD	arginine-ornithine antiporter		0.540277	1.43359
gene-SAK_RS08715	91.4317	-0.788899	0.28662	-2.75243	0.00591557	0.0368481	SAK_RS08715	hypothetical protein		0.578786	1.43359
gene-SAK_RS07680	104.189	-0.946186	0.344706	-2.7449	0.00605285	0.0373314	SAK_RS07680	hypothetical protein		0.519003	1.42793
gene-SAK_RS00530	143.652	0.701457	0.255626	2.74407	0.00606828	0.0373314	SAK_RS00530	50S ribosomal protein L18		1.62615	1.42793
gene-SAK_RS06855	17.1379	-1.30539	0.47716	-2.73575	0.00622376	0.038127	SAK_RS06855	ABC transporter ATP-binding protein		0.404611	1.41877
gene-SAK_RS01815	23.4335	1.12363	0.411409	2.73117	0.00631091	0.0383388	trxB	thioredoxin-disulfide reductase		2.17894	1.41636
gene-SAK_RS07855	28.7166	1.14978	0.420782	2.73249	0.00628575	0.0383388	SAK_RS07855	5'-methylthioadenosine/adenosylhomocysteine nucleosidase		2.21881	1.41636
gene-SAK_RS04185	27.4351	-1.10365	0.405449	-2.72203	0.00648813	0.0392518	SAK_RS04185	glycosyltransferase family 4 protein		0.465338	1.40614
gene-SAK_RS08780	18.6876	-1.32043	0.4874	-2.70912	0.00674614	0.0406441	SAK_RS08780	polyprenyl synthetase family protein		0.400417	1.391
gene-SAK_RS09660	44.6841	-0.964043	0.356404	-2.70491	0.00683221	0.0409933	SAK_RS09660	response regulator transcription factor		0.512618	1.38729
gene-SAK_RS07085	42.8262	0.999964	0.370404	2.69966	0.00694112	0.0414761	gorA	glutathione-disulfide reductase		1.99995	1.3822
gene-SAK_RS00505	6.72255	-1.82694	0.677172	-2.6979	0.00697779	0.041525	SAK_RS00505	50S ribosomal protein L24		0.281861	1.38169
gene-SAK_RS07825	44.1393	0.925682	0.34352	2.69469	0.00704532	0.0417564	SAK_RS07825	DNA translocase FtsK		1.89958	1.37928
gene-SAK_RS09105	20.8136	-1.27989	0.475375	-2.69238	0.00709438	0.041877	dltD	D-alanyl-lipoteichoic acid biosynthesis protein DltD		0.411827	1.37802
gene-SAK_RS01685	25.0086	1.08323	0.40293	2.68839	0.00717977	0.0422101	glyQ	glycine--tRNA ligase subunit alpha		2.11878	1.37458
gene-SAK_RS08825	44.5283	-0.961675	0.358943	-2.67918	0.00738019	0.0431145	SAK_RS08825	DUF4365 domain-containing protein		0.51346	1.36538
gene-SAK_RS05140	10.5754	1.52231	0.56832	2.67861	0.00739274	0.0431145	msrB	peptide-methionine (R)-S-oxide reductase MsrB		2.87251	1.36538
gene-SAK_RS05445	27.0503	1.05457	0.394607	2.67246	0.00752973	0.0437384	SAK_RS05445	inositol monophosphatase family protein		2.0771	1.35914
gene-SAK_RS02955	4.80483	1.8287	0.684748	2.67062	0.00757106	0.043804	SAK_RS02955	amino acid ABC transporter ATP-binding protein		3.55218	1.35849
gene-SAK_RS09095	9.98017	-1.51354	0.56911	-2.65949	0.00782602	0.0449544	SAK_RS09095	DUF2974 domain-containing protein		0.350251	1.34723
gene-SAK_RS06850	19.7036	-1.25133	0.47078	-2.658	0.00786063	0.0449544	SAK_RS06850	ABC transporter ATP-binding protein		0.42006	1.34723
gene-SAK_RS05220	27.4088	-1.15659	0.435147	-2.65792	0.0078624	0.0449544	SAK_RS05220	amino acid ABC transporter substrate-binding protein		0.448572	1.34723
gene-SAK_RS03815	39.6408	-0.952696	0.358793	-2.65528	0.00792431	0.0450677	SAK_RS03815	serine/threonine protein kinase		0.516666	1.34613
gene-SAK_RS10665	239.364	0.624826	0.235389	2.65444	0.00794403	0.0450677	guaB	IMP dehydrogenase		1.54202	1.34613
gene-SAK_RS05290	5.49731	-1.79201	0.675918	-2.65123	0.00801997	0.0453222	SAK_RS05290	DUF1002 domain-containing protein		0.288769	1.34369
gene-SAK_RS10940	482.959	0.652569	0.246817	2.64394	0.00819473	0.0461309	SAK_RS10940	site-specific integrase		1.57196	1.33601
gene-SAK_RS05175	9.29415	-1.62815	0.617436	-2.63695	0.00836563	0.0468772	SAK_RS05175	GntR family transcriptional regulator		0.323504	1.32904
gene-SAK_RS00260	31.8826	-1.04947	0.398148	-2.63589	0.0083916	0.0468772	recO	DNA repair protein RecO		0.483144	1.32904
gene-SAK_RS03355	72.3774	0.798284	0.303534	2.62997	0.00853931	0.0475203	SAK_RS03355	IS1182-like element IS1563 family transposase		1.73903	1.32312
gene-SAK_RS08275	26.6356	-1.0992	0.42033	-2.61509	0.00892044	0.0490792	SAK_RS08275	LemA family protein		0.466776	1.3091
gene-SAK_RS09440	112.4	-0.738064	0.282147	-2.61588	0.00889977	0.0490792	yajC	preprotein translocase subunit YajC		0.599544	1.3091
gene-SAK_RS10600	118.319	0.71116	0.27178	2.61667	0.00887921	0.0490792	sdaAA	L-serine ammonia-lyase%2C iron-sulfur-dependent%2C subunit alpha		1.63712	1.3091
gene-SAK_RS00495	5.68549	-1.81093	0.693277	-2.61214	0.0089978	0.0493188	rpsQ	30S ribosomal protein S17		0.285006	1.30699
gene-SAK_RS00420	24.488	-1.10134	0.42249	-2.60679	0.0091396	0.0499084	SAK_RS00420	acyltransferase		0.466083	1.30183
gene-SAK_RS10090	15.1906	1.24789	0.483225	2.58242	0.00981097	0.0533746	SAK_RS10090	RluA family pseudouridine synthase		2.37494	1.27267
gene-SAK_RS03765	10.6084	1.46505	0.568257	2.57816	0.00993292	0.0538372	SAK_RS03765	hypothetical protein		2.76074	1.26892
gene-SAK_RS08270	157.598	0.682939	0.266315	2.5644	0.0103354	0.0558114	htpX	zinc metalloprotease HtpX		1.60541	1.25328
gene-SAK_RS09885	16.4866	-1.26823	0.49518	-2.56116	0.0104324	0.0561269	SAK_RS09885	hypothetical protein		0.415168	1.25083
gene-SAK_RS11490	5.46523	-1.83822	0.720211	-2.55233	0.0107005	0.0571478	SAK_RS11490	DNA polymerase III subunit delta		0.279667	1.243
gene-SAK_RS08955	78.2036	0.743427	0.291247	2.55256	0.0106933	0.0571478	tsaD	tRNA (adenosine(37)-N6)-threonylcarbamoyltransferase complex transferase subunit TsaD		1.67415	1.243
gene-SAK_RS00970	180.045	0.731938	0.287331	2.54737	0.0108539	0.0575453	SAK_RS00970	undecaprenyl-diphosphate phosphatase		1.66087	1.23999
gene-SAK_RS08800	32.3572	0.976059	0.383094	2.54783	0.0108395	0.0575453	SAK_RS08800	cytochrome ubiquinol oxidase subunit I		1.96708	1.23999
gene-SAK_RS07115	32.2188	-0.954645	0.375026	-2.54555	0.0109107	0.0576367	SAK_RS07115	LTA synthase family protein		0.515968	1.2393
gene-SAK_RS03470	212.041	0.67281	0.264901	2.53985	0.0110899	0.0583723	SAK_RS03470	hypothetical protein		1.59418	1.23379
gene-SAK_RS04620	6.16879	-1.68276	0.665696	-2.52783	0.0114771	0.0601929	SAK_RS04620	glucosamine-6-phosphate deaminase		0.311486	1.22045
gene-SAK_RS07695	35.0331	-0.992912	0.394277	-2.51831	0.0117919	0.0616219	ybeY	rRNA maturation RNase YbeY		0.502463	1.21026
gene-SAK_RS07685	299.2	-0.704198	0.281267	-2.50367	0.0122914	0.0640032	SAK_RS07685	GTPase Era		0.613783	1.1938
gene-SAK_RS08550	24.7275	-1.06042	0.426205	-2.48805	0.0128444	0.0664084	SAK_RS08550	3-deoxy-7-phosphoheptulonate synthase		0.479492	1.17778
gene-SAK_RS09750	15.0593	1.19925	0.48178	2.4892	0.012803	0.0664084	SAK_RS09750	DUF3013 family protein		2.2962	1.17778
gene-SAK_RS01200	33.2838	0.910454	0.366351	2.48519	0.0129481	0.066708	SAK_RS01200	DUF4479 and tRNA-binding domain-containing protein		1.87964	1.17582
gene-SAK_RS10750	26.4433	0.976719	0.393736	2.48065	0.0131145	0.0673271	rlmH	23S rRNA (pseudouridine(1915)-N(3))-methyltransferase RlmH		1.96798	1.17181
gene-SAK_RS03770	68.7775	0.747726	0.301977	2.4761	0.0132825	0.0679502	SAK_RS03770	hypothetical protein		1.67914	1.16781
gene-SAK_RS10250	41.2624	-0.871532	0.353242	-2.46724	0.013616	0.0691711	mutL	DNA mismatch repair endonuclease MutL		0.546566	1.16008
gene-SAK_RS05275	56.9221	0.796345	0.322714	2.46765	0.0136002	0.0691711	gyrA	DNA gyrase subunit A		1.7367	1.16008
gene-SAK_RS08100	26.9741	0.997122	0.404497	2.46509	0.0136978	0.0693452	SAK_RS08100	TrkH family potassium uptake protein		1.99601	1.15898
gene-SAK_RS05940	15.9695	1.18607	0.481614	2.4627	0.0137897	0.0695686	SAK_RS05940	AI-2E family transporter		2.27532	1.15759
gene-SAK_RS02530	43.948	0.888237	0.361266	2.45868	0.0139449	0.070109	SAK_RS02530	carboxymuconolactone decarboxylase family protein		1.85091	1.15423
gene-SAK_RS09895	6.50293	-1.60098	0.651914	-2.45582	0.0140563	0.0704265	SAK_RS09895	ATP-binding cassette domain-containing protein		0.329652	1.15226
gene-SAK_RS07530	113.358	0.737399	0.300568	2.45335	0.0141533	0.0706694	SAK_RS07530	CPBP family intramembrane metalloprotease		1.66717	1.15077
gene-SAK_RS08220	17.8776	1.11	0.452812	2.45134	0.0142325	0.0708227	SAK_RS08220	UDP-N-acetylmuramate--L-alanine ligase		2.15845	1.14983
gene-SAK_RS03055	435.158	0.556228	0.227612	2.44376	0.0145351	0.0720824	SAK_RS03055	hypothetical protein		1.47042	1.14217
gene-SAK_RS02095	12.0252	-1.35711	0.55625	-2.43974	0.0146978	0.0726422	fabG	3-oxoacyl-[acyl-carrier-protein] reductase		0.390364	1.13881
gene-SAK_RS09655	79.9316	-0.78358	0.321575	-2.43669	0.0148223	0.0730098	SAK_RS09655	GHKL domain-containing protein		0.580924	1.13662
gene-SAK_RS11110	11.1072	-1.35762	0.558047	-2.4328	0.0149826	0.0735507	SAK_RS11110	CPBP family intramembrane metalloprotease		0.390227	1.13341
gene-SAK_RS06120	7.69778	-1.51479	0.623251	-2.43047	0.0150794	0.0737776	SAK_RS06120	GntR family transcriptional regulator		0.349947	1.13208
gene-SAK_RS00790	93.8601	0.741587	0.305546	2.42709	0.0152204	0.0742186	SAK_RS00790	dUTP diphosphatase		1.67201	1.12949
gene-SAK_RS08390	70.2548	0.762805	0.314752	2.42351	0.0153715	0.0747054	SAK_RS08390	cupin domain-containing protein		1.69679	1.12665
gene-SAK_RS06485	37.5839	0.85232	0.35268	2.41669	0.0156622	0.0758653	SAK_RS06485	hypothetical protein		1.8054	1.11996
gene-SAK_RS08640	21.4189	1.05841	0.438181	2.41545	0.0157156	0.0758721	SAK_RS08640	DUF1129 family protein		2.08263	1.11992
gene-SAK_RS03880	118.071	0.655596	0.273787	2.39455	0.0166407	0.0800729	SAK_RS03880	class C sortase		1.57527	1.09651
gene-SAK_RS04370	27.7673	1.18318	0.494666	2.39187	0.0167628	0.0803953	SAK_RS04370	bifunctional 3%2C4-dihydroxy-2-butanone-4-phosphate synthase/GTP cyclohydrolase II		2.27076	1.09477
gene-SAK_RS06960	17.4285	1.09131	0.457534	2.3852	0.0170697	0.0815988	SAK_RS06960	PTS transporter subunit IIC		2.13068	1.08832
gene-SAK_RS03140	7.60251	-1.47097	0.617819	-2.38091	0.0172698	0.0820424	SAK_RS03140	hypothetical protein		0.360739	1.08596
gene-SAK_RS05015	34.1926	0.866185	0.363821	2.3808	0.017275	0.0820424	SAK_RS05015	alpha-ketoacid dehydrogenase subunit beta		1.82284	1.08596
gene-SAK_RS10410	51.9142	-0.793714	0.334831	-2.37049	0.0177646	0.0840933	SAK_RS10410	ABC transporter permease/substrate-binding protein		0.576857	1.07524
gene-SAK_RS01175	20.0002	1.06534	0.451291	2.36066	0.0182426	0.0860766	SAK_RS01175	pyrroline-5-carboxylate reductase		2.09267	1.06511
gene-SAK_RS09485	40.4037	0.828356	0.351568	2.35618	0.0184642	0.0868413	ugpC	sn-glycerol-3-phosphate ABC transporter ATP-binding protein UgpC		1.77566	1.06127
gene-SAK_RS07845	88.4364	-0.691939	0.294793	-2.3472	0.0189151	0.0886757	SAK_RS07845	metal ABC transporter substrate-binding protein		0.619021	1.0522
gene-SAK_RS03830	15.0383	-1.18313	0.505659	-2.33978	0.0192948	0.0901663	SAK_RS03830	ClbS/DfsB family four-helix bundle protein		0.440394	1.04496
gene-SAK_RS08025	15.9015	1.13094	0.483665	2.33826	0.0193736	0.0902451	SAK_RS08025	dTMP kinase		2.19001	1.04458
gene-SAK_RS10595	35.5169	-0.852587	0.365608	-2.33197	0.0197021	0.0914829	sdaAB	L-serine ammonia-lyase%2C iron-sulfur-dependent%2C subunit beta		0.553791	1.03866
gene-SAK_RS02195	25.9997	-0.936584	0.401983	-2.32991	0.0198108	0.0916959	SAK_RS02195	LCP family protein		0.522469	1.03765
gene-SAK_RS01605	11.9805	-1.30639	0.563398	-2.31877	0.0204074	0.0941584	SAK_RS01605	DUF3796 domain-containing protein		0.404331	1.02614
gene-SAK_RS01840	217.363	0.616854	0.266265	2.31669	0.0205207	0.0943825	recU	Holliday junction resolvase RecU		1.53353	1.02511
gene-SAK_RS01785	15.8522	1.15386	0.498668	2.31389	0.0206735	0.0947862	SAK_RS01785	phospho-N-acetylmuramoyl-pentapeptide-transferase		2.22509	1.02325
gene-SAK_RS02900	16.152	-1.10168	0.476628	-2.31141	0.0208102	0.0951137	SAK_RS02900	YggS family pyridoxal phosphate-dependent enzyme		0.465973	1.02176
gene-SAK_RS06195	269.122	-0.720869	0.312872	-2.30404	0.0212205	0.0963845	SAK_RS06195	DUF3862 domain-containing protein		0.606732	1.01599
gene-SAK_RS10050	20.2351	1.70938	0.741835	2.30425	0.0212085	0.0963845	SAK_RS10050	patatin family protein		3.27019	1.01599
gene-SAK_RS06320	8.3865	-1.39408	0.606533	-2.29844	0.0215365	0.0975164	SAK_RS06320	capsular polysaccharide biosynthesis protein CpsC		0.380487	1.01092
gene-SAK_RS05405	29.9731	-0.880504	0.38386	-2.29381	0.0218013	0.0984095	SAK_RS05405	aminopeptidase		0.543178	1.00696
gene-SAK_RS02940	20.0401	-1.0541	0.460102	-2.29101	0.0219627	0.0988321	SAK_RS02940	ATP-dependent Clp protease ATP-binding subunit		0.481598	1.0051
gene-SAK_RS08755	16.4508	1.14696	0.501512	2.28701	0.0221952	0.0995712	SAK_RS08755	universal stress protein		2.21447	1.00187
gene-SAK_RS02090	20.5015	-1.06516	0.466428	-2.28366	0.0223918	0.100145	fabD	ACP S-malonyltransferase		0.477919	0.999371
gene-SAK_RS04460	37.3971	-0.837164	0.367168	-2.28006	0.0226044	0.100479	SAK_RS04460	D-alanine--D-alanine ligase		0.559743	0.997923
gene-SAK_RS00325	6.77697	1.43079	0.627335	2.28074	0.0225639	0.100479	SAK_RS00325	N-acetylmannosamine-6-phosphate 2-epimerase		2.69594	0.997923
gene-SAK_RS02840	26.9655	0.928027	0.409213	2.26784	0.0233393	0.103431	nth	endonuclease III		1.90267	0.985351
gene-SAK_RS11415	73.523	0.70565	0.311554	2.26494	0.0235166	0.103901	SAK_RS11415	hypothetical protein		1.63088	0.983382
gene-SAK_RS08165	91.8523	0.608068	0.269377	2.25731	0.0239885	0.105665	SAK_RS08165	Bax inhibitor-1/YccA family protein		1.52422	0.976068
gene-SAK_RS01650	7.08475	-1.40837	0.62639	-2.2484	0.0245509	0.107171	SAK_RS01650	ABC transporter permease		0.376736	0.969922
gene-SAK_RS04425	49.4427	-0.791727	0.352123	-2.24844	0.0245479	0.107171	SAK_RS04425	phosphoenolpyruvate carboxylase		0.577652	0.969922
gene-SAK_RS04390	22.8364	1.01248	0.450063	2.24963	0.0244723	0.107171	SAK_RS04390	histidine phosphatase family protein		2.01737	0.969922
gene-SAK_RS09870	6.99906	-1.40259	0.625403	-2.2427	0.024916	0.108118	SAK_RS09870	hypothetical protein		0.378249	0.966104
gene-SAK_RS10075	67.3641	-0.724208	0.322762	-2.24378	0.0248463	0.108118	SAK_RS10075	YSIRK-type signal peptide-containing protein		0.605329	0.966104
gene-SAK_RS02535	35.7292	0.822922	0.3674	2.23985	0.0251005	0.108595	SAK_RS02535	cupin domain-containing protein		1.76898	0.96419
gene-SAK_RS09475	104.513	0.6245	0.279421	2.23498	0.0254185	0.109645	galE	UDP-glucose 4-epimerase GalE		1.54168	0.96001
gene-SAK_RS03985	21.6564	-1.00409	0.450795	-2.22737	0.0259226	0.11149	SAK_RS03985	hypothetical protein		0.498586	0.952764
gene-SAK_RS10705	118.226	0.762312	0.343062	2.22208	0.0262779	0.112686	arcC	carbamate kinase		1.69621	0.94813
gene-SAK_RS04520	6.07957	-1.4592	0.657919	-2.2179	0.0265614	0.113567	SAK_RS04520	tRNA1(Val) (adenine(37)-N6)-methyltransferase		0.363694	0.944746
gene-SAK_RS03990	10.999	-1.21979	0.551779	-2.21066	0.0270596	0.115359	SAK_RS03990	hypothetical protein		0.429344	0.937947
gene-SAK_RS07245	8.70477	-1.30688	0.592677	-2.20504	0.0274512	0.116687	SAK_RS07245	SpaH/EbpB family LPXTG-anchored major pilin		0.404195	0.932976
gene-SAK_RS08960	8.05399	-1.38441	0.629292	-2.19995	0.0278101	0.11752	rimI	ribosomal protein S18-alanine N-acetyltransferase		0.383045	0.92989
gene-SAK_RS01660	13.2156	-1.14772	0.522188	-2.1979	0.027956	0.11752	SAK_RS01660	hypothetical protein		0.451338	0.92989
gene-SAK_RS10245	39.4316	-0.853715	0.388445	-2.19777	0.0279652	0.11752	SAK_RS10245	MFS transporter		0.553358	0.92989
gene-SAK_RS02130	41.7781	-0.783887	0.356682	-2.19772	0.0279693	0.11752	SAK_RS02130	hypothetical protein		0.5808	0.92989
gene-SAK_RS05375	9.96737	-1.30312	0.593357	-2.19619	0.0280783	0.117639	SAK_RS05375	DUF3307 domain-containing protein		0.405248	0.929451
gene-SAK_RS03890	140.865	0.556683	0.253893	2.19259	0.0283372	0.118383	SAK_RS03890	VWA domain-containing protein		1.47088	0.926711
gene-SAK_RS08305	14.7012	1.11077	0.5069	2.19131	0.0284297	0.11843	SAK_RS08305	ECF-type riboflavin transporter substrate-binding protein		2.15961	0.926538
gene-SAK_RS07140	5.67763	-1.43923	0.661515	-2.17566	0.0295806	0.122873	SAK_RS07140	LysM peptidoglycan-binding domain-containing protein		0.368763	0.910543
gene-SAK_RS07555	47.9184	0.711847	0.32876	2.16525	0.0303688	0.125789	obgE	GTPase ObgE		1.6379	0.900357
gene-SAK_RS07740	10.4786	-1.21847	0.563191	-2.16351	0.0305022	0.125984	SAK_RS07740	ribosome recycling factor		0.429739	0.899685
gene-SAK_RS07545	47.3383	0.804228	0.373727	2.15191	0.0314044	0.129344	SAK_RS07545	hypothetical protein		1.74621	0.888255
gene-SAK_RS09065	12.4838	1.1086	0.51545	2.15074	0.0314964	0.129357	rsmA	16S rRNA (adenine(1518)-N(6)/adenine(1519)-N(6))-dimethyltransferase RsmA		2.15637	0.88821
gene-SAK_RS04985	12.73	-1.11679	0.520398	-2.14603	0.0318706	0.130526	rexB	ATP-dependent nuclease subunit B		0.461119	0.884302
gene-SAK_RS06155	9.27005	1.245	0.580928	2.14313	0.032103	0.13111	SAK_RS06155	GlsB/YeaQ/YmgE family stress response membrane protein		2.37019	0.882364
gene-SAK_RS01105	165.947	0.521768	0.243729	2.14077	0.0322927	0.131516	rpoB	DNA-directed RNA polymerase subunit beta		1.43571	0.881021
gene-SAK_RS11090	19.7385	0.971286	0.454146	2.13871	0.0324593	0.131826	SAK_RS11090	accessory Sec-dependent serine-rich glycoprotein adhesin		1.96059	0.879998
gene-SAK_RS04360	29.7395	0.853223	0.402808	2.11819	0.0341592	0.138345	ribD	bifunctional diaminohydroxyphosphoribosylaminopyrimidine deaminase/5-amino-6-(5-phosphoribosylamino)uracil reductase RibD		1.80653	0.859037
gene-SAK_RS08360	6.72473	-1.33951	0.632789	-2.11684	0.0342731	0.138422	dhaQ	DhaKLM operon coactivator DhaQ		0.395154	0.858796
gene-SAK_RS09850	11.9592	-1.2075	0.571501	-2.11287	0.0346122	0.139313	SAK_RS09850	hypothetical protein		0.433017	0.85601
gene-SAK_RS03725	5.27191	1.39587	0.660916	2.11202	0.0346848	0.139313	SAK_RS03725	phage portal protein		2.63147	0.85601
gene-SAK_RS04610	9.75062	1.18319	0.560994	2.10909	0.0349369	0.139939	queA	tRNA preQ1(34) S-adenosylmethionine ribosyltransferase-isomerase QueA		2.27078	0.85406
gene-SAK_RS02710	65.5811	0.696071	0.33081	2.10414	0.0353662	0.141271	SAK_RS02710	GNAT family N-acetyltransferase		1.62009	0.849947
gene-SAK_RS11220	68.4131	-0.640733	0.306217	-2.09241	0.0364017	0.14501	SAK_RS11220	hypothetical protein		0.641387	0.838601
gene-SAK_RS06125	100.641	-0.659578	0.315997	-2.08729	0.0368617	0.145851	SAK_RS06125	Asp23/Gls24 family envelope stress response protein		0.633063	0.83609
gene-SAK_RS10725	114.084	-0.619221	0.296743	-2.08673	0.036913	0.145851	SAK_RS10725	ATP-binding cassette domain-containing protein		0.651022	0.83609
gene-SAK_RS08070	45.8917	0.705037	0.337716	2.08766	0.0368282	0.145851	SAK_RS08070	ATP-dependent Clp protease proteolytic subunit		1.63019	0.83609
gene-SAK_RS04330	2554.27	0.607159	0.292575	2.07523	0.0379654	0.149604	SAK_RS04330	DUF3270 domain-containing protein		1.52326	0.825056
gene-SAK_RS06135	14.2365	-1.11187	0.536188	-2.07365	0.0381119	0.149777	SAK_RS06135	Asp23/Gls24 family envelope stress response protein		0.462695	0.824556
gene-SAK_RS07465	6.60045	-1.35078	0.653162	-2.06806	0.038634	0.151132	asp2	accessory Sec system protein Asp2		0.39208	0.820644
gene-SAK_RS07400	6.57677	-1.31358	0.635273	-2.06774	0.0386641	0.151132	SAK_RS07400	glycogen/starch/alpha-glucan family phosphorylase		0.40232	0.820644
gene-SAK_RS08085	57.6006	-0.758573	0.367433	-2.06452	0.0389685	0.15151	SAK_RS08085	tRNA (cytidine(34)-2'-O)-methyltransferase		0.591081	0.81956
gene-SAK_RS02140	37.5817	0.847007	0.410233	2.0647	0.0389518	0.15151	SAK_RS02140	acyltransferase		1.79877	0.81956
gene-SAK_RS06230	17.1889	0.963795	0.467689	2.06076	0.0393262	0.152493	parC	DNA topoisomerase IV subunit A		1.95043	0.816749
gene-SAK_RS08175	5.54836	-1.38521	0.674554	-2.05352	0.040022	0.153963	SAK_RS08175	RNA methyltransferase		0.382834	0.812583
gene-SAK_RS05355	29.5136	-0.809879	0.394209	-2.05444	0.039933	0.153963	SAK_RS05355	response regulator transcription factor		0.57043	0.812583
gene-SAK_RS08620	36.5823	-0.780942	0.380131	-2.0544	0.0399369	0.153963	SAK_RS08620	aminopeptidase P family protein		0.581987	0.812583
gene-SAK_RS10260	247.153	0.539479	0.262927	2.05183	0.0401866	0.15419	mutS	DNA mismatch repair protein MutS		1.45345	0.811945
gene-SAK_RS05785	23.6509	0.974447	0.476243	2.04611	0.0407451	0.155922	SAK_RS05785	ABC transporter ATP-binding protein		1.96489	0.807092
gene-SAK_RS01760	18.9864	0.894265	0.438402	2.03983	0.0413676	0.15789	proB	glutamate 5-kinase		1.85866	0.801646
gene-SAK_RS02960	30.2218	-0.813772	0.399793	-2.03548	0.0418024	0.159133	SAK_RS02960	phospho-sugar mutase		0.568893	0.798241
gene-SAK_RS06525	134.97	-0.680358	0.334957	-2.03118	0.0422369	0.160368	SAK_RS06525	TDT family transporter		0.624011	0.794882
gene-SAK_RS07020	12.057	-1.06759	0.526465	-2.02785	0.0425752	0.161233	SAK_RS07020	carbamoyl phosphate synthase large subunit		0.477114	0.792547
gene-SAK_RS01350	117.788	-0.561337	0.277086	-2.02586	0.0427792	0.161457	SAK_RS01350	DegV family protein		0.677674	0.791943
gene-SAK_RS06750	423.332	0.45251	0.223449	2.02511	0.0428559	0.161457	SAK_RS06750	TetR/AcrR family transcriptional regulator		1.36842	0.791943
gene-SAK_RS05890	85.4102	0.6094	0.302033	2.01766	0.0436268	0.163516	pta	phosphate acetyltransferase		1.52562	0.786439
gene-SAK_RS04710	14.4303	0.968397	0.479936	2.01776	0.0436162	0.163516	nrdF	class 1b ribonucleoside-diphosphate reductase subunit beta		1.95666	0.786439
gene-SAK_RS02100	30.5706	-0.924901	0.460115	-2.01015	0.044415	0.166044	fabF	beta-ketoacyl-ACP synthase II		0.526717	0.779778
gene-SAK_RS01275	28.8815	-0.856203	0.42645	-2.00775	0.0446703	0.166571	SAK_RS01275	BglG family transcription antiterminator		0.552405	0.7784
gene-SAK_RS06145	7.5102	-1.2101	0.603543	-2.00499	0.0449639	0.167094	amaP	alkaline shock response membrane anchor protein AmaP		0.432239	0.777038
gene-SAK_RS03065	45.1956	-0.740871	0.369644	-2.00428	0.0450398	0.167094	SAK_RS03065	hypothetical protein		0.598378	0.777038
gene-SAK_RS10255	466.361	0.615126	0.309168	1.98962	0.046633	0.172566	SAK_RS10255	cold-shock protein		1.53169	0.763045
gene-SAK_RS05755	5.97668	-1.28957	0.648684	-1.98798	0.0468135	0.172795	SAK_RS05755	biotin/lipoate A/B protein ligase family protein		0.409072	0.762469
gene-SAK_RS05335	6.35933	-1.30159	0.65658	-1.98239	0.0474359	0.174651	SAK_RS05335	hypothetical protein		0.405677	0.75783
gene-SAK_RS03455	15.7009	0.933534	0.471802	1.97866	0.0478545	0.175748	SAK_RS03455	voltage-gated chloride channel family protein		1.90995	0.75511
gene-SAK_RS04430	14.0849	1.01294	0.512926	1.97483	0.0482876	0.176893	SAK_RS04430	FtsW/RodA/SpoVE family cell cycle protein		2.01802	0.75229
gene-SAK_RS11330	9.59528	-1.12655	0.570848	-1.97347	0.0484419	0.177013	SAK_RS11330	LPXTG cell wall anchor domain-containing protein		0.458009	0.751994
gene-SAK_RS05210	9.78151	-1.16229	0.59117	-1.96609	0.0492881	0.178862	SAK_RS05210	amino acid ABC transporter permease		0.446801	0.747483
gene-SAK_RS10715	19.5943	-0.932317	0.474173	-1.9662	0.0492758	0.178862	SAK_RS10715	DUF1275 domain-containing protein		0.524016	0.747483
gene-SAK_RS07715	56.9561	-0.682388	0.347121	-1.96585	0.0493158	0.178862	phoH	phosphate starvation-inducible protein PhoH		0.623133	0.747483
gene-SAK_RS03045	6.37198	-1.2526	0.639097	-1.95994	0.0500022	0.180454	SAK_RS03045	helix-turn-helix transcriptional regulator		0.419693	0.743634
gene-SAK_RS08900	7.71982	-1.23714	0.631079	-1.96036	0.0499535	0.180454	SAK_RS08900	PhzF family phenazine biosynthesis protein		0.424212	0.743634
gene-SAK_RS05930	24.2393	1.02021	0.521333	1.95692	0.0503568	0.181284	SAK_RS05930	redox-sensing transcriptional repressor Rex		2.02821	0.741639
gene-SAK_RS00980	142.332	0.605648	0.310252	1.95212	0.0509244	0.182876	SAK_RS00980	undecaprenyl/decaprenyl-phosphate alpha-N-acetylglucosaminyl 1-phosphate transferase		1.52166	0.737842
gene-SAK_RS10570	5.24565	-1.29867	0.668443	-1.94282	0.0520376	0.186415	SAK_RS10570	50S ribosomal protein L9		0.406502	0.729519
gene-SAK_RS06875	26.7705	0.901735	0.465002	1.9392	0.0524765	0.187334	SAK_RS06875	NADP-specific glutamate dehydrogenase		1.86831	0.727383
gene-SAK_RS04855	7.83496	1.1371	0.586559	1.93859	0.0525512	0.187334	SAK_RS04855	YihY/virulence factor BrkB family protein		2.19938	0.727383
gene-SAK_RS06565	9.10024	-1.13531	0.586409	-1.93603	0.0528637	0.187988	SAK_RS06565	epoxyqueuosine reductase QueH		0.455238	0.725869
gene-SAK_RS03785	11.3855	1.07186	0.554939	1.93148	0.0534236	0.189517	SAK_RS03785	hypothetical protein		2.10213	0.722351
gene-SAK_RS07130	26.8772	-0.807418	0.418956	-1.92721	0.0539532	0.190469	infC	translation initiation factor IF-3		0.571404	0.720175
gene-SAK_RS08745	106.408	0.605537	0.314063	1.92807	0.0538461	0.190469	SAK_RS08745	sulfite exporter TauE/SafE family protein		1.52154	0.720175
gene-SAK_RS08655	14.8293	-0.941398	0.491032	-1.91718	0.0552148	0.194452	SAK_RS08655	single-stranded DNA-binding protein		0.520728	0.711188
gene-SAK_RS09030	38.3477	0.74559	0.389545	1.914	0.0556196	0.195406	purR	pur operon repressor		1.67666	0.709063
gene-SAK_RS02905	8.65458	-1.17259	0.613466	-1.91143	0.0559499	0.196094	SAK_RS02905	cell division protein SepF		0.443623	0.707536
gene-SAK_RS03515	177.517	0.481417	0.25206	1.90993	0.0561423	0.196296	SAK_RS03515	IS3 family transposase		1.39611	0.707089
gene-SAK_RS01330	41.2542	-0.689447	0.362541	-1.90171	0.0572097	0.198975	SAK_RS01330	cysteine--tRNA ligase		0.620092	0.701202
gene-SAK_RS01400	68.9307	0.653618	0.343657	1.90195	0.057178	0.198975	SAK_RS01400	hypothetical protein		1.57311	0.701202
gene-SAK_RS10280	38.3463	0.853933	0.449231	1.90088	0.0573179	0.198975	SAK_RS10280	YitT family protein		1.80742	0.701202
gene-SAK_RS02945	69.4234	0.783745	0.41332	1.89622	0.0579311	0.200626	SAK_RS02945	DUF1797 family protein		1.72159	0.697613
gene-SAK_RS04475	16.1401	-0.900879	0.475635	-1.89405	0.0582179	0.201141	SAK_RS04475	YwaF family protein		0.53556	0.696499
gene-SAK_RS04175	8.71035	-1.15106	0.60924	-1.88933	0.058847	0.202834	SAK_RS04175	alpha-amylase		0.450295	0.692859
gene-SAK_RS09760	36.6017	0.677049	0.358601	1.88803	0.0590222	0.202958	SAK_RS09760	replication-associated recombination protein A		1.59887	0.692593
gene-SAK_RS06190	47.9078	-0.676907	0.359845	-1.88111	0.059957	0.205226	SAK_RS06190	membrane protein		0.625505	0.687769
gene-SAK_RS10470	6.14551	1.19955	0.637695	1.88107	0.059963	0.205226	SAK_RS10470	hypothetical protein		2.29667	0.687769
gene-SAK_RS10610	10.3495	-1.10664	0.591678	-1.87035	0.0614358	0.209774	SAK_RS10610	LysM peptidoglycan-binding domain-containing protein		0.464374	0.678249
gene-SAK_RS02370	288.109	0.429052	0.230107	1.86458	0.0622405	0.211531	SAK_RS02370	glucose-6-phosphate isomerase		1.34635	0.674627
gene-SAK_RS04720	22.4633	0.782293	0.419541	1.86464	0.0622319	0.211531	SAK_RS04720	redoxin NrdH		1.71986	0.674627
gene-SAK_RS10045	48.4566	1.23757	0.666191	1.85768	0.063215	0.214343	SAK_RS10045	MFS transporter		2.358	0.66889
gene-SAK_RS04000	4.85504	-1.2884	0.694831	-1.85427	0.0637012	0.215491	SAK_RS04000	hypothetical protein		0.409405	0.666572
gene-SAK_RS10730	331.836	-0.431772	0.233538	-1.84883	0.064483	0.217584	SAK_RS10730	YfhO family protein		0.741351	0.662373
gene-SAK_RS03780	17.1513	0.881845	0.477218	1.84789	0.0646186	0.217584	SAK_RS03780	carbamoylsarcosine amidase		1.84273	0.662373
gene-SAK_RS06495	9.29577	-1.04849	0.567746	-1.84676	0.0647817	0.217631	SAK_RS06495	SDR family oxidoreductase		0.483473	0.66228
gene-SAK_RS04415	5.11359	-1.2485	0.677242	-1.84351	0.0652548	0.217999	SAK_RS04415	DUF4430 domain-containing protein		0.420885	0.661546
gene-SAK_RS07650	13.5822	-0.947055	0.513887	-1.84293	0.0653398	0.217999	SAK_RS07650	Rgg/GadR/MutR family transcriptional regulator		0.51869	0.661546
gene-SAK_RS06310	36.3889	-0.717509	0.389257	-1.84328	0.0652881	0.217999	SAK_RS06310	sugar transferase		0.608147	0.661546
gene-SAK_RS01750	62.4685	0.649981	0.354977	1.83105	0.0670925	0.223335	SAK_RS01750	ABC transporter permease		1.56915	0.651042
gene-SAK_RS05855	10.6931	1.03217	0.564746	1.82767	0.0675993	0.22451	SAK_RS05855	purine permease		2.0451	0.648765
gene-SAK_RS02165	37.2578	-0.671641	0.368612	-1.82208	0.0684423	0.226793	SAK_RS02165	Cof-type HAD-IIB family hydrolase		0.627792	0.64437
gene-SAK_RS03760	11.5511	0.948816	0.521843	1.8182	0.0690333	0.228233	SAK_RS03760	hypothetical protein		1.93029	0.641622
gene-SAK_RS10055	19.9015	0.849322	0.468593	1.81249	0.0699098	0.230607	nusG	transcription termination/antitermination protein NusG		1.80165	0.637127
gene-SAK_RS08930	5.54831	-1.19384	0.659621	-1.80988	0.0703142	0.231418	SAK_RS08930	DUF536 domain-containing protein		0.437139	0.635603
gene-SAK_RS07720	14.7948	-0.900652	0.498265	-1.80757	0.0706728	0.232074	SAK_RS07720	oleate hydratase		0.535645	0.634373
gene-SAK_RS01695	28.1599	0.723065	0.401305	1.80179	0.0715792	0.234522	SAK_RS01695	glycine--tRNA ligase subunit beta		1.65068	0.629816
gene-SAK_RS03245	21.2563	-0.775476	0.430817	-1.80001	0.0718586	0.23491	SAK_RS03245	hypothetical protein		0.584196	0.629098
gene-SAK_RS05545	12.1669	0.930817	0.517638	1.7982	0.0721452	0.235319	SAK_RS05545	L%2CD-transpeptidase		1.90636	0.628343
gene-SAK_RS00380	40.1365	0.666482	0.37145	1.79427	0.0727704	0.236829	purE	5-(carboxyamino)imidazole ribonucleotide mutase		1.5872	0.625566
gene-SAK_RS04450	22.2705	-0.76514	0.42685	-1.79253	0.0730485	0.237204	SAK_RS04450	penicillin-binding protein 2		0.588396	0.624878
gene-SAK_RS04950	23.8837	0.736208	0.41106	1.791	0.0732939	0.237472	murA	UDP-N-acetylglucosamine 1-carboxyvinyltransferase		1.66579	0.624387
gene-SAK_RS10980	319.512	0.488859	0.273154	1.78968	0.0735051	0.237628	mobC	plasmid mobilization relaxosome protein MobC		1.40333	0.624101
gene-SAK_RS09645	23.3684	-0.776222	0.434281	-1.78737	0.0738775	0.238304	SAK_RS09645	ABC transporter ATP-binding protein		0.583894	0.622868
gene-SAK_RS02205	8.36148	-1.04966	0.588553	-1.78345	0.0745126	0.239822	SAK_RS02205	HIT family protein		0.483083	0.620111
gene-SAK_RS00765	82.0978	-0.577906	0.324402	-1.78145	0.074839	0.240342	SAK_RS00765	trigger factor		0.669935	0.619171
gene-SAK_RS05800	10.3985	-0.981091	0.553404	-1.77283	0.076257	0.244358	SAK_RS05800	nucleoid-associated protein		0.506596	0.611974
gene-SAK_RS09415	16.9327	-0.836413	0.472624	-1.76972	0.0767734	0.245202	SAK_RS09415	glycoside hydrolase family 73 protein		0.560034	0.610476
gene-SAK_RS03530	14.9904	0.87101	0.492593	1.76821	0.0770251	0.245202	SAK_RS03530	rod shape-determining protein RodA		1.82894	0.610476
gene-SAK_RS08110	9.95792	1.01632	0.574608	1.76872	0.0769403	0.245202	SAK_RS08110	rRNA pseudouridine synthase		2.02276	0.610476
gene-SAK_RS11450	14.5174	-0.917654	0.52022	-1.76397	0.0777367	0.246928	SAK_RS11450	hypothetical protein		0.529369	0.607429
gene-SAK_RS05370	78.5583	0.506274	0.287233	1.76259	0.0779693	0.247129	SAK_RS05370	peptide ABC transporter substrate-binding protein		1.42038	0.607077
gene-SAK_RS11105	8.34199	-1.15492	0.656767	-1.7585	0.0786626	0.247711	SAK_RS11105	hypothetical protein		0.44909	0.606055
gene-SAK_RS05825	31.6112	-0.729418	0.414356	-1.76037	0.0783457	0.247711	SAK_RS05825	thymidine kinase		0.603147	0.606055
gene-SAK_RS00510	30.9111	-0.708559	0.402838	-1.75892	0.078591	0.247711	rplE	50S ribosomal protein L5		0.611931	0.606055
gene-SAK_RS04550	9.46012	-1.03925	0.593147	-1.7521	0.0797571	0.250077	SAK_RS04550	alpha/beta hydrolase		0.48658	0.601926
gene-SAK_RS09495	12.6404	0.900663	0.513781	1.75301	0.0796002	0.250077	SAK_RS09495	aldose 1-epimerase family protein		1.86692	0.601926
gene-SAK_RS03860	9.12975	0.987447	0.56391	1.75107	0.0799334	0.250092	SAK_RS03860	redox-regulated molecular chaperone Hsp33		1.98267	0.6019
gene-SAK_RS00245	3484.65	0.361515	0.206664	1.74928	0.0802421	0.250373	SAK_RS00245	CHAP domain-containing protein		1.28477	0.601413
gene-SAK_RS00385	42.2853	0.65949	0.377161	1.74856	0.0803665	0.250373	purK	5-(carboxyamino)imidazole ribonucleotide synthase		1.57952	0.601413
gene-SAK_RS09445	7.06791	-1.07669	0.616926	-1.74525	0.0809417	0.251627	SAK_RS09445	thiol reductase thioredoxin		0.474116	0.599243
gene-SAK_RS04755	5.8521	-1.16402	0.667416	-1.74407	0.0811461	0.251726	SAK_RS04755	GAF domain-containing protein		0.446266	0.599073
gene-SAK_RS09205	5.58115	-1.15185	0.663862	-1.73508	0.0827273	0.254579	SAK_RS09205	LacI family DNA-binding transcriptional regulator		0.450047	0.594177
gene-SAK_RS00565	7.81517	-1.06473	0.61271	-1.73775	0.0822556	0.254579	rpsM	30S ribosomal protein S13		0.478061	0.594177
gene-SAK_RS03395	72.3203	0.530113	0.305738	1.73388	0.0829391	0.254579	SAK_RS03395	hypothetical protein		1.44404	0.594177
gene-SAK_RS09050	43.1034	0.607404	0.350302	1.73394	0.0829286	0.254579	SAK_RS09050	ribulose-phosphate 3-epimerase		1.52352	0.594177
gene-SAK_RS03705	5.88716	1.12398	0.648199	1.73401	0.082917	0.254579	SAK_RS03705	terminase large subunit		2.17948	0.594177
gene-SAK_RS03420	8.45049	-0.998915	0.57717	-1.73071	0.083503	0.255772	SAK_RS03420	C69 family dipeptidase		0.500376	0.592147
gene-SAK_RS04445	46.9175	0.602937	0.349035	1.72744	0.0840891	0.257027	SAK_RS04445	phosphoglycerate mutase		1.5188	0.590021
gene-SAK_RS07285	7.57466	-1.04185	0.604128	-1.72456	0.0846071	0.257531	SAK_RS07285	glycosyltransferase		0.485703	0.589171
gene-SAK_RS09890	12.4264	-0.905876	0.52505	-1.72531	0.0844711	0.257531	SAK_RS09890	ABC transporter permease		0.533709	0.589171
gene-SAK_RS07870	17.9414	0.793939	0.461417	1.72065	0.0853136	0.25914	glmU	bifunctional UDP-N-acetylglucosamine diphosphorylase/glucosamine-1-phosphate N-acetyltransferase GlmU		1.7338	0.586466
gene-SAK_RS01245	6.41849	-1.07283	0.624094	-1.71902	0.0856107	0.259449	SAK_RS01245	ABC transporter permease		0.475385	0.585949
gene-SAK_RS10635	22.9157	-0.747339	0.43497	-1.71814	0.0857711	0.259449	SAK_RS10635	insulinase family protein		0.595701	0.585949
gene-SAK_RS03090	14.721	-0.877422	0.511481	-1.71545	0.086262	0.260393	SAK_RS03090	DUF669 domain-containing protein		0.544339	0.58437
gene-SAK_RS09560	6.34009	-1.06846	0.625938	-1.70698	0.0878258	0.260794	SAK_RS09560	D-tyrosyl-tRNA(Tyr) deacylase		0.476827	0.583702
gene-SAK_RS10005	8.14316	-1.02371	0.599368	-1.70798	0.0876403	0.260794	metE	5-methyltetrahydropteroyltriglutamate--homocysteine S-methyltransferase		0.491851	0.583702
gene-SAK_RS08630	14.8886	-0.867361	0.506664	-1.71191	0.086914	0.260794	SAK_RS08630	multidrug efflux MFS transporter		0.548149	0.583702
gene-SAK_RS10720	27	-0.735629	0.429944	-1.71099	0.0870831	0.260794	SAK_RS10720	YitT family protein		0.600556	0.583702
gene-SAK_RS02115	54.9746	-0.592014	0.34628	-1.70964	0.0873325	0.260794	accC	acetyl-CoA carboxylase biotin carboxylase subunit		0.663416	0.583702
gene-SAK_RS03350	14.8792	0.814463	0.477007	1.70744	0.0877396	0.260794	SAK_RS03350	ABC transporter permease		1.75864	0.583702
gene-SAK_RS08195	10.3034	0.9264	0.541755	1.71	0.0872661	0.260794	SAK_RS08195	transporter substrate-binding domain-containing protein		1.90053	0.583702
gene-SAK_RS11365	6.38438	1.07912	0.629758	1.71355	0.0866112	0.260794	SAK_RS11365	YSIRK-type signal peptide-containing protein		2.11275	0.583702
gene-SAK_RS02320	31.3745	0.634212	0.372876	1.70087	0.0889679	0.263649	SAK_RS02320	YSIRK signal domain/LPXTG anchor domain surface protein		1.55209	0.578974
gene-SAK_RS09520	61.2182	-0.519223	0.306779	-1.6925	0.0905504	0.267794	SAK_RS09520	exo-alpha-sialidase		0.697747	0.572199
gene-SAK_RS06950	19.0832	-0.755208	0.446494	-1.69142	0.0907573	0.267863	SAK_RS06950	YSIRK-type signal peptide-containing protein		0.592461	0.572088
gene-SAK_RS08515	69.7082	0.557018	0.330819	1.68375	0.0922292	0.271657	SAK_RS08515	asparaginase		1.47123	0.565979
gene-SAK_RS07075	5.86805	-1.07627	0.640552	-1.68022	0.0929146	0.273124	SAK_RS07075	cysteine desulfurase		0.474254	0.56364
gene-SAK_RS04305	74.8838	0.547804	0.326504	1.67779	0.0933883	0.273964	SAK_RS04305	PspC domain-containing protein		1.46186	0.562306
gene-SAK_RS03235	24.5428	-0.690216	0.414241	-1.66622	0.0956695	0.278415	SAK_RS03235	hypothetical protein		0.619761	0.555307
gene-SAK_RS08980	381.664	0.392721	0.235577	1.66706	0.0955029	0.278415	SAK_RS08980	CHAP domain-containing protein		1.31287	0.555307
gene-SAK_RS07625	27.3436	0.679393	0.407488	1.66727	0.0954602	0.278415	SAK_RS07625	multidrug efflux MFS transporter		1.60147	0.555307
gene-SAK_RS01170	28.6365	0.716093	0.429595	1.6669	0.0955337	0.278415	SAK_RS01170	CPBP family intramembrane metalloprotease		1.64273	0.555307
gene-SAK_RS03710	24.9793	0.678087	0.408247	1.66097	0.0967194	0.28091	SAK_RS03710	type II toxin-antitoxin system RelB/DinJ family antitoxin		1.60002	0.551432
gene-SAK_RS04340	17.4807	0.74093	0.449565	1.64811	0.0993309	0.287921	SAK_RS04340	U32 family peptidase		1.67125	0.540726
gene-SAK_RS02060	5.19716	-1.08883	0.661107	-1.64697	0.0995632	0.288022	SAK_RS02060	HAD family phosphatase		0.470144	0.540574
gene-SAK_RS02500	53.8407	-0.670703	0.407701	-1.64508	0.0999524	0.288576	nrdE	class 1b ribonucleoside-diphosphate reductase subunit alpha		0.628201	0.53974
gene-SAK_RS08560	11.333	-0.864155	0.52582	-1.64344	0.100292	0.288983	manA	mannose-6-phosphate isomerase%2C class I		0.549368	0.539128
gene-SAK_RS08170	9.36133	0.917007	0.558338	1.64239	0.10051	0.289041	SAK_RS08170	HD domain-containing protein		1.88819	0.53904
gene-SAK_RS10405	34.1558	0.600047	0.365921	1.63983	0.101041	0.289455	SAK_RS10405	ABC transporter ATP-binding protein		1.51577	0.538419
gene-SAK_RS03280	17.9656	0.974066	0.594023	1.63978	0.101051	0.289455	SAK_RS03280	hypothetical protein		1.96437	0.538419
gene-SAK_RS07955	31.2368	-0.637477	0.389586	-1.63629	0.101778	0.290966	tehB	SAM-dependent methyltransferase TehB		0.642836	0.536158
gene-SAK_RS09290	102.003	0.439494	0.271299	1.61996	0.10524	0.300275	dusB	tRNA dihydrouridine synthase DusB		1.35613	0.522481
gene-SAK_RS09145	9.75433	-0.911761	0.564774	-1.61438	0.106445	0.302745	SAK_RS09145	YjiH family protein		0.531536	0.518924
gene-SAK_RS07410	14.6208	-0.838358	0.51942	-1.61403	0.106521	0.302745	SAK_RS07410	LacI family transcriptional regulator		0.55928	0.518924
gene-SAK_RS00265	5.6454	-1.12355	0.697999	-1.60967	0.107471	0.303718	SAK_RS00265	CPBP family intramembrane metalloprotease		0.458965	0.51753
gene-SAK_RS08860	6.96153	-1.00908	0.626989	-1.60941	0.107526	0.303718	SAK_RS08860	PTS transporter subunit EIIA		0.496862	0.51753
gene-SAK_RS04700	24.7973	0.678918	0.42189	1.60923	0.107566	0.303718	thiT	energy-coupled thiamine transporter ThiT		1.60094	0.51753
gene-SAK_RS08485	8.08146	1.08097	0.671979	1.60863	0.107697	0.303718	SAK_RS08485	3-hydroxyacyl-CoA dehydrogenase		2.11545	0.51753
gene-SAK_RS10100	11.7143	0.835196	0.520298	1.60523	0.108444	0.304817	SAK_RS10100	phosphopentomutase		1.7841	0.51596
gene-SAK_RS07095	10.5878	0.927049	0.577619	1.60495	0.108505	0.304817	aroC	chorismate synthase		1.90138	0.51596
gene-SAK_RS02025	8.30099	-0.93282	0.581842	-1.60322	0.108887	0.305302	raiA	ribosome-associated translation inhibitor RaiA		0.523834	0.515271
gene-SAK_RS06775	9.29353	-0.911434	0.569612	-1.6001	0.109577	0.30648	SAK_RS06775	thymidylate synthase		0.531656	0.513598
gene-SAK_RS04200	13.5587	-0.853841	0.534113	-1.59861	0.109906	0.30648	SAK_RS04200	DUF3114 domain-containing protein		0.55331	0.513598
gene-SAK_RS02330	15.787	0.836807	0.523504	1.59847	0.109938	0.30648	SAK_RS02330	HAMP domain-containing histidine kinase		1.78609	0.513598
gene-SAK_RS06555	46.9541	-0.521939	0.328759	-1.5876	0.112376	0.31268	SAK_RS06555	glycerophosphodiester phosphodiesterase		0.696435	0.5049
gene-SAK_RS02185	15.6625	0.767658	0.484106	1.58572	0.112802	0.313268	tsaE	tRNA (adenosine(37)-N6)-threonylcarbamoyltransferase complex ATPase subunit type 1 TsaE		1.7025	0.504084
gene-SAK_RS07325	6.67034	-1.03035	0.650753	-1.58333	0.113347	0.313586	SAK_RS07325	glycosyltransferase family 2 protein		0.48959	0.503644
gene-SAK_RS00805	6.28314	-1.00012	0.631545	-1.5836	0.113284	0.313586	SAK_RS00805	FAD-containing oxidoreductase		0.499959	0.503644
gene-SAK_RS08635	29.2653	-0.60614	0.383421	-1.58087	0.113907	0.314539	uvrA	excinuclease ABC subunit UvrA		0.656952	0.502325
gene-SAK_RS06315	10.43	-0.891769	0.566369	-1.57454	0.115363	0.317958	SAK_RS06315	tyrosine-protein kinase		0.538953	0.497631
gene-SAK_RS06100	28.744	0.706059	0.449316	1.57141	0.116088	0.31935	SAK_RS06100	thiol peroxidase		1.63134	0.495733
gene-SAK_RS03175	37.2464	-0.606684	0.387178	-1.56694	0.117129	0.321609	SAK_RS03175	terminase		0.656704	0.492672
gene-SAK_RS07420	7.31565	0.937548	0.599351	1.56427	0.117754	0.322716	SAK_RS07420	sugar ABC transporter permease		1.91527	0.491179
gene-SAK_RS10315	4.85838	-1.08272	0.69396	-1.56021	0.118711	0.324729	SAK_RS10315	CadD family cadmium resistance transporter		0.472137	0.488479
gene-SAK_RS11255	10.009	-0.935448	0.60035	-1.55817	0.119192	0.324827	SAK_RS11255	site-specific integrase		0.52288	0.488348
gene-SAK_RS06990	11.5091	-0.851124	0.546229	-1.55818	0.11919	0.324827	SAK_RS06990	transcriptional regulator		0.554353	0.488348
gene-SAK_RS02895	22.5685	-0.696005	0.447786	-1.55432	0.120107	0.326709	ftsZ	cell division protein FtsZ		0.617279	0.485839
gene-SAK_RS08285	99.6909	0.50253	0.323806	1.55195	0.120674	0.327641	SAK_RS08285	V-type Na+ -ATPase subunit J		1.4167	0.484602
gene-SAK_RS00700	12.315	0.793705	0.512104	1.54989	0.121168	0.328369	SAK_RS00700	histidine phosphatase family protein		1.73352	0.483637
gene-SAK_RS10095	24.8052	0.662451	0.428201	1.54706	0.12185	0.329605	SAK_RS10095	hypothetical protein		1.58277	0.482006
gene-SAK_RS01755	91.3264	-0.535749	0.346542	-1.54599	0.122108	0.329691	SAK_RS01755	PTS transporter subunit EIIC		0.6898	0.481894
gene-SAK_RS03160	36.6288	-0.549975	0.35601	-1.54483	0.122387	0.329834	SAK_RS03160	phage portal protein		0.683032	0.481704
gene-SAK_RS05510	5.11949	-1.03752	0.672485	-1.54281	0.122876	0.330541	SAK_RS05510	siderophore ABC transporter substrate-binding protein		0.487165	0.480774
gene-SAK_RS05005	5.40896	-1.0483	0.683875	-1.53289	0.125303	0.335215	SAK_RS05005	ABC-F family ATP-binding cassette domain-containing protein		0.483536	0.474677
gene-SAK_RS02405	6.58845	-0.962659	0.627931	-1.53307	0.12526	0.335215	SAK_RS02405	membrane protein insertase YidC		0.51311	0.474677
gene-SAK_RS07000	20.32	-0.668994	0.435969	-1.5345	0.124907	0.335215	rpsP	30S ribosomal protein S16		0.628945	0.474677
gene-SAK_RS06845	10.4478	-0.834783	0.545539	-1.5302	0.125968	0.336376	SAK_RS06845	GTP pyrophosphokinase		0.560667	0.473175
gene-SAK_RS02385	25.9461	0.615403	0.402885	1.52749	0.126639	0.337551	SAK_RS02385	BMP family ABC transporter substrate-binding protein		1.53199	0.471661
gene-SAK_RS03405	4.74037	-1.04855	0.687595	-1.52495	0.127272	0.338024	rapZ	RNase adapter RapZ		0.483455	0.471053
gene-SAK_RS03315	9.6075	0.843771	0.553324	1.52491	0.12728	0.338024	SAK_RS03315	DUF1934 domain-containing protein		1.79474	0.471053
gene-SAK_RS00830	14.3909	0.817805	0.536933	1.5231	0.127733	0.338608	SAK_RS00830	sugar ABC transporter ATP-binding protein		1.76272	0.470303
gene-SAK_RS02075	94.5152	-0.475095	0.312527	-1.52017	0.128468	0.339938	SAK_RS02075	ketoacyl-ACP synthase III		0.719419	0.468601
gene-SAK_RS07015	62.7576	-0.506566	0.334425	-1.51474	0.129839	0.34197	SAK_RS07015	efflux RND transporter periplasmic adaptor subunit		0.703896	0.466012
gene-SAK_RS01005	34.601	0.545458	0.359833	1.51587	0.129553	0.34197	sufB	Fe-S cluster assembly protein SufB		1.45948	0.466012
gene-SAK_RS01395	23.6652	0.66624	0.439954	1.51434	0.129939	0.34197	SAK_RS01395	hypothetical protein		1.58693	0.466012
gene-SAK_RS01345	55.9772	0.469047	0.311049	1.50795	0.131567	0.345007	SAK_RS01345	hypothetical protein		1.38419	0.462172
gene-SAK_RS02325	4.77855	1.01238	0.670998	1.50877	0.131358	0.345007	SAK_RS02325	response regulator transcription factor		2.01724	0.462172
gene-SAK_RS01675	22.4634	0.625864	0.415707	1.50554	0.132184	0.346005	nagA	N-acetylglucosamine-6-phosphate deacetylase		1.54314	0.460917
gene-SAK_RS08625	9.44298	-0.865658	0.576039	-1.50278	0.132897	0.347246	SAK_RS08625	DUF4811 domain-containing protein		0.548796	0.459363
gene-SAK_RS11360	7.18122	0.908281	0.604825	1.50172	0.133169	0.347334	SAK_RS11360	transposase		1.87681	0.459253
gene-SAK_RS05195	10.866	-0.802467	0.535373	-1.49889	0.133901	0.348621	lepB	signal peptidase I		0.573368	0.457646
gene-SAK_RS03330	30.9405	-0.561375	0.375741	-1.49405	0.135164	0.350656	SAK_RS03330	fructose-1%2C6-bisphosphatase		0.677656	0.455119
gene-SAK_RS08665	117.478	0.561656	0.375874	1.49426	0.135106	0.350656	mutY	A/G-specific adenine glycosylase		1.47596	0.455119
gene-SAK_RS09120	18.7953	-0.693376	0.464388	-1.4931	0.135412	0.350677	dltA	D-alanine--poly(phosphoribitol) ligase subunit DltA		0.618405	0.455093
gene-SAK_RS09075	11.4043	0.783347	0.525543	1.49055	0.13608	0.351782	rnmV	ribonuclease M5		1.72112	0.453726
gene-SAK_RS03585	6.71713	-0.933706	0.628706	-1.48512	0.137511	0.354387	SAK_RS03585	LCP family protein		0.523512	0.450522
gene-SAK_RS07335	8.11912	-0.88292	0.594605	-1.48489	0.137574	0.354387	rfbD	dTDP-4-dehydrorhamnose reductase		0.542269	0.450522
gene-SAK_RS03555	53.9773	-0.509263	0.344337	-1.47896	0.13915	0.357814	SAK_RS03555	NUDIX domain-containing protein		0.702581	0.446343
gene-SAK_RS02720	186.781	0.397559	0.270133	1.47172	0.141098	0.362184	SAK_RS02720	valine--tRNA ligase		1.31728	0.44107
gene-SAK_RS01025	19.85	0.68847	0.468648	1.46906	0.141817	0.363391	SAK_RS01025	ABC transporter permease		1.61157	0.439626
gene-SAK_RS06785	23.7108	0.597067	0.40675	1.4679	0.142132	0.36356	SAK_RS06785	hydroxymethylglutaryl-CoA reductase%2C degradative		1.51264	0.439424
gene-SAK_RS05240	5.58328	-0.967422	0.660559	-1.46455	0.143044	0.363564	SAK_RS05240	cytidine deaminase		0.511419	0.439419
gene-SAK_RS01020	60.9748	-0.494235	0.336995	-1.4666	0.142486	0.363564	SAK_RS01020	peptide ABC transporter substrate-binding protein		0.709938	0.439419
gene-SAK_RS05640	11.6371	0.763729	0.521025	1.46582	0.142697	0.363564	SAK_RS05640	WXG100 family type VII secretion target		1.69787	0.439419
gene-SAK_RS05680	5.14524	1.02295	0.698626	1.46423	0.143132	0.363564	SAK_RS05680	orotate phosphoribosyltransferase		2.03207	0.439419
gene-SAK_RS08455	20.5759	-0.641499	0.439603	-1.45927	0.144491	0.366014	gatB	Asp-tRNA(Asn)/Glu-tRNA(Gln) amidotransferase subunit GatB		0.641046	0.436502
gene-SAK_RS08210	48.2283	-0.522026	0.358056	-1.45795	0.144856	0.366014	mltG	endolytic transglycosylase MltG		0.696393	0.436502
gene-SAK_RS08920	8.92613	0.826316	0.567466	1.45615	0.145351	0.366014	SAK_RS08920	MerR family transcriptional regulator		1.77315	0.436502
gene-SAK_RS04315	8.16856	0.846851	0.581427	1.45651	0.145253	0.366014	SAK_RS04315	prolipoprotein diacylglyceryl transferase		1.79857	0.436502
gene-SAK_RS01160	7.71648	0.849395	0.583086	1.45672	0.145193	0.366014	SAK_RS01160	helix-turn-helix transcriptional regulator		1.80174	0.436502
gene-SAK_RS05045	14.1793	-0.748779	0.51481	-1.45448	0.145814	0.366546	SAK_RS05045	TIGR00159 family protein		0.595107	0.435872
gene-SAK_RS01915	11.1114	0.764026	0.527656	1.44796	0.147628	0.370467	SAK_RS01915	methionyl-tRNA formyltransferase		1.69822	0.43125
gene-SAK_RS07520	6.19769	-0.944286	0.653007	-1.44606	0.148161	0.371166	SAK_RS07520	transcriptional regulator		0.519687	0.430432
gene-SAK_RS00860	5.60738	-1.02392	0.708819	-1.44454	0.148588	0.371597	SAK_RS00860	response regulator transcription factor		0.49178	0.429928
gene-SAK_RS10015	6.69633	0.889299	0.616188	1.44323	0.148957	0.371881	SAK_RS10015	AzlC family ABC transporter permease		1.85228	0.429596
gene-SAK_RS05455	5.73328	-0.971493	0.677834	-1.43323	0.151792	0.378312	SAK_RS05455	Spx/MgsR family RNA polymerase-binding regulatory protein		0.509978	0.42215
gene-SAK_RS05500	19.2318	-0.631536	0.441273	-1.43117	0.152381	0.378434	topA	type I DNA topoisomerase		0.645489	0.422009
gene-SAK_RS01905	41.5808	0.480552	0.335971	1.43034	0.15262	0.378434	SAK_RS01905	DNA-directed RNA polymerase subunit omega		1.39528	0.422009
gene-SAK_RS05990	5.04716	0.951863	0.665439	1.43043	0.152594	0.378434	SAK_RS05990	UDP-N-acetylmuramate dehydrogenase		1.93437	0.422009
gene-SAK_RS02080	19.0329	-0.743787	0.522645	-1.42312	0.154701	0.38036	SAK_RS02080	acyl carrier protein		0.59717	0.419805
gene-SAK_RS08700	32.2314	-0.52993	0.372337	-1.42325	0.154663	0.38036	SAK_RS08700	ribonuclease HIII		0.692589	0.419805
gene-SAK_RS06760	20.5794	0.70017	0.491678	1.42404	0.154434	0.38036	clpX	ATP-dependent Clp protease ATP-binding subunit ClpX		1.6247	0.419805
gene-SAK_RS00540	11.6929	0.785514	0.551364	1.42467	0.154251	0.38036	rpmD	50S ribosomal protein L30		1.72371	0.419805
gene-SAK_RS07340	5.75644	0.909225	0.637997	1.42513	0.154121	0.38036	SAK_RS07340	metal-sulfur cluster assembly factor		1.87804	0.419805
gene-SAK_RS00450	61.2987	0.46809	0.330479	1.4164	0.156659	0.384526	SAK_RS00450	50S ribosomal protein L3		1.38328	0.415074
gene-SAK_RS02250	8.72937	-0.816451	0.577847	-1.41292	0.15768	0.385734	nusA	transcription termination/antitermination protein NusA		0.567837	0.413712
gene-SAK_RS04100	44.5671	-0.473698	0.335059	-1.41377	0.157428	0.385734	SAK_RS04100	LysR family transcriptional regulator		0.720116	0.413712
gene-SAK_RS01470	5.33851	-0.928855	0.65804	-1.41155	0.158083	0.386072	SAK_RS01470	Rgg/GadR/MutR family transcriptional regulator		0.525275	0.413332
gene-SAK_RS00480	43.4122	-0.540879	0.383822	-1.40919	0.158778	0.387122	rpsC	30S ribosomal protein S3		0.687352	0.412152
gene-SAK_RS11275	8.6576	-0.80711	0.573293	-1.40785	0.159176	0.387443	rpmG	50S ribosomal protein L33		0.571526	0.411792
gene-SAK_RS10190	83.9523	0.403487	0.286997	1.40589	0.159755	0.388206	nrdD	anaerobic ribonucleoside-triphosphate reductase		1.3227	0.410938
gene-SAK_RS00500	113.711	0.363191	0.258535	1.4048	0.16008	0.388346	rplN	50S ribosomal protein L14		1.28627	0.410781
gene-SAK_RS06500	8.53398	-0.823822	0.588221	-1.40053	0.161355	0.388851	SAK_RS06500	ribonuclease Z		0.564943	0.410217
gene-SAK_RS10950	14.6819	-0.711176	0.507562	-1.40116	0.161166	0.388851	SAK_RS10950	TM2 domain-containing protein		0.610822	0.410217
gene-SAK_RS01180	49.8465	0.452522	0.323038	1.40083	0.161264	0.388851	pepA	glutamyl aminopeptidase		1.36843	0.410217
gene-SAK_RS05385	24.5355	0.567203	0.404694	1.40156	0.161046	0.388851	SAK_RS05385	signal recognition particle protein		1.48165	0.410217
gene-SAK_RS04075	28.9226	-0.529448	0.380281	-1.39226	0.163845	0.393126	SAK_RS04075	DNA/RNA non-specific endonuclease		0.69282	0.405468
gene-SAK_RS10685	47.6426	-0.482394	0.346781	-1.39106	0.164207	0.393126	arcA	arginine deiminase		0.715789	0.405468
gene-SAK_RS05645	143.5	0.436758	0.313829	1.39171	0.164012	0.393126	SAK_RS05645	WXG100 family type VII secretion target		1.35356	0.405468
gene-SAK_RS00560	32.5981	0.520861	0.373925	1.39296	0.163633	0.393126	infA	translation initiation factor IF-1		1.43481	0.405468
gene-SAK_RS01620	7.14774	-0.877742	0.632985	-1.38667	0.165543	0.395033	SAK_RS01620	GNAT family N-acetyltransferase		0.544219	0.403367
gene-SAK_RS03805	87.678	0.404138	0.291507	1.38638	0.165632	0.395033	SAK_RS03805	recombinase family protein		1.3233	0.403367
gene-SAK_RS04485	30.0615	0.514191	0.37105	1.38577	0.165816	0.395033	SAK_RS04485	peptide chain release factor 3		1.42819	0.403367
gene-SAK_RS05295	7.81921	-0.818046	0.591463	-1.38309	0.166637	0.396341	SAK_RS05295	cation:proton antiporter		0.567209	0.401931
gene-SAK_RS06575	4.88803	-0.931133	0.677067	-1.37524	0.169056	0.401021	SAK_RS06575	VOC family protein		0.524446	0.396833
gene-SAK_RS07755	9.77948	-0.75646	0.550183	-1.37492	0.169155	0.401021	SAK_RS07755	ABC transporter ATP-binding protein		0.591947	0.396833
gene-SAK_RS01285	12.7859	-0.742277	0.540913	-1.37227	0.16998	0.402323	SAK_RS01285	PTS ascorbate transporter subunit IIC		0.597795	0.395425
gene-SAK_RS00740	45.3497	-0.502163	0.366925	-1.36857	0.171134	0.404397	truA	tRNA pseudouridine(38-40) synthase TruA		0.706047	0.393193
gene-SAK_RS10195	18.1767	-0.649096	0.476012	-1.36361	0.172689	0.407412	SAK_RS10195	hypothetical protein		0.63768	0.389966
gene-SAK_RS02175	8.04513	-0.793949	0.582909	-1.36205	0.173183	0.407917	SAK_RS02175	DUF1361 domain-containing protein		0.576763	0.389428
gene-SAK_RS09285	42.7014	-0.461718	0.340142	-1.35743	0.174645	0.410698	SAK_RS09285	Hsp33 family molecular chaperone HslO		0.726121	0.386477
gene-SAK_RS05425	6.63209	0.824162	0.610252	1.35053	0.176847	0.415206	pstA	phosphate ABC transporter permease PstA		1.77051	0.381737
gene-SAK_RS04335	5.07288	-0.904042	0.672557	-1.34419	0.178888	0.419323	SAK_RS04335	U32 family peptidase		0.534387	0.377451
gene-SAK_RS10330	12.5515	0.672853	0.504013	1.33499	0.18188	0.425651	SAK_RS10330	DNA-directed RNA polymerase sigma-70 factor		1.59422	0.370946
gene-SAK_RS02915	16.6041	-0.613166	0.460917	-1.33032	0.183414	0.427867	SAK_RS02915	RNA-binding protein		0.653761	0.368691
gene-SAK_RS07225	47.2548	0.46011	0.345728	1.33084	0.183241	0.427867	SAK_RS07225	ECF transporter S component		1.37565	0.368691
gene-SAK_RS00865	10.2717	-0.733763	0.552371	-1.32839	0.18405	0.428666	SAK_RS00865	HAMP domain-containing histidine kinase		0.601333	0.367881
gene-SAK_RS05515	11.4834	-0.693343	0.522804	-1.3262	0.184773	0.428979	SAK_RS05515	ATP-binding cassette domain-containing protein		0.618419	0.367564
gene-SAK_RS04350	25.7831	-0.566243	0.42676	-1.32684	0.184562	0.428979	SAK_RS04350	hypothetical protein		0.675373	0.367564
gene-SAK_RS02595	4.77233	-0.893529	0.675825	-1.32213	0.186125	0.43143	SAK_RS02595	class I SAM-dependent methyltransferase		0.538296	0.365089
gene-SAK_RS01405	7.21712	0.797356	0.606235	1.31526	0.188423	0.436064	SAK_RS01405	hypothetical protein		1.73791	0.36045
gene-SAK_RS07045	10.3702	-0.718868	0.548726	-1.31007	0.190173	0.439218	SAK_RS07045	LysR family transcriptional regulator		0.607574	0.35732
gene-SAK_RS07840	24.6574	0.577077	0.440708	1.30943	0.190388	0.439218	SAK_RS07840	metal ABC transporter ATP-binding protein		1.49182	0.35732
gene-SAK_RS00070	67.2242	0.409354	0.313408	1.30614	0.191505	0.441098	SAK_RS00070	ATP-dependent metallopeptidase FtsH/Yme1/Tma family protein		1.32809	0.355465
gene-SAK_RS09585	5.16064	-0.85233	0.659282	-1.29282	0.196075	0.443658	SAK_RS09585	kinase		0.55389	0.352951
gene-SAK_RS06220	6.04256	-0.823781	0.637456	-1.29229	0.196255	0.443658	SAK_RS06220	DUF2969 domain-containing protein		0.564959	0.352951
gene-SAK_RS09005	7.08154	-0.776389	0.601205	-1.29139	0.196569	0.443658	SAK_RS09005	5'-nucleotidase%2C lipoprotein e(P4) family		0.583826	0.352951
gene-SAK_RS10545	7.84476	-0.775232	0.599985	-1.29209	0.196327	0.443658	SAK_RS10545	DUF3644 domain-containing protein		0.584294	0.352951
gene-SAK_RS03940	18.6129	-0.605693	0.467275	-1.29622	0.194899	0.443658	SAK_RS03940	hypothetical protein		0.657156	0.352951
gene-SAK_RS10575	64.7002	-0.414945	0.319977	-1.29679	0.194702	0.443658	SAK_RS10575	DHH family phosphoesterase		0.750048	0.352951
gene-SAK_RS08555	67.5223	-0.411649	0.317011	-1.29853	0.194104	0.443658	secA	preprotein translocase subunit SecA		0.751764	0.352951
gene-SAK_RS06180	97.2175	-0.400392	0.308195	-1.29915	0.193891	0.443658	SAK_RS06180	cation transporter		0.757652	0.352951
gene-SAK_RS01830	141.249	0.483984	0.374498	1.29235	0.196235	0.443658	pepC	aminopeptidase C		1.3986	0.352951
gene-SAK_RS05055	24.0982	0.527324	0.40556	1.30024	0.19352	0.443658	SAK_RS05055	phosphoglucosamine mutase		1.44125	0.352951
gene-SAK_RS07060	26.2446	0.542207	0.419868	1.29138	0.196573	0.443658	rplU	50S ribosomal protein L21		1.4562	0.352951
gene-SAK_RS03550	7.10099	0.793557	0.610029	1.30085	0.193309	0.443658	serB	phosphoserine phosphatase SerB		1.73334	0.352951
gene-SAK_RS07660	7.58484	0.830449	0.641751	1.29404	0.195653	0.443658	SAK_RS07660	hypothetical protein		1.77824	0.352951
gene-SAK_RS03720	6.25126	0.801622	0.622838	1.28705	0.198077	0.446363	SAK_RS03720	hypothetical protein		1.74306	0.350312
gene-SAK_RS02540	12.4902	0.677971	0.528024	1.28398	0.19915	0.448087	SAK_RS02540	MerR family transcriptional regulator		1.59989	0.348637
gene-SAK_RS01655	32.5832	0.495131	0.38672	1.28033	0.200428	0.450267	SAK_RS01655	ABC transporter ATP-binding protein		1.40945	0.34653
gene-SAK_RS08970	48.9045	-0.421419	0.329641	-1.27842	0.201102	0.450394	SAK_RS08970	DNA-dependent RNA polymerase auxiliary subunit epsilon family protein		0.74669	0.346407
gene-SAK_RS09355	70.7842	-0.400928	0.313512	-1.27883	0.200957	0.450394	SAK_RS09355	LD-carboxypeptidase		0.757371	0.346407
gene-SAK_RS03800	137.909	0.358102	0.2804	1.27711	0.201563	0.450734	SAK_RS03800	recombinase family protein		1.28174	0.346079
gene-SAK_RS07615	16.8046	-0.658	0.51593	-1.27537	0.202179	0.451421	rnr	ribonuclease R		0.633756	0.345419
gene-SAK_RS09920	14.5976	-0.660865	0.519777	-1.27144	0.203572	0.453143	SAK_RS09920	DUF2812 domain-containing protein		0.632499	0.343765
gene-SAK_RS06840	16.8666	-0.613768	0.482633	-1.27171	0.203477	0.453143	SAK_RS06840	response regulator transcription factor		0.653488	0.343765
gene-SAK_RS06260	14.4272	0.612763	0.48262	1.26966	0.204206	0.453593	SAK_RS06260	acetyltransferase		1.52919	0.343333
gene-SAK_RS02575	13.5982	0.663774	0.523017	1.26912	0.204397	0.453593	SAK_RS02575	tyrosine-type recombinase/integrase		1.58422	0.343333
gene-SAK_RS01825	16.8996	0.579299	0.456782	1.26822	0.20472	0.453621	nadE	ammonia-dependent NAD(+) synthetase		1.49412	0.343307
gene-SAK_RS08925	5.26476	-0.853076	0.673198	-1.2672	0.205084	0.453737	SAK_RS08925	3'-5' exonuclease		0.553603	0.343196
gene-SAK_RS07390	6.25923	-0.843591	0.667649	-1.26352	0.206401	0.455232	SAK_RS07390	hypothetical protein		0.557255	0.341767
gene-SAK_RS00875	7.82051	-0.763203	0.60394	-1.26371	0.206336	0.455232	argH	argininosuccinate lyase		0.589187	0.341767
gene-SAK_RS06185	31.5941	-0.532315	0.422009	-1.26138	0.207171	0.455232	SAK_RS06185	CidA/LrgA family protein		0.691444	0.341767
gene-SAK_RS08790	21.0225	0.581717	0.4607	1.26268	0.206704	0.455232	cydD	thiol reductant ABC exporter subunit CydD		1.49663	0.341767
gene-SAK_RS06930	13.0024	0.63152	0.500823	1.26097	0.207321	0.455232	SAK_RS06930	PTS transporter subunit EIIA		1.5492	0.341767
gene-SAK_RS06040	12.2275	0.654237	0.519892	1.25841	0.208243	0.456569	SAK_RS06040	BCCT family transporter		1.57378	0.340493
gene-SAK_RS02785	17.9765	-0.559602	0.445346	-1.25655	0.208915	0.456669	rlmN	23S rRNA (adenine(2503)-C(2))-methyltransferase RlmN		0.67849	0.340398
gene-SAK_RS09420	24.8366	0.511452	0.407027	1.25656	0.208914	0.456669	SAK_RS09420	proline--tRNA ligase		1.42548	0.340398
gene-SAK_RS07690	140.948	-0.407924	0.325494	-1.25325	0.210116	0.457921	SAK_RS07690	diacylglycerol kinase family protein		0.753707	0.339209
gene-SAK_RS08115	5.35796	0.849162	0.677523	1.25333	0.210085	0.457921	SAK_RS08115	segregation/condensation protein B		1.80145	0.339209
gene-SAK_RS02410	26.0246	-0.490835	0.392802	-1.24957	0.211456	0.460153	SAK_RS02410	protein jag		0.711613	0.337097
gene-SAK_RS07495	14.8795	-0.632462	0.506827	-1.24789	0.212073	0.460808	SAK_RS07495	glycosyl transferase		0.645075	0.33648
gene-SAK_RS09795	18.0268	0.565394	0.45414	1.24498	0.21314	0.462437	SAK_RS09795	replication initiation factor domain-containing protein		1.47979	0.334947
gene-SAK_RS09635	5.99555	-0.802092	0.64574	-1.24213	0.21419	0.464025	SAK_RS09635	ABC transporter permease subunit		0.573517	0.333459
gene-SAK_RS07990	38.2496	-0.456506	0.368731	-1.23805	0.215699	0.465221	SAK_RS07990	phosphoglycerate dehydrogenase		0.728749	0.332341
gene-SAK_RS10350	6.0217	0.825832	0.667022	1.23809	0.215683	0.465221	SAK_RS10350	hypothetical protein		1.77256	0.332341
gene-SAK_RS08525	4.9535	0.826952	0.667375	1.23911	0.215304	0.465221	SAK_RS08525	aldo/keto reductase		1.77393	0.332341
gene-SAK_RS08685	17.8115	-0.569227	0.460574	-1.23591	0.216493	0.465556	SAK_RS08685	endonuclease MutS2		0.673978	0.332028
gene-SAK_RS03270	20.1307	-0.532627	0.430928	-1.236	0.216458	0.465556	SAK_RS03270	lysin		0.691295	0.332028
gene-SAK_RS04750	8.12909	-0.737133	0.598649	-1.23133	0.218201	0.467917	SAK_RS04750	uridine kinase		0.59993	0.329831
gene-SAK_RS04865	11.1137	0.651164	0.528868	1.23124	0.218233	0.467917	SAK_RS04865	queuosine transporter QueT		1.57043	0.329831
gene-SAK_RS00780	10.6327	-0.655157	0.533844	-1.22724	0.219731	0.470437	SAK_RS00780	alpha/beta hydrolase		0.635006	0.327498
gene-SAK_RS08540	4.91755	-0.817161	0.668335	-1.22268	0.22145	0.472919	SAK_RS08540	alanine racemase		0.567558	0.325213
gene-SAK_RS07675	55.0977	0.399548	0.326843	1.22245	0.221539	0.472919	SAK_RS07675	hypothetical protein		1.31909	0.325213
gene-SAK_RS03340	13.7575	0.601629	0.493011	1.22031	0.222346	0.473947	SAK_RS03340	peptide chain release factor 2		1.51743	0.32427
gene-SAK_RS01780	29.1688	0.459981	0.377572	1.21826	0.223124	0.474913	SAK_RS01780	penicillin-binding protein		1.37552	0.323386
gene-SAK_RS07760	6.90875	-0.7328	0.604014	-1.21322	0.225047	0.478307	SAK_RS07760	ABC transporter permease		0.601735	0.320293
gene-SAK_RS00815	122.189	0.315523	0.260592	1.2108	0.225974	0.478881	SAK_RS00815	glutamate--tRNA ligase		1.24446	0.319773
gene-SAK_RS07345	16.7289	0.634848	0.524287	1.21088	0.225942	0.478881	rpoD	RNA polymerase sigma factor RpoD		1.55277	0.319773
gene-SAK_RS03400	37.2172	-0.458788	0.379229	-1.20979	0.226358	0.478999	SAK_RS03400	hypothetical protein		0.727597	0.319665
gene-SAK_RS06300	12.2294	-0.642241	0.531477	-1.20841	0.22689	0.479218	SAK_RS06300	multidrug MFS transporter		0.640717	0.319467
gene-SAK_RS08250	39.3504	0.42671	0.353541	1.20696	0.227448	0.479218	nrdR	transcriptional repressor NrdR		1.34417	0.319467
gene-SAK_RS06255	34.8449	0.445713	0.369153	1.20739	0.22728	0.479218	SAK_RS06255	N-acylneuraminate cytidylyltransferase		1.36199	0.319467
gene-SAK_RS10175	4.79395	-0.814432	0.677221	-1.20261	0.229127	0.480673	SAK_RS10175	GNAT family N-acetyltransferase		0.568632	0.31815
gene-SAK_RS08725	158.653	0.31825	0.264347	1.20391	0.228624	0.480673	pflB	formate C-acetyltransferase		1.24682	0.31815
gene-SAK_RS00720	23.186	0.534201	0.444143	1.20277	0.229066	0.480673	grpE	nucleotide exchange factor GrpE		1.44814	0.31815
gene-SAK_RS03500	11.8153	-0.648971	0.541156	-1.19923	0.230438	0.482729	SAK_RS03500	FtsX-like permease family protein		0.637735	0.316297
gene-SAK_RS09705	68.0041	0.40182	0.335847	1.19644	0.231526	0.484312	SAK_RS09705	phosphate-binding protein		1.32117	0.314875
gene-SAK_RS06740	5.43782	0.776453	0.649619	1.19524	0.231992	0.48459	SAK_RS06740	HXXEE domain-containing protein		1.71291	0.314625
gene-SAK_RS01715	8.09696	0.696735	0.583492	1.19408	0.232448	0.484848	glpO	type 1 glycerol-3-phosphate oxidase		1.62083	0.314395
gene-SAK_RS06510	9.2718	-0.67014	0.563878	-1.18845	0.234656	0.488756	hflX	GTPase HflX		0.628445	0.310908
gene-SAK_RS02725	278.219	-0.343355	0.289574	-1.18572	0.235732	0.489597	SAK_RS02725	hypothetical protein		0.788206	0.310161
gene-SAK_RS00715	65.0803	0.417227	0.351719	1.18625	0.235522	0.489597	hrcA	heat-inducible transcriptional repressor HrcA		1.33536	0.310161
gene-SAK_RS07490	16.5985	-0.54374	0.4591	-1.18436	0.236271	0.490018	SAK_RS07490	glycosyl transferase family 8		0.68599	0.309788
gene-SAK_RS10170	57.6074	-0.401605	0.340706	-1.17874	0.238501	0.49394	nrdG	anaerobic ribonucleoside-triphosphate reductase activating protein		0.757016	0.306325
gene-SAK_RS07945	36.7481	0.456948	0.388105	1.17738	0.239042	0.49436	brnQ	branched-chain amino acid transport system II carrier protein		1.37264	0.305957
gene-SAK_RS10910	7743.61	0.290655	0.247607	1.17386	0.240452	0.496571	SAK_RS10910	hypothetical protein		1.2232	0.304018
gene-SAK_RS08400	16.8787	0.534283	0.455861	1.17203	0.241185	0.49738	SAK_RS08400	nucleotidyltransferase		1.44822	0.303312
gene-SAK_RS08245	13.5809	-0.604724	0.51904	-1.16508	0.243986	0.502446	SAK_RS08245	chromosome replication initiation protein		0.657597	0.298911
gene-SAK_RS02810	322.142	-0.29488	0.254019	-1.16086	0.245699	0.50526	SAK_RS02810	IS1182-like element IS1563 family transposase		0.81514	0.296485
gene-SAK_RS03230	14.9217	-0.557718	0.484809	-1.15039	0.249985	0.511189	SAK_RS03230	hypothetical protein		0.679376	0.291418
gene-SAK_RS08460	18.3296	-0.513844	0.446298	-1.15135	0.249589	0.511189	gatA	Asp-tRNA(Asn)/Glu-tRNA(Gln) amidotransferase subunit GatA		0.700354	0.291418
gene-SAK_RS06065	11.41	0.618513	0.537045	1.1517	0.249445	0.511189	SAK_RS06065	NAD-dependent succinate-semialdehyde dehydrogenase		1.53529	0.291418
gene-SAK_RS01990	7.47414	0.689627	0.599376	1.15058	0.249907	0.511189	SAK_RS01990	glycyl radical protein		1.61287	0.291418
gene-SAK_RS07960	6.32236	-0.758602	0.659985	-1.14942	0.250381	0.511283	SAK_RS07960	DUF1275 domain-containing protein		0.591069	0.291339
gene-SAK_RS04270	40.6253	0.402717	0.35095	1.14751	0.251173	0.512182	ftsY	signal recognition particle-docking protein FtsY		1.322	0.290576
gene-SAK_RS10225	35.2892	0.438631	0.383277	1.14442	0.252448	0.514062	recA	recombinase RecA		1.35532	0.288984
gene-SAK_RS05705	6.32571	-0.718788	0.629576	-1.1417	0.253578	0.514801	SAK_RS05705	aspartate-semialdehyde dehydrogenase		0.607608	0.28836
gene-SAK_RS00960	13.9925	-0.553349	0.484768	-1.14147	0.253674	0.514801	SAK_RS00960	ABC transporter substrate-binding protein/permease		0.681437	0.28836
gene-SAK_RS07475	32.5906	0.418103	0.366435	1.141	0.25387	0.514801	secY2	accessory Sec system protein translocase subunit SecY2		1.33617	0.28836
gene-SAK_RS00710	4.99187	-0.761942	0.668964	-1.13899	0.254709	0.515228	SAK_RS00710	N-acetylmuramoyl-L-alanine amidase		0.589702	0.288
gene-SAK_RS04625	8.55031	-0.718801	0.631604	-1.13806	0.255097	0.515228	SAK_RS04625	glutathione S-transferase family protein		0.607602	0.288
gene-SAK_RS09755	12.2823	0.582146	0.511573	1.13795	0.255141	0.515228	SAK_RS09755	GNAT family N-acetyltransferase		1.49707	0.288
gene-SAK_RS10650	65.3387	0.3784	0.333063	1.13612	0.255906	0.516059	recF	DNA replication/repair protein RecF		1.2999	0.287301
gene-SAK_RS09605	8.04133	-0.67165	0.593689	-1.13132	0.257922	0.519245	SAK_RS09605	sensor histidine kinase		0.627788	0.284628
gene-SAK_RS11270	12.5426	-0.575427	0.509508	-1.12938	0.258739	0.519245	SAK_RS11270	IS5 family transposase		0.671088	0.284628
gene-SAK_RS01855	19.9239	-0.50599	0.448327	-1.12862	0.259059	0.519245	SAK_RS01855	class I SAM-dependent RNA methyltransferase		0.704177	0.284628
gene-SAK_RS10415	64.748	-0.372372	0.33008	-1.12813	0.259266	0.519245	mprF	bifunctional lysylphosphatidylglycerol flippase/synthetase MprF		0.772511	0.284628
gene-SAK_RS01700	7.67787	0.696546	0.616808	1.12927	0.258782	0.519245	SAK_RS01700	DUF896 family protein		1.62062	0.284628
gene-SAK_RS05215	8.48512	-0.681442	0.606771	-1.12306	0.261411	0.522566	SAK_RS05215	amino acid ABC transporter ATP-binding protein		0.623542	0.281859
gene-SAK_RS08595	12.8746	-0.601094	0.536244	-1.12093	0.262316	0.522566	efp	elongation factor P		0.659254	0.281859
gene-SAK_RS01490	40.7383	-0.395177	0.352182	-1.12208	0.261827	0.522566	SAK_RS01490	ABC transporter permease		0.760396	0.281859
gene-SAK_RS09990	17.1451	0.521717	0.465472	1.12083	0.262358	0.522566	SAK_RS09990	iron-containing alcohol dehydrogenase family protein		1.43566	0.281859
gene-SAK_RS09540	20.7414	0.486642	0.436036	1.11606	0.264397	0.525908	SAK_RS09540	PTS sugar transporter subunit IIA		1.40118	0.27909
gene-SAK_RS05350	6.92039	-0.683451	0.617977	-1.10595	0.268749	0.530502	SAK_RS05350	ABC transporter permease		0.622674	0.275313
gene-SAK_RS10755	19.4412	-0.499873	0.450932	-1.10853	0.267631	0.530502	SAK_RS10755	PDZ domain-containing protein		0.707169	0.275313
gene-SAK_RS05675	33.7328	0.397642	0.359654	1.10562	0.26889	0.530502	SAK_RS05675	dihydroorotase		1.31735	0.275313
gene-SAK_RS11070	33.1266	0.411466	0.372025	1.10602	0.26872	0.530502	SAK_RS11070	IS3-like element ISSag2 family transposase		1.33004	0.275313
gene-SAK_RS06265	14.9913	0.521223	0.47067	1.10741	0.268118	0.530502	neuC	UDP-N-acetylglucosamine 2-epimerase (hydrolyzing)		1.43517	0.275313
gene-SAK_RS02935	9.88706	0.621173	0.561823	1.10564	0.268884	0.530502	SAK_RS02935	NUDIX hydrolase		1.53812	0.275313
gene-SAK_RS04470	6.76819	-0.68258	0.620185	-1.10061	0.271068	0.531205	SAK_RS04470	OFA family MFS transporter		0.62305	0.274738
gene-SAK_RS06515	9.63269	-0.617351	0.560448	-1.10153	0.270665	0.531205	miaA	tRNA (adenosine(37)-N6)-dimethylallyltransferase MiaA		0.651867	0.274738
gene-SAK_RS06770	10.5537	-0.613576	0.556926	-1.10172	0.270583	0.531205	SAK_RS06770	dihydrofolate reductase		0.653575	0.274738
gene-SAK_RS10210	16.0389	-0.517249	0.469733	-1.10116	0.270829	0.531205	ruvX	Holliday junction resolvase RuvX		0.698703	0.274738
gene-SAK_RS08230	21.7801	-0.478464	0.433922	-1.10265	0.27018	0.531205	SAK_RS08230	RNA helicase		0.717742	0.274738
gene-SAK_RS02285	25.7536	0.430821	0.392777	1.09686	0.272703	0.532978	SAK_RS02285	copper-translocating P-type ATPase		1.348	0.273291
gene-SAK_RS04275	7.87961	0.667936	0.608774	1.09718	0.272562	0.532978	SAK_RS04275	TIGR03943 family protein		1.5888	0.273291
gene-SAK_RS02665	4.79399	-0.728028	0.665794	-1.09347	0.274186	0.53373	SAK_RS02665	galactokinase		0.603729	0.272678
gene-SAK_RS04045	9.5642	-0.616624	0.563488	-1.0943	0.273824	0.53373	SAK_RS04045	ABC transporter permease		0.652195	0.272678
gene-SAK_RS09770	12.9035	-0.562481	0.514337	-1.0936	0.274129	0.53373	SAK_RS09770	FRG domain-containing protein		0.677137	0.272678
gene-SAK_RS07135	11.853	0.563126	0.517427	1.08832	0.276454	0.537427	SAK_RS07135	(d)CMP kinase		1.47747	0.269681
gene-SAK_RS02745	62.3888	0.356542	0.328404	1.08568	0.27762	0.538393	SAK_RS02745	aspartate--ammonia ligase		1.28035	0.2689
gene-SAK_RS08820	5.33489	0.743394	0.684826	1.08552	0.27769	0.538393	SAK_RS08820	type I restriction-modification system subunit M		1.67411	0.2689
gene-SAK_RS00985	29.4388	0.410875	0.379925	1.08146	0.279491	0.541165	sufC	Fe-S cluster assembly ATPase SufC		1.32949	0.26667
gene-SAK_RS10230	5.73842	-0.686799	0.636413	-1.07917	0.280511	0.542055	SAK_RS10230	competence/damage-inducible protein A		0.621231	0.265956
gene-SAK_RS08720	41.5873	0.432273	0.400732	1.07871	0.280717	0.542055	dinB	DNA polymerase IV		1.34936	0.265956
gene-SAK_RS09720	6.98947	0.691409	0.641424	1.07793	0.281066	0.542055	SAK_RS09720	50S ribosomal protein L11 methyltransferase		1.61486	0.265956
gene-SAK_RS03980	9.3987	-0.594654	0.553188	-1.07496	0.282393	0.543499	SAK_RS03980	aminomethyl transferase family protein		0.662203	0.264801
gene-SAK_RS10695	41.4598	0.368624	0.343038	1.07459	0.28256	0.543499	argF	ornithine carbamoyltransferase		1.29112	0.264801
gene-SAK_RS06545	40.2667	-0.409686	0.38205	-1.07234	0.283569	0.544721	pepV	dipeptidase PepV		0.752787	0.263826
gene-SAK_RS04245	18.3914	0.486168	0.45396	1.07095	0.284193	0.545201	SAK_RS04245	YbaN family protein		1.40072	0.263443
gene-SAK_RS03125	9.54326	-0.603081	0.566131	-1.06527	0.286755	0.549394	SAK_RS03125	DUF1642 domain-containing protein		0.658347	0.260116
gene-SAK_RS02675	4.87614	-0.734481	0.690175	-1.0642	0.28724	0.549602	galE	UDP-glucose 4-epimerase GalE		0.601034	0.259952
gene-SAK_RS08645	24.1931	-0.452417	0.425473	-1.06333	0.287634	0.549633	SAK_RS08645	magnesium transporter CorA family protein		0.730818	0.259927
gene-SAK_RS08425	4.73195	-0.714803	0.673486	-1.06135	0.288532	0.549908	SAK_RS08425	HD domain-containing protein		0.609288	0.25971
gene-SAK_RS08395	11.3135	-0.563495	0.53091	-1.06138	0.288519	0.549908	SAK_RS08395	MerR family transcriptional regulator		0.676661	0.25971
gene-SAK_RS05435	7.09362	-0.64405	0.60747	-1.06022	0.289046	0.550169	pstS	phosphate ABC transporter substrate-binding protein PstS family protein		0.639914	0.259504
gene-SAK_RS07590	9.86418	0.572171	0.541381	1.05687	0.29057	0.551629	SAK_RS07590	NAD(P)H-dependent oxidoreductase		1.48676	0.258353
gene-SAK_RS05485	11.6835	0.586884	0.555009	1.05743	0.290315	0.551629	SAK_RS05485	CPBP family intramembrane metalloprotease		1.502	0.258353
gene-SAK_RS08905	44.3717	-0.356017	0.337548	-1.05471	0.291557	0.552782	SAK_RS08905	GNAT family N-acetyltransferase		0.781319	0.257446
gene-SAK_RS08765	6.06395	-0.684461	0.650045	-1.05294	0.292367	0.553598	SAK_RS08765	Crp/Fnr family transcriptional regulator		0.622238	0.256805
gene-SAK_RS01365	24.5528	0.423041	0.402361	1.05139	0.293077	0.554224	SAK_RS01365	site-specific integrase		1.34075	0.256315
gene-SAK_RS05080	5.64186	-0.678947	0.646795	-1.04971	0.293851	0.554722	SAK_RS05080	TIGR01457 family HAD-type hydrolase		0.624621	0.255925
gene-SAK_RS00055	30.8622	-0.401668	0.382844	-1.04917	0.294101	0.554722	SAK_RS00055	serine hydrolase		0.756983	0.255925
gene-SAK_RS10460	9.09474	-0.606916	0.579849	-1.04668	0.295247	0.555171	SAK_RS10460	DUF1492 domain-containing protein		0.656599	0.255573
gene-SAK_RS00760	20.719	-0.451785	0.432191	-1.04534	0.295868	0.555171	SAK_RS00760	mechanosensitive ion channel family protein		0.731138	0.255573
gene-SAK_RS10590	18.0238	0.463247	0.442716	1.04637	0.295388	0.555171	mnmA	tRNA 2-thiouridine(34) synthase MnmA		1.37864	0.255573
gene-SAK_RS01155	17.9218	0.480517	0.459811	1.04503	0.296009	0.555171	SAK_RS01155	acetate kinase		1.39524	0.255573
gene-SAK_RS03895	7.78532	0.610284	0.58427	1.04452	0.296243	0.555171	SAK_RS03895	class C sortase		1.52656	0.255573
gene-SAK_RS06430	6.57386	-0.654496	0.627223	-1.04348	0.296725	0.55536	SAK_RS06430	NUDIX hydrolase		0.635297	0.255426
gene-SAK_RS04640	6.99146	-0.630629	0.605528	-1.04145	0.297665	0.555891	SAK_RS04640	competence protein CoiA		0.645895	0.255011
gene-SAK_RS05165	41.1363	0.447832	0.430101	1.04122	0.297771	0.555891	SAK_RS05165	hypothetical protein		1.36399	0.255011
gene-SAK_RS04890	13.2742	0.526723	0.506522	1.03988	0.298395	0.556342	SAK_RS04890	glucose-1-phosphate adenylyltransferase		1.44065	0.254658
gene-SAK_RS03040	8.18944	-0.615063	0.594889	-1.03391	0.301178	0.560814	SAK_RS03040	helix-turn-helix transcriptional regulator		0.652902	0.251181
gene-SAK_RS09265	6.02581	-0.656487	0.635772	-1.03258	0.301799	0.561253	SAK_RS09265	DNA-binding protein		0.634421	0.250841
gene-SAK_RS00900	90.4328	-0.298856	0.290122	-1.03011	0.30296	0.562695	SAK_RS00900	DAK2 domain-containing protein		0.812897	0.249727
gene-SAK_RS06995	27.8244	0.40988	0.399824	1.02515	0.305292	0.565585	SAK_RS06995	KH domain-containing protein		1.32858	0.247502
gene-SAK_RS01725	13.6483	0.515264	0.502509	1.02538	0.305183	0.565585	SAK_RS01725	NAD(P)/FAD-dependent oxidoreductase		1.42926	0.247502
gene-SAK_RS10620	9.19919	0.588748	0.575123	1.02369	0.305982	0.566143	SAK_RS10620	energy-coupling factor transporter ATPase		1.50394	0.247073
gene-SAK_RS02600	5.01821	-0.686167	0.672035	-1.02103	0.307241	0.567034	SAK_RS02600	PTS transporter subunit EIIA		0.621503	0.246391
gene-SAK_RS01215	21.6834	0.432016	0.422801	1.0218	0.306878	0.567034	SAK_RS01215	HAD family hydrolase		1.34912	0.246391
gene-SAK_RS04040	10.2827	-0.590988	0.57985	-1.01921	0.308104	0.567191	SAK_RS04040	alpha/beta hydrolase		0.663888	0.246271
gene-SAK_RS06720	104.273	-0.296829	0.291204	-1.01932	0.308053	0.567191	SAK_RS06720	50S ribosomal protein L10		0.81404	0.246271
gene-SAK_RS07405	14.6802	0.503974	0.495732	1.01663	0.309331	0.568732	malQ	4-alpha-glucanotransferase		1.41811	0.245093
gene-SAK_RS08915	29.6864	0.398631	0.392438	1.01578	0.309734	0.568755	SAK_RS08915	class I SAM-dependent methyltransferase		1.31826	0.245075
gene-SAK_RS02865	51.9341	0.348366	0.343399	1.01446	0.310362	0.569192	typA	translational GTPase TypA		1.27312	0.244741
gene-SAK_RS04165	10.7195	-0.559318	0.552022	-1.01322	0.310956	0.569566	SAK_RS04165	aminopeptidase P family protein		0.678623	0.244456
gene-SAK_RS10630	14.4	-0.486879	0.482256	-1.00959	0.312694	0.572029	pgsA	CDP-diacylglycerol--glycerol-3-phosphate 3-phosphatidyltransferase		0.713567	0.242582
gene-SAK_RS02265	63.3212	-0.319874	0.317185	-1.00848	0.313225	0.572283	infB	translation initiation factor IF-2		0.80114	0.242389
gene-SAK_RS03085	19.1635	-0.445495	0.442684	-1.00635	0.314248	0.572744	SAK_RS03085	DEAD/DEAH box helicase		0.734332	0.24204
gene-SAK_RS05420	13.3148	0.492078	0.488989	1.00632	0.314263	0.572744	pstB	phosphate ABC transporter ATP-binding protein		1.40647	0.24204
gene-SAK_RS04595	4.95046	-0.676226	0.674063	-1.00321	0.31576	0.573674	SAK_RS04595	GntP family permease		0.6258	0.241335
gene-SAK_RS10080	6.21816	-0.651255	0.650487	-1.00118	0.31674	0.573674	secE	preprotein translocase subunit SecE		0.636726	0.241335
gene-SAK_RS02480	105.403	-0.275328	0.274577	-1.00274	0.315988	0.573674	SAK_RS02480	S8 family serine peptidase		0.826262	0.241335
gene-SAK_RS01100	66.5042	0.309052	0.30854	1.00166	0.316507	0.573674	SAK_RS01100	penicillin-binding protein		1.23889	0.241335
gene-SAK_RS00555	9.61167	0.565554	0.564247	1.00232	0.316191	0.573674	SAK_RS00555	adenylate kinase		1.47996	0.241335
gene-SAK_RS02570	20.6023	0.424365	0.424388	0.999946	0.317337	0.574041	SAK_RS02570	alpha C protein Bca		1.34198	0.241057
gene-SAK_RS05030	6.28724	-0.631435	0.63345	-0.996819	0.318852	0.576068	SAK_RS05030	lipoate--protein ligase		0.645534	0.239526
gene-SAK_RS07220	29.4596	0.396622	0.399219	0.993495	0.320469	0.578271	SAK_RS07220	phosphatase PAP2 family protein		1.31642	0.237868
gene-SAK_RS06425	12.6179	-0.495201	0.500998	-0.988429	0.322942	0.581581	SAK_RS06425	AI-2E family transporter		0.709463	0.23539
gene-SAK_RS07160	32.5543	0.359584	0.363912	0.988106	0.323101	0.581581	SAK_RS07160	polysaccharide biosynthesis protein		1.28306	0.23539
gene-SAK_RS10535	6.54021	0.602761	0.612858	0.983524	0.32535	0.584907	SAK_RS10535	helix-turn-helix transcriptional regulator		1.51862	0.232913
gene-SAK_RS03865	15.3555	-0.468093	0.476834	-0.981669	0.326263	0.585462	SAK_RS03865	YSIRK-targeted surface antigen transcriptional regulator		0.722919	0.232501
gene-SAK_RS00310	187.976	0.274404	0.279642	0.981266	0.326462	0.585462	purH	bifunctional phosphoribosylaminoimidazolecarboxamide formyltransferase/IMP cyclohydrolase		1.20949	0.232501
gene-SAK_RS07175	5.41573	-0.64309	0.659003	-0.975854	0.329137	0.589517	SAK_RS07175	ABC transporter substrate-binding protein		0.64034	0.229504
gene-SAK_RS03130	6.35182	-0.610355	0.627123	-0.973262	0.330423	0.589517	SAK_RS03130	hypothetical protein		0.655035	0.229504
gene-SAK_RS02235	15.1356	-0.464648	0.478268	-0.971523	0.331288	0.589517	trmB	tRNA (guanosine(46)-N7)-methyltransferase TrmB		0.724648	0.229504
gene-SAK_RS11430	17.08	-0.441195	0.454375	-0.970991	0.331553	0.589517	SAK_RS11430	hypothetical protein		0.736524	0.229504
gene-SAK_RS11225	66.5154	-0.328517	0.338099	-0.971658	0.33122	0.589517	SAK_RS11225	hypothetical protein		0.796355	0.229504
gene-SAK_RS11280	23.5541	0.392481	0.404001	0.971486	0.331306	0.589517	SAK_RS11280	ABC transporter permease		1.31265	0.229504
gene-SAK_RS10115	26.6712	0.394785	0.40505	0.974657	0.329731	0.589517	udp	uridine phosphorylase		1.31475	0.229504
gene-SAK_RS02875	5.05674	-0.631705	0.656345	-0.962458	0.33582	0.589568	SAK_RS02875	UDP-N-acetylmuramoyl-L-alanine--D-glutamate ligase		0.645413	0.229466
gene-SAK_RS01425	5.62609	-0.623642	0.648409	-0.961803	0.336148	0.589568	SAK_RS01425	hypothetical protein		0.64903	0.229466
gene-SAK_RS01185	7.24647	-0.579948	0.60286	-0.961996	0.336052	0.589568	SAK_RS01185	hypothetical protein		0.668988	0.229466
gene-SAK_RS06560	7.54204	-0.575654	0.597509	-0.963423	0.335335	0.589568	uvrC	excinuclease ABC subunit UvrC		0.670982	0.229466
gene-SAK_RS07010	10.5349	-0.522015	0.539048	-0.968401	0.332844	0.589568	SAK_RS07010	ABC transporter ATP-binding protein		0.696399	0.229466
gene-SAK_RS10305	13.0264	-0.48933	0.509064	-0.961235	0.336434	0.589568	rpmG	50S ribosomal protein L33		0.712356	0.229466
gene-SAK_RS08660	14.3935	-0.473521	0.489522	-0.967313	0.333387	0.589568	SAK_RS08660	30S ribosomal protein S6		0.720205	0.229466
gene-SAK_RS04885	31.2173	-0.357691	0.371693	-0.962329	0.335884	0.589568	glgB	1%2C4-alpha-glucan branching protein GlgB		0.780413	0.229466
gene-SAK_RS08000	41.0271	-0.329716	0.341361	-0.965888	0.3341	0.589568	serC	3-phosphoserine/phosphohydroxythreonine transaminase		0.795693	0.229466
gene-SAK_RS11015	140.9	-0.327865	0.340375	-0.963245	0.335425	0.589568	SAK_RS11015	MarR family transcriptional regulator		0.796715	0.229466
gene-SAK_RS06165	17.5799	0.446699	0.461482	0.967967	0.333061	0.589568	SAK_RS06165	PaaI family thioesterase		1.36292	0.229466
gene-SAK_RS05155	5.77885	0.644944	0.66647	0.967702	0.333193	0.589568	SAK_RS05155	CatB-related O-acetyltransferase		1.56368	0.229466
gene-SAK_RS11080	232.634	-0.301745	0.315174	-0.957393	0.338369	0.592247	SAK_RS11080	hypothetical protein		0.81127	0.227497
gene-SAK_RS03165	67.9852	0.345117	0.363229	0.950135	0.342044	0.597961	SAK_RS03165	hypothetical protein		1.27025	0.223327
gene-SAK_RS05180	6.39561	-0.608709	0.644047	-0.945131	0.344592	0.599161	SAK_RS05180	DNA polymerase III subunit alpha		0.655783	0.222456
gene-SAK_RS03870	21.7603	-0.41825	0.441638	-0.947043	0.343617	0.599161	SAK_RS03870	SpaH/EbpB family LPXTG-anchored major pilin		0.748332	0.222456
gene-SAK_RS01015	41.2333	-0.332906	0.352673	-0.943949	0.345196	0.599161	SAK_RS01015	D-alanyl-D-alanine carboxypeptidase		0.793936	0.222456
gene-SAK_RS09730	148.036	0.250196	0.264604	0.945549	0.344379	0.599161	SAK_RS09730	MerR family transcriptional regulator		1.18937	0.222456
gene-SAK_RS05700	34.3824	0.403764	0.42751	0.944454	0.344938	0.599161	SAK_RS05700	hypothetical protein		1.32295	0.222456
gene-SAK_RS08740	5.50139	0.618411	0.652679	0.947496	0.343386	0.599161	SAK_RS08740	peptidase		1.53518	0.222456
gene-SAK_RS07460	5.40447	-0.614625	0.654384	-0.939242	0.347606	0.602628	asp3	accessory Sec system protein Asp3		0.653099	0.219951
gene-SAK_RS02395	38.8584	0.324207	0.346399	0.935934	0.349307	0.604858	SAK_RS02395	NAD(P)H-dependent glycerol-3-phosphate dehydrogenase		1.25198	0.218347
gene-SAK_RS09390	6.34652	-0.624493	0.669348	-0.932987	0.350827	0.605332	SAK_RS09390	hypothetical protein		0.648648	0.218007
gene-SAK_RS02795	9.91783	-0.513841	0.549998	-0.93426	0.35017	0.605332	SAK_RS02795	ATP-binding cassette domain-containing protein		0.700355	0.218007
gene-SAK_RS03305	12.3437	-0.479432	0.513628	-0.933422	0.350602	0.605332	SAK_RS03305	sugar-phosphatase		0.71726	0.218007
gene-SAK_RS09160	6.35859	-0.600423	0.644563	-0.93152	0.351585	0.605923	SAK_RS09160	phosphoketolase family protein		0.65956	0.217583
gene-SAK_RS08505	21.5906	-0.405914	0.437142	-0.928563	0.353115	0.607842	SAK_RS08505	universal stress protein		0.754758	0.216209
gene-SAK_RS01730	12.1265	-0.487387	0.525881	-0.926801	0.35403	0.608697	SAK_RS01730	helix-turn-helix domain-containing protein		0.713316	0.215599
gene-SAK_RS07125	14.3391	0.458979	0.496149	0.925083	0.354923	0.609514	rpmI	50S ribosomal protein L35		1.37457	0.215016
gene-SAK_RS09595	7.87204	-0.550076	0.59584	-0.923194	0.355906	0.610317	SAK_RS09595	extracellular solute-binding protein		0.682984	0.214444
gene-SAK_RS04760	22.3848	-0.3876	0.420494	-0.921774	0.356646	0.610317	dnaX	DNA polymerase III subunit gamma/tau		0.7644	0.214444
gene-SAK_RS10660	37.5926	0.31927	0.346101	0.922477	0.35628	0.610317	SAK_RS10660	helix-turn-helix transcriptional regulator		1.2477	0.214444
gene-SAK_RS06815	44.9699	0.329506	0.358407	0.919363	0.357906	0.611755	SAK_RS06815	type 2 isopentenyl-diphosphate Delta-isomerase		1.25658	0.213423
gene-SAK_RS02245	5.33865	-0.609758	0.664528	-0.917581	0.358838	0.61263	rimP	ribosome maturation factor RimP		0.655307	0.212801
gene-SAK_RS04455	5.75823	-0.592748	0.649486	-0.912641	0.361431	0.614769	recR	recombination protein RecR		0.663079	0.211288
gene-SAK_RS04405	13.43	-0.484838	0.531939	-0.911454	0.362056	0.614769	SAK_RS04405	N-acetylmuramoyl-L-alanine amidase		0.714577	0.211288
gene-SAK_RS09315	215.85	-0.247858	0.272018	-0.911182	0.3622	0.614769	SAK_RS09315	small multi-drug export protein		0.842146	0.211288
gene-SAK_RS06625	42.2552	0.306472	0.335938	0.912289	0.361617	0.614769	lmb	metal ABC transporter substrate-binding lipoprotein/laminin-binding adhesin Lmb		1.23668	0.211288
gene-SAK_RS08490	5.16059	0.593596	0.650731	0.912199	0.361664	0.614769	SAK_RS08490	cysteine hydrolase		1.509	0.211288
gene-SAK_RS10165	10.4333	-0.485689	0.534937	-0.907938	0.363911	0.615525	yaaA	peroxide stress protein YaaA		0.714156	0.210755
gene-SAK_RS01010	88.8318	-0.256366	0.282175	-0.908534	0.363596	0.615525	SAK_RS01010	D-alanyl-D-alanine carboxypeptidase		0.837194	0.210755
gene-SAK_RS01390	19.4769	0.396838	0.436805	0.908501	0.363613	0.615525	SAK_RS01390	hypothetical protein		1.31662	0.210755
gene-SAK_RS01885	7.93777	-0.544913	0.603345	-0.903154	0.366444	0.618909	SAK_RS01885	sensor histidine kinase		0.685433	0.208373
gene-SAK_RS06880	660.608	-0.241442	0.267508	-0.902557	0.366761	0.618909	SAK_RS06880	membrane protein		0.8459	0.208373
gene-SAK_RS00005	33.812	0.328994	0.365438	0.900273	0.367975	0.62024	dnaA	chromosomal replication initiator protein DnaA		1.25614	0.20744
gene-SAK_RS04230	5.30719	-0.586972	0.653718	-0.897898	0.36924	0.621229	SAK_RS04230	response regulator transcription factor		0.665739	0.206749
gene-SAK_RS03970	8.96809	-0.53	0.591007	-0.896774	0.36984	0.621229	SAK_RS03970	ABC transporter permease		0.692555	0.206749
gene-SAK_RS08890	16.8089	0.43588	0.48581	0.897223	0.3696	0.621229	SAK_RS08890	aldo/keto reductase		1.35274	0.206749
gene-SAK_RS05805	12.2565	-0.476537	0.532874	-0.894277	0.371174	0.621974	SAK_RS05805	serine hydroxymethyltransferase		0.718701	0.206228
gene-SAK_RS10605	2237.06	-0.200303	0.224038	-0.894058	0.371291	0.621974	SAK_RS10605	transglycosylase SLT domain-containing protein		0.870368	0.206228
gene-SAK_RS05430	17.4443	0.401906	0.450038	0.893047	0.371832	0.621974	pstC	phosphate ABC transporter permease subunit PstC		1.32125	0.206228
gene-SAK_RS06360	21.5917	0.418839	0.469155	0.892752	0.37199	0.621974	arsC	arsenate reductase (glutaredoxin)		1.33685	0.206228
gene-SAK_RS07415	18.6794	-0.3976	0.446277	-0.890927	0.372968	0.622183	SAK_RS07415	extracellular solute-binding protein		0.75912	0.206082
gene-SAK_RS09970	39.8196	-0.331509	0.372057	-0.891015	0.372921	0.622183	SAK_RS09970	CPBP family intramembrane metalloprotease		0.794705	0.206082
gene-SAK_RS06420	5.79958	-0.561735	0.631399	-0.889667	0.373645	0.622599	SAK_RS06420	hypothetical protein		0.677487	0.205792
gene-SAK_RS07765	6.16022	-0.576272	0.653792	-0.88143	0.378085	0.623274	SAK_RS07765	ABC transporter permease		0.670695	0.205321
gene-SAK_RS07635	7.76309	-0.529773	0.602548	-0.879221	0.379281	0.623274	SAK_RS07635	ABC transporter ATP-binding protein		0.692664	0.205321
gene-SAK_RS05750	7.17196	-0.528048	0.600428	-0.879452	0.379156	0.623274	SAK_RS05750	NADH-dependent flavin oxidoreductase		0.693493	0.205321
gene-SAK_RS05820	8.30866	-0.512904	0.580892	-0.88296	0.377258	0.623274	prfA	peptide chain release factor 1		0.70081	0.205321
gene-SAK_RS08255	11.7307	-0.472273	0.53696	-0.87953	0.379114	0.623274	SAK_RS08255	HAMP domain-containing histidine kinase		0.720828	0.205321
gene-SAK_RS05710	15.5444	-0.428035	0.483291	-0.885666	0.375797	0.623274	SAK_RS05710	LPXTG cell wall anchor domain-containing protein		0.743274	0.205321
gene-SAK_RS09115	18.4968	-0.385567	0.439224	-0.877836	0.380033	0.623274	dltB	D-alanyl-lipoteichoic acid biosynthesis protein DltB		0.765478	0.205321
gene-SAK_RS07355	366.56	0.229539	0.259317	0.885167	0.376067	0.623274	mscL	large conductance mechanosensitive channel protein MscL		1.17246	0.205321
gene-SAK_RS05320	23.7021	0.370793	0.422396	0.877832	0.380035	0.623274	SAK_RS05320	methylenetetrahydrofolate--tRNA-(uracil(54)-C(5))-methyltransferase (FADH(2)-oxidizing) TrmFO		1.29306	0.205321
gene-SAK_RS07445	13.0509	0.456605	0.515363	0.885987	0.375625	0.623274	gtfB	accessory Sec system glycosylation chaperone GtfB		1.37231	0.205321
gene-SAK_RS07185	13.4116	0.466344	0.527072	0.884782	0.376274	0.623274	SAK_RS07185	iron ABC transporter permease		1.3816	0.205321
gene-SAK_RS03410	9.92103	0.474596	0.535955	0.885515	0.375879	0.623274	SAK_RS03410	YvcK family protein		1.38953	0.205321
gene-SAK_RS05685	18.0077	0.488147	0.554215	0.88079	0.378431	0.623274	pyrF	orotidine-5'-phosphate decarboxylase		1.40264	0.205321
gene-SAK_RS09535	7.11441	0.523917	0.593742	0.882397	0.377562	0.623274	SAK_RS09535	PTS sugar transporter subunit IIB		1.43785	0.205321
gene-SAK_RS05170	11.1905	-0.478525	0.546339	-0.875875	0.381098	0.624316	SAK_RS05170	ABC transporter ATP-binding protein		0.717711	0.204596
gene-SAK_RS05600	20.5768	0.37869	0.434327	0.871901	0.383262	0.627157	SAK_RS05600	hypothetical protein		1.30016	0.202624
gene-SAK_RS06075	8.99536	-0.504318	0.580573	-0.868655	0.385036	0.628401	SAK_RS06075	hypothetical protein		0.704994	0.201763
gene-SAK_RS10285	35.9502	0.35611	0.409912	0.868749	0.384985	0.628401	SAK_RS10285	YitT family protein		1.27997	0.201763
gene-SAK_RS05845	14.4141	0.432305	0.498047	0.868001	0.385394	0.628401	SAK_RS05845	NAD(P)H-dependent oxidoreductase		1.34939	0.201763
gene-SAK_RS09665	11.3369	0.459783	0.530098	0.867356	0.385747	0.628401	SAK_RS09665	endonuclease/exonuclease/phosphatase family protein		1.37534	0.201763
gene-SAK_RS01835	78.0217	-0.257057	0.298487	-0.8612	0.389128	0.633202	SAK_RS01835	penicillin-binding protein		0.836793	0.198458
gene-SAK_RS05790	32.8447	-0.323568	0.376336	-0.859784	0.389908	0.633764	SAK_RS05790	ABC transporter ATP-binding protein		0.799091	0.198073
gene-SAK_RS01000	5.60665	-0.546497	0.638781	-0.85553	0.392258	0.636164	SAK_RS01000	SUF system NifU family Fe-S cluster assembly protein		0.684681	0.196431
gene-SAK_RS04600	10.9895	-0.448794	0.524174	-0.856193	0.391891	0.636164	SAK_RS04600	hypothetical protein		0.732655	0.196431
gene-SAK_RS08290	15.9919	0.40515	0.474675	0.853531	0.393365	0.637251	SAK_RS08290	TrkA family potassium uptake protein		1.32423	0.195689
gene-SAK_RS05360	28.4929	-0.40073	0.470346	-0.851989	0.39422	0.637928	SAK_RS05360	sensor histidine kinase		0.757475	0.195229
gene-SAK_RS01950	11.3505	0.450999	0.529961	0.851004	0.394767	0.638105	SAK_RS01950	bifunctional Cof-type HAD-IIB family hydrolase/peptidylprolyl isomerase		1.36699	0.195108
gene-SAK_RS00400	50.2024	0.295658	0.349512	0.845916	0.3976	0.641972	SAK_RS00400	helix-turn-helix transcriptional regulator		1.22744	0.192484
gene-SAK_RS05380	31.481	-0.345125	0.408713	-0.844419	0.398435	0.642609	SAK_RS05380	DNA-binding protein		0.78724	0.192053
gene-SAK_RS00770	22.4748	-0.355554	0.424311	-0.837956	0.402056	0.64282	SAK_RS00770	DNA-directed RNA polymerase subunit delta		0.78157	0.19191
gene-SAK_RS06825	36.2973	-0.329404	0.390973	-0.842525	0.399494	0.64282	mvaD	diphosphomevalonate decarboxylase		0.795865	0.19191
gene-SAK_RS07915	52.8248	-0.283047	0.336338	-0.841555	0.400037	0.64282	SAK_RS07915	GNAT family N-acetyltransferase		0.821853	0.19191
gene-SAK_RS10710	152.695	-0.23097	0.27562	-0.838004	0.402029	0.64282	trpS	tryptophan--tRNA ligase		0.852062	0.19191
gene-SAK_RS10135	23.0127	0.351966	0.420063	0.837888	0.402093	0.64282	SAK_RS10135	co-chaperone GroES		1.2763	0.19191
gene-SAK_RS02340	19.5751	0.3724	0.442767	0.841073	0.400307	0.64282	tgt	tRNA guanosine(34) transglycosylase Tgt		1.2945	0.19191
gene-SAK_RS11055	13.0788	0.430939	0.513541	0.839152	0.401384	0.64282	SAK_RS11055	BCCT family transporter		1.34811	0.19191
gene-SAK_RS10615	9.27429	0.489716	0.583564	0.839181	0.401368	0.64282	SAK_RS10615	energy-coupling factor transporter transmembrane protein EcfT		1.40417	0.19191
gene-SAK_RS11030	6.88902	-0.617413	0.740001	-0.83434	0.404089	0.644997	SAK_RS11030	hypothetical protein		0.651839	0.190442
gene-SAK_RS01150	6.23162	-0.5192	0.62262	-0.833896	0.40434	0.644997	SAK_RS01150	class I SAM-dependent methyltransferase		0.697759	0.190442
gene-SAK_RS04965	11.1883	0.441882	0.531241	0.831792	0.405526	0.646183	pheS	phenylalanine--tRNA ligase subunit alpha		1.35838	0.189644
gene-SAK_RS04180	11.7723	-0.436579	0.52642	-0.829334	0.406915	0.646982	SAK_RS04180	glycosyltransferase		0.738885	0.189108
gene-SAK_RS06530	8.22615	0.473368	0.570735	0.8294	0.406878	0.646982	SAK_RS06530	pullulanase		1.38835	0.189108
gene-SAK_RS03925	7.14801	-0.497018	0.602225	-0.825304	0.409199	0.647085	SAK_RS03925	ATP-binding cassette domain-containing protein		0.70857	0.189039
gene-SAK_RS06350	46.6465	-0.280998	0.339525	-0.82762	0.407886	0.647085	SAK_RS06350	chloride channel protein		0.823021	0.189039
gene-SAK_RS06805	34.5119	0.304924	0.369126	0.826072	0.408763	0.647085	SAK_RS06805	hypothetical protein		1.23535	0.189039
gene-SAK_RS06370	25.8733	0.321488	0.388917	0.826623	0.408451	0.647085	rpiA	ribose-5-phosphate isomerase RpiA		1.24962	0.189039
gene-SAK_RS04975	17.166	0.374209	0.453115	0.825858	0.408884	0.647085	SAK_RS04975	phenylalanine--tRNA ligase subunit beta		1.29613	0.189039
gene-SAK_RS01440	5.20633	-0.54797	0.664711	-0.824374	0.409727	0.647218	SAK_RS01440	hypothetical protein		0.683982	0.18895
gene-SAK_RS09080	6.33427	0.509458	0.619427	0.822467	0.410811	0.648228	SAK_RS09080	TatD family hydrolase		1.42352	0.188272
gene-SAK_RS11075	7.42697	-0.485096	0.594833	-0.815516	0.414777	0.653438	SAK_RS11075	HXXEE domain-containing protein		0.714449	0.184796
gene-SAK_RS09735	4.67217	0.547895	0.672173	0.815111	0.415009	0.653438	SAK_RS09735	GNAT family N-acetyltransferase		1.46195	0.184796
gene-SAK_RS06595	7.53761	0.47826	0.587916	0.813484	0.415941	0.654198	SAK_RS06595	IS3-like element ISSag2 family transposase		1.39306	0.184291
gene-SAK_RS06380	4.80315	-0.537366	0.662082	-0.81163	0.417004	0.655164	SAK_RS06380	esterase family protein		0.689028	0.18365
gene-SAK_RS00455	62.2685	0.251928	0.311324	0.809214	0.418392	0.655931	rplD	50S ribosomal protein L4		1.1908	0.183142
gene-SAK_RS08370	6.48397	0.526482	0.650411	0.809461	0.41825	0.655931	dhaK	dihydroxyacetone kinase subunit DhaK		1.44041	0.183142
gene-SAK_RS01920	22.2625	0.335624	0.41568	0.80741	0.419431	0.656852	rsmB	16S rRNA (cytosine(967)-C(5))-methyltransferase RsmB		1.26192	0.182532
gene-SAK_RS09400	5.20451	0.531572	0.662455	0.802427	0.422306	0.660646	SAK_RS09400	nitroreductase family protein		1.4455	0.180031
gene-SAK_RS06325	18.2974	-0.367715	0.459141	-0.800877	0.423203	0.66134	SAK_RS06325	tyrosine-protein phosphatase CpsB		0.775009	0.179575
gene-SAK_RS03155	5.45902	-0.526651	0.659768	-0.798237	0.424733	0.66302	SAK_RS03155	hypothetical protein		0.694164	0.178473
gene-SAK_RS04345	5.06431	-0.529936	0.667656	-0.793726	0.427355	0.665687	SAK_RS04345	hypothetical protein		0.692585	0.17673
gene-SAK_RS04235	7.43475	-0.484672	0.610324	-0.794123	0.427124	0.665687	vicK	cell wall metabolism sensor histidine kinase VicK		0.71466	0.17673
gene-SAK_RS09515	6.39574	0.501047	0.633524	0.790889	0.429009	0.667551	lacA	galactose-6-phosphate isomerase subunit LacA		1.41524	0.175516
gene-SAK_RS01220	14.3549	0.376629	0.478454	0.78718	0.431176	0.670208	SAK_RS01220	sensor protein LytS		1.2983	0.17379
gene-SAK_RS05870	4.73387	0.543193	0.692504	0.784391	0.432811	0.672032	SAK_RS05870	MFS transporter		1.45719	0.17261
gene-SAK_RS08865	6.03834	-0.490729	0.628048	-0.781355	0.434594	0.674082	SAK_RS08865	hypothetical protein		0.711666	0.171287
gene-SAK_RS09385	16.8255	0.381661	0.491778	0.776084	0.4377	0.678179	SAK_RS09385	LacI family DNA-binding transcriptional regulator		1.30284	0.168656
gene-SAK_RS07965	6.11472	-0.486798	0.62848	-0.774564	0.438598	0.678848	SAK_RS07965	PTS sugar transporter subunit IIC		0.713607	0.168227
gene-SAK_RS09480	29.0043	0.299125	0.388341	0.770264	0.441144	0.682065	SAK_RS09480	alpha-glucosidase		1.2304	0.166174
gene-SAK_RS05520	20.921	-0.33138	0.431604	-0.767787	0.442614	0.68289	SAK_RS05520	iron chelate uptake ABC transporter family permease subunit		0.794776	0.165649
gene-SAK_RS03370	53.1599	0.245652	0.319764	0.76823	0.44235	0.68289	SAK_RS03370	(S)-acetoin forming diacetyl reductase		1.18563	0.165649
gene-SAK_RS01625	23.216	-0.320184	0.421848	-0.759002	0.447851	0.69016	SAK_RS01625	GNAT family N-acetyltransferase		0.800968	0.16105
gene-SAK_RS10625	12.2941	0.398547	0.525581	0.758298	0.448272	0.69016	SAK_RS10625	energy-coupling factor transporter ATPase		1.31818	0.16105
gene-SAK_RS00870	10.9101	-0.418191	0.55239	-0.757059	0.449015	0.690573	SAK_RS00870	argininosuccinate synthase		0.748362	0.16079
gene-SAK_RS09925	10.5304	0.423744	0.561025	0.755303	0.450067	0.691463	SAK_RS09925	PadR family transcriptional regulator		1.3414	0.160231
gene-SAK_RS08495	10.8665	-0.396696	0.530209	-0.748188	0.454347	0.693305	codY	GTP-sensing pleiotropic transcriptional regulator CodY		0.759596	0.159076
gene-SAK_RS06830	15.5039	-0.360634	0.482783	-0.746989	0.45507	0.693305	mvk	mevalonate kinase		0.778822	0.159076
gene-SAK_RS10565	22.5624	-0.310874	0.413776	-0.751309	0.452467	0.693305	dnaB	replicative DNA helicase		0.806153	0.159076
gene-SAK_RS04510	53.7824	0.25144	0.334918	0.750752	0.452802	0.693305	SAK_RS04510	DEAD/DEAH box helicase		1.1904	0.159076
gene-SAK_RS02550	83.7	0.257973	0.345063	0.747611	0.454695	0.693305	SAK_RS02550	aldo/keto reductase		1.1958	0.159076
gene-SAK_RS09345	24.772	0.308676	0.411945	0.749313	0.453669	0.693305	SAK_RS09345	sodium:proton antiporter		1.23857	0.159076
gene-SAK_RS06035	19.7138	0.331896	0.443148	0.748951	0.453886	0.693305	SAK_RS06035	polysaccharide deacetylase family protein		1.25867	0.159076
gene-SAK_RS09295	12.4726	0.382479	0.510292	0.74953	0.453538	0.693305	SAK_RS09295	deoxynucleoside kinase		1.30358	0.159076
gene-SAK_RS04105	8.26169	-0.432522	0.582142	-0.742983	0.457492	0.694816	SAK_RS04105	PTS transporter subunit IIC		0.740966	0.15813
gene-SAK_RS04080	16.7112	0.346389	0.466089	0.743184	0.45737	0.694816	SAK_RS04080	cytochrome o ubiquinol oxidase		1.27137	0.15813
gene-SAK_RS08735	5.41452	0.514804	0.692122	0.743804	0.456995	0.694816	SAK_RS08735	serine hydrolase		1.4288	0.15813
gene-SAK_RS08535	75.2787	0.219262	0.296318	0.739955	0.459327	0.696877	SAK_RS08535	CHAP domain-containing protein		1.16414	0.156844
gene-SAK_RS07980	4.88842	-0.512	0.693347	-0.738446	0.460243	0.697541	SAK_RS07980	arsenate reductase family protein		0.70125	0.15643
gene-SAK_RS10180	9.01238	-0.410626	0.55687	-0.737383	0.460889	0.697795	SAK_RS10180	Gfo/Idh/MocA family oxidoreductase		0.752297	0.156272
gene-SAK_RS03475	6.59755	0.458596	0.624435	0.734417	0.462694	0.699801	SAK_RS03475	helix-turn-helix domain-containing protein		1.3742	0.155025
gene-SAK_RS08530	12.6073	-0.401246	0.548183	-0.731957	0.464195	0.700846	recG	ATP-dependent DNA helicase RecG		0.757204	0.154377
gene-SAK_RS01095	26.2412	-0.302467	0.413372	-0.731708	0.464347	0.700846	SAK_RS01095	tyrosine--tRNA ligase		0.810864	0.154377
gene-SAK_RS07575	12.1816	-0.413595	0.568014	-0.728143	0.466526	0.703094	SAK_RS07575	LPXTG cell wall anchor domain-containing protein		0.75075	0.152987
gene-SAK_RS06870	16.8577	0.341149	0.468808	0.727695	0.4668	0.703094	SAK_RS06870	peptide deformylase		1.26677	0.152987
gene-SAK_RS06385	31.5691	-0.270072	0.372535	-0.724958	0.468478	0.704396	SAK_RS06385	ribonuclease J		0.829278	0.152183
gene-SAK_RS06795	46.3027	-0.241247	0.332888	-0.724708	0.468631	0.704396	SAK_RS06795	hemolysin III family protein		0.846014	0.152183
gene-SAK_RS06475	7.66453	-0.444716	0.615422	-0.722619	0.469914	0.704871	SAK_RS06475	DnaD domain-containing protein		0.734729	0.15189
gene-SAK_RS02735	12.9844	-0.369093	0.510734	-0.722672	0.469881	0.704871	SAK_RS02735	magnesium transporter CorA family protein		0.774269	0.15189
gene-SAK_RS08615	6.93303	-0.434144	0.60553	-0.716965	0.473396	0.707183	SAK_RS08615	hypothetical protein		0.740133	0.150468
gene-SAK_RS07485	9.19297	-0.417942	0.581939	-0.718189	0.472641	0.707183	SAK_RS07485	glycosyltransferase family 2 protein		0.748491	0.150468
gene-SAK_RS10110	28.3783	0.290289	0.403785	0.718919	0.472191	0.707183	SAK_RS10110	NupC/NupG family nucleoside CNT transporter		1.22288	0.150468
gene-SAK_RS03575	7.10644	0.45645	0.636354	0.717288	0.473196	0.707183	aroA	3-phosphoshikimate 1-carboxyvinyltransferase		1.37216	0.150468
gene-SAK_RS07365	9.98581	-0.414513	0.578901	-0.716034	0.47397	0.707317	SAK_RS07365	YkgJ family cysteine cluster protein		0.750273	0.150386
gene-SAK_RS00300	4.70812	0.479475	0.670681	0.714907	0.474666	0.707631	purN	phosphoribosylglycinamide formyltransferase		1.39424	0.150193
gene-SAK_RS06410	26.9213	0.28282	0.396966	0.712454	0.476184	0.709169	budA	acetolactate decarboxylase		1.21657	0.149251
gene-SAK_RS08770	17.9247	-0.329339	0.462895	-0.711477	0.476789	0.709345	SAK_RS08770	Xaa-Pro dipeptidyl-peptidase		0.795901	0.149143
gene-SAK_RS10420	33.3839	-0.273143	0.385165	-0.70916	0.478225	0.710429	SAK_RS10420	alpha/beta hydrolase		0.827515	0.148479
gene-SAK_RS04365	9.84552	0.421021	0.59405	0.70873	0.478492	0.710429	SAK_RS04365	riboflavin synthase		1.33887	0.148479
gene-SAK_RS03795	93.4807	0.245904	0.34899	0.704614	0.48105	0.713501	SAK_RS03795	LysM peptidoglycan-binding domain-containing protein		1.18584	0.146605
gene-SAK_RS06015	4.91542	-0.468525	0.668992	-0.700344	0.483712	0.713819	SAK_RS06015	bifunctional folylpolyglutamate synthase/dihydrofolate synthase		0.722703	0.146412
gene-SAK_RS03920	8.88864	-0.389441	0.555587	-0.700955	0.483331	0.713819	SAK_RS03920	serine hydrolase		0.763425	0.146412
gene-SAK_RS05660	25.8875	-0.294866	0.420275	-0.701602	0.482927	0.713819	carB	carbamoyl-phosphate synthase large subunit		0.815148	0.146412
gene-SAK_RS05040	15.099	0.35611	0.506994	0.702396	0.482432	0.713819	SAK_RS05040	Mur ligase family protein		1.27997	0.146412
gene-SAK_RS03310	10.3927	0.38425	0.546233	0.703453	0.481773	0.713819	SAK_RS03310	HD domain-containing protein		1.30518	0.146412
gene-SAK_RS04850	8.84399	0.386275	0.554634	0.69645	0.486147	0.716686	SAK_RS04850	methionyl aminopeptidase		1.30701	0.144671
gene-SAK_RS07995	7.02208	-0.429468	0.61861	-0.694247	0.487528	0.716822	SAK_RS07995	acetyltransferase		0.742536	0.144588
gene-SAK_RS02120	25.0324	-0.304495	0.438786	-0.693948	0.487715	0.716822	SAK_RS02120	acetyl-CoA carboxylase carboxyltransferase subunit beta		0.809726	0.144588
gene-SAK_RS10550	78.8616	-0.241063	0.347183	-0.694338	0.48747	0.716822	SAK_RS10550	site-specific integrase		0.846122	0.144588
gene-SAK_RS10160	10.0658	0.371459	0.53658	0.692273	0.488766	0.717645	SAK_RS10160	VOC family protein		1.29366	0.144091
gene-SAK_RS07505	12.6146	-0.351467	0.509974	-0.689185	0.490707	0.719046	SAK_RS07505	sugar transferase		0.783787	0.143244
gene-SAK_RS05615	37.1037	0.271681	0.394115	0.689344	0.490607	0.719046	essC	type VII secretion protein EssC		1.20721	0.143244
gene-SAK_RS03535	6.1988	-0.447853	0.651776	-0.687127	0.492003	0.720221	SAK_RS03535	HAD-IA family hydrolase		0.733133	0.142534
gene-SAK_RS09465	12.4392	-0.369706	0.539099	-0.685784	0.49285	0.720479	SAK_RS09465	sensor histidine kinase		0.77394	0.142379
gene-SAK_RS05865	25.8079	-0.277359	0.404997	-0.684841	0.493444	0.720479	guaC	GMP reductase		0.8251	0.142379
gene-SAK_RS07110	55.203	-0.219325	0.320418	-0.684497	0.493661	0.720479	SAK_RS07110	class I SAM-dependent rRNA methyltransferase		0.858967	0.142379
gene-SAK_RS00015	20.1191	-0.322917	0.473968	-0.681306	0.495678	0.722698	SAK_RS00015	diacylglycerol kinase		0.799452	0.141043
gene-SAK_RS06095	11.5764	-0.432181	0.637664	-0.677757	0.497926	0.723084	SAK_RS06095	DUF3278 domain-containing protein		0.74114	0.140811
gene-SAK_RS09300	9.98032	-0.372483	0.549557	-0.677789	0.497906	0.723084	SAK_RS09300	N-acetyltransferase		0.772452	0.140811
gene-SAK_RS06910	23.6891	-0.292426	0.431148	-0.67825	0.497613	0.723084	SAK_RS06910	DegV family protein		0.816528	0.140811
gene-SAK_RS04240	7.45108	0.400276	0.588693	0.679941	0.496542	0.723084	SAK_RS04240	MBL fold metallo-hydrolase		1.31976	0.140811
gene-SAK_RS06885	309.961	0.379685	0.561848	0.675779	0.499181	0.723465	SAK_RS06885	ABC transporter ATP-binding protein		1.30106	0.140583
gene-SAK_RS02605	6.14951	0.421415	0.623249	0.676158	0.49894	0.723465	SAK_RS02605	PTS sugar transporter subunit IIA		1.33924	0.140583
gene-SAK_RS07595	8.3782	0.408091	0.604767	0.674791	0.499809	0.723656	gloA	lactoylglutathione lyase		1.32693	0.140468
gene-SAK_RS00725	81.7433	0.210727	0.314043	0.671011	0.502214	0.726416	dnaK	molecular chaperone DnaK		1.15727	0.138815
gene-SAK_RS00520	20.2657	-0.317329	0.474355	-0.668968	0.503516	0.726858	rpsH	30S ribosomal protein S8		0.802555	0.138551
gene-SAK_RS05025	51.5583	0.225276	0.336431	0.669604	0.50311	0.726858	lpdA	dihydrolipoyl dehydrogenase		1.169	0.138551
gene-SAK_RS07275	28.2618	0.254717	0.381345	0.667944	0.504169	0.727081	SAK_RS07275	oligosaccharide flippase family protein		1.1931	0.138417
gene-SAK_RS04645	25.1743	-0.279239	0.418852	-0.666675	0.504979	0.72753	pepF	oligoendopeptidase F		0.824026	0.138149
gene-SAK_RS00025	56.2821	0.215971	0.325183	0.664151	0.506594	0.729135	ychF	redox-regulated ATPase YchF		1.16149	0.137192
gene-SAK_RS07080	17.7064	-0.303149	0.458706	-0.660878	0.508691	0.731431	SAK_RS07080	hypothetical protein		0.810482	0.135827
gene-SAK_RS04295	6.8872	-0.436554	0.66236	-0.659088	0.509839	0.732312	SAK_RS04295	RNA-binding transcriptional accessory protein		0.738897	0.135304
gene-SAK_RS09470	5.37596	0.423286	0.643706	0.657576	0.510811	0.732312	SAK_RS09470	response regulator		1.34098	0.135304
gene-SAK_RS09165	5.17351	0.443906	0.675016	0.657623	0.51078	0.732312	ulaG	L-ascorbate 6-phosphate lactonase		1.36028	0.135304
gene-SAK_RS01040	8.82844	0.375362	0.572873	0.655228	0.512321	0.733757	SAK_RS01040	ATP-binding cassette domain-containing protein		1.29717	0.134448
gene-SAK_RS02085	33.5414	-0.246423	0.376824	-0.653946	0.513147	0.733863	fabK	enoyl-[acyl-carrier-protein] reductase FabK		0.842984	0.134385
gene-SAK_RS00955	8.37605	0.393533	0.602147	0.65355	0.513402	0.733863	SAK_RS00955	amino acid ABC transporter ATP-binding protein		1.31361	0.134385
gene-SAK_RS01335	9.26171	-0.389113	0.597421	-0.651321	0.514839	0.734001	SAK_RS01335	Mini-ribonuclease 3		0.763599	0.134303
gene-SAK_RS04880	8.9003	-0.377754	0.578958	-0.652472	0.514097	0.734001	pulA	type I pullulanase		0.769635	0.134303
gene-SAK_RS08095	23.1673	-0.281093	0.431748	-0.651058	0.515009	0.734001	trkA	Trk system potassium transporter TrkA		0.822967	0.134303
gene-SAK_RS05665	7.01638	0.404448	0.623027	0.649166	0.516231	0.735024	carA	glutamine-hydrolyzing carbamoyl-phosphate synthase small subunit		1.32358	0.133698
gene-SAK_RS03810	22.6672	-0.281475	0.436114	-0.645415	0.518658	0.736111	SAK_RS03810	hypothetical protein		0.822749	0.133057
gene-SAK_RS02715	56.9167	0.206772	0.320643	0.644866	0.519014	0.736111	SAK_RS02715	hypothetical protein		1.1541	0.133057
gene-SAK_RS00935	14.4375	0.315064	0.48767	0.64606	0.518241	0.736111	SAK_RS00935	HAMP domain-containing histidine kinase		1.24407	0.133057
gene-SAK_RS07150	12.1491	0.327603	0.507462	0.645571	0.518557	0.736111	SAK_RS07150	EbsA family protein		1.25493	0.133057
gene-SAK_RS09425	10.0214	-0.348578	0.543545	-0.641306	0.521324	0.738669	rseP	RIP metalloprotease RseP		0.785358	0.13155
gene-SAK_RS08240	11.7901	0.344557	0.538367	0.640004	0.52217	0.73915	dnaI	primosomal protein DnaI		1.26976	0.131268
gene-SAK_RS09305	20.9449	-0.277747	0.436244	-0.636679	0.524334	0.741493	SAK_RS09305	ATP-dependent Clp protease ATP-binding subunit		0.824878	0.129893
gene-SAK_RS01790	8.29267	-0.381142	0.60046	-0.634749	0.525592	0.742551	SAK_RS01790	DEAD/DEAH box helicase		0.76783	0.129274
gene-SAK_RS02475	5.44175	-0.407255	0.642943	-0.633423	0.526457	0.743054	SAK_RS02475	GNAT family N-acetyltransferase		0.754057	0.128979
gene-SAK_RS02335	5.83153	-0.397497	0.633975	-0.626992	0.530664	0.748267	SAK_RS02335	DUF975 family protein		0.759174	0.125943
gene-SAK_RS08300	8.08257	0.375458	0.599873	0.625895	0.531384	0.748558	SAK_RS08300	ABC transporter ATP-binding protein		1.29725	0.125775
gene-SAK_RS00295	12.2398	-0.350998	0.563207	-0.623214	0.533144	0.749832	SAK_RS00295	phosphoribosylformylglycinamidine cyclo-ligase		0.784041	0.125036
gene-SAK_RS08260	24.6877	0.258843	0.415511	0.62295	0.533317	0.749832	SAK_RS08260	response regulator transcription factor		1.19652	0.125036
gene-SAK_RS05465	6.02032	-0.398256	0.640361	-0.621925	0.533991	0.750057	truB	tRNA pseudouridine(55) synthase TruB		0.758775	0.124906
gene-SAK_RS08225	11.4514	-0.331371	0.535488	-0.618821	0.536034	0.752202	SAK_RS08225	hypothetical protein		0.794781	0.123666
gene-SAK_RS02705	26.8931	0.26417	0.427494	0.617948	0.536609	0.752285	SAK_RS02705	hypothetical protein		1.20094	0.123618
gene-SAK_RS10760	17.1387	0.291234	0.472837	0.61593	0.537941	0.753427	SAK_RS10760	ParB/RepB/Spo0J family partition protein		1.22369	0.122959
gene-SAK_RS07320	5.2725	-0.399032	0.654505	-0.609669	0.542081	0.756106	SAK_RS07320	glycosyltransferase family 2 protein		0.758367	0.121417
gene-SAK_RS09155	14.1272	-0.294191	0.485086	-0.606472	0.544201	0.756106	SAK_RS09155	glycine betaine/L-proline ABC transporter ATP-binding protein		0.81553	0.121417
gene-SAK_RS09260	19.6661	-0.267537	0.441042	-0.606601	0.544116	0.756106	SAK_RS09260	PTS sugar transporter subunit IIC		0.830737	0.121417
gene-SAK_RS07670	39.7138	-0.229217	0.374868	-0.611461	0.540895	0.756106	SAK_RS07670	hypothetical protein		0.853098	0.121417
gene-SAK_RS03825	69.4545	-0.185437	0.305882	-0.606238	0.544357	0.756106	aphA	acid phosphatase AphA		0.879382	0.121417
gene-SAK_RS11305	2070.8	0.145608	0.238828	0.609679	0.542075	0.756106	SAK_RS11305	hypothetical protein		1.1062	0.121417
gene-SAK_RS07620	161.544	0.204956	0.337029	0.608125	0.543105	0.756106	secG	preprotein translocase subunit SecG		1.15265	0.121417
gene-SAK_RS00755	11.6653	0.312688	0.512574	0.610036	0.541838	0.756106	SAK_RS00755	TIGR01440 family protein		1.24202	0.121417
gene-SAK_RS07330	9.80077	0.330397	0.546242	0.604855	0.545276	0.756106	SAK_RS07330	DUF1972 domain-containing protein		1.25736	0.121417
gene-SAK_RS04840	9.27911	0.34102	0.56493	0.603649	0.546077	0.756106	SAK_RS04840	GNAT family N-acetyltransferase		1.26665	0.121417
gene-SAK_RS08340	8.84	0.357851	0.591252	0.605243	0.545018	0.756106	SAK_RS08340	O-sialoglycoprotein endopeptidase		1.28152	0.121417
gene-SAK_RS00315	5.11048	0.400724	0.663725	0.60375	0.54601	0.756106	SAK_RS00315	peptidoglycan DD-metalloendopeptidase family protein		1.32017	0.121417
gene-SAK_RS05775	34.4281	0.218483	0.3628	0.602213	0.547032	0.756711	SAK_RS05775	phospho-sugar mutase		1.16351	0.12107
gene-SAK_RS09370	13.536	-0.293865	0.489388	-0.600476	0.548189	0.757592	SAK_RS09370	MFS transporter		0.815714	0.120564
gene-SAK_RS08330	4.83145	-0.393718	0.659132	-0.597328	0.550289	0.757621	SAK_RS08330	methionine ABC transporter ATP-binding protein		0.761165	0.120548
gene-SAK_RS09280	51.609	0.197426	0.33048	0.597392	0.550246	0.757621	SAK_RS09280	hypothetical protein		1.14665	0.120548
gene-SAK_RS02510	12.5803	0.302488	0.506093	0.597692	0.550046	0.757621	SAK_RS02510	hypothetical protein		1.23327	0.120548
gene-SAK_RS02755	12.1759	0.307737	0.5142	0.598477	0.549521	0.757621	rsmD	16S rRNA (guanine(966)-N(2))-methyltransferase RsmD		1.23776	0.120548
gene-SAK_RS05920	17.2188	0.273956	0.459237	0.596546	0.550811	0.757624	SAK_RS05920	cysteine desulfurase		1.20912	0.120546
gene-SAK_RS07455	16.3559	0.279973	0.471244	0.594115	0.552435	0.759143	secA2	accessory Sec system translocase SecA2		1.21417	0.119677
gene-SAK_RS11115	9.17047	-0.335199	0.566866	-0.591321	0.554305	0.759565	SAK_RS11115	hypothetical protein		0.792675	0.119435
gene-SAK_RS07005	20.0202	-0.268147	0.452916	-0.592047	0.553819	0.759565	SAK_RS07005	FtsX-like permease family protein		0.830385	0.119435
gene-SAK_RS05000	7.81169	0.357948	0.604202	0.592431	0.553562	0.759565	mnmE	tRNA uridine-5-carboxymethylaminomethyl(34) synthesis GTPase MnmE		1.2816	0.119435
gene-SAK_RS01875	43.8159	-0.199302	0.339555	-0.58695	0.557237	0.762865	SAK_RS01875	ABC transporter ATP-binding protein		0.870972	0.117552
gene-SAK_RS05395	5.86234	-0.381606	0.654132	-0.583378	0.559639	0.765434	SAK_RS05395	HAMP domain-containing histidine kinase		0.767583	0.116092
gene-SAK_RS07215	17.5521	-0.268827	0.4656	-0.577378	0.563684	0.770245	SAK_RS07215	TIGR01212 family radical SAM protein		0.829994	0.113371
gene-SAK_RS06280	13.077	-0.3155	0.548369	-0.575341	0.56506	0.771403	SAK_RS06280	capsular polysaccharide biosynthesis protein		0.803573	0.112719
gene-SAK_RS03440	8.31215	-0.324696	0.56865	-0.570994	0.568004	0.773249	SAK_RS03440	adenosine deaminase		0.798467	0.111681
gene-SAK_RS03935	5.6058	0.36546	0.639363	0.5716	0.567593	0.773249	SAK_RS03935	multidrug ABC transporter permease		1.28829	0.111681
gene-SAK_RS03275	5.72074	0.378365	0.660976	0.572433	0.567029	0.773249	SAK_RS03275	hypothetical protein		1.29987	0.111681
gene-SAK_RS11065	2944.79	0.125336	0.220364	0.568767	0.569514	0.77386	SAK_RS11065	IS3 family transposase		1.09076	0.111338
gene-SAK_RS06620	135.44	0.151662	0.266438	0.569219	0.569207	0.77386	SAK_RS06620	pneumococcal-type histidine triad protein		1.11085	0.111338
gene-SAK_RS09435	6.52635	-0.3425	0.611161	-0.560408	0.575201	0.777962	SAK_RS09435	isoprenyl transferase		0.788674	0.109042
gene-SAK_RS04325	9.42048	-0.321974	0.574496	-0.560445	0.575176	0.777962	SAK_RS04325	YtxH domain-containing protein		0.799975	0.109042
gene-SAK_RS04845	8.83415	-0.316482	0.564101	-0.561038	0.574772	0.777962	SAK_RS04845	CBS domain-containing protein		0.803026	0.109042
gene-SAK_RS05250	20.9555	0.237243	0.422653	0.56132	0.57458	0.777962	SAK_RS05250	ABC transporter ATP-binding protein		1.17874	0.109042
gene-SAK_RS09365	9.31714	0.320898	0.572466	0.560554	0.575101	0.777962	SAK_RS09365	Gfo/Idh/MocA family oxidoreductase		1.24911	0.109042
gene-SAK_RS02220	7.82164	0.324067	0.579429	0.559287	0.575966	0.778275	SAK_RS02220	ABC transporter ATP-binding protein		1.25185	0.108867
gene-SAK_RS09085	5.19856	-0.367838	0.659564	-0.557699	0.57705	0.77887	SAK_RS09085	hypothetical protein		0.774943	0.108535
gene-SAK_RS00965	32.3751	-0.212773	0.382283	-0.556584	0.577812	0.77887	SAK_RS00965	DUF2207 domain-containing protein		0.862877	0.108535
gene-SAK_RS01740	13.7257	0.277007	0.497949	0.556295	0.578009	0.77887	SAK_RS01740	bacteriocin immunity protein		1.21168	0.108535
gene-SAK_RS02490	24.9815	-0.241712	0.43529	-0.555289	0.578697	0.779077	nrdF	class 1b ribonucleoside-diphosphate reductase subunit beta		0.845741	0.10842
gene-SAK_RS10580	28.0854	0.214286	0.388844	0.551084	0.581576	0.78223	mnmG	tRNA uridine-5-carboxymethylaminomethyl(34) synthesis enzyme MnmG		1.16013	0.106665
gene-SAK_RS00745	38.7377	-0.20122	0.36592	-0.549903	0.582386	0.782598	SAK_RS00745	bifunctional hydroxymethylpyrimidine kinase/phosphomethylpyrimidine kinase		0.869815	0.106461
gene-SAK_RS01035	5.51805	-0.370315	0.675916	-0.547871	0.583781	0.783029	SAK_RS01035	ABC transporter ATP-binding protein		0.773614	0.106222
gene-SAK_RS09150	22.429	0.2392	0.436035	0.548579	0.583295	0.783029	SAK_RS09150	ABC transporter permease/substrate binding protein		1.18034	0.106222
gene-SAK_RS05850	5.45328	-0.361837	0.663427	-0.545406	0.585474	0.784578	SAK_RS05850	formate transporter		0.778173	0.105364
gene-SAK_RS03735	6.74655	0.341306	0.629078	0.542549	0.58744	0.78649	SAK_RS03735	phage major capsid protein		1.2669	0.104307
gene-SAK_RS04785	29.4538	-0.203845	0.377695	-0.539709	0.589398	0.787923	SAK_RS04785	hypothetical protein		0.868233	0.103516
gene-SAK_RS02295	5.14366	0.365517	0.677601	0.539428	0.589591	0.787923	SAK_RS02295	trimeric intracellular cation channel family protein		1.28834	0.103516
gene-SAK_RS05160	48.4954	-0.203749	0.378651	-0.538092	0.590513	0.788433	SAK_RS05160	TVP38/TMEM64 family protein		0.868291	0.103235
gene-SAK_RS06160	45.17	0.178158	0.331965	0.536678	0.59149	0.788525	pcrA	DNA helicase PcrA		1.13144	0.103184
gene-SAK_RS09060	8.13263	0.310043	0.57798	0.536426	0.591664	0.788525	SAK_RS09060	methyltransferase domain-containing protein		1.23975	0.103184
gene-SAK_RS02525	71.3496	0.181822	0.339572	0.535446	0.592342	0.788707	SAK_RS02525	AraC family transcriptional regulator		1.13432	0.103084
gene-SAK_RS02780	10.2922	-0.296002	0.556289	-0.532102	0.594655	0.789624	SAK_RS02780	DUF1027 domain-containing protein		0.814506	0.102579
gene-SAK_RS00435	14.0216	0.264962	0.497925	0.532132	0.594635	0.789624	SAK_RS00435	threonine synthase		1.2016	0.102579
gene-SAK_RS10475	12.2533	0.275377	0.516426	0.533236	0.593871	0.789624	SAK_RS10475	DNA primase		1.21031	0.102579
gene-SAK_RS07850	15.0229	-0.257083	0.484827	-0.530256	0.595934	0.789763	SAK_RS07850	metal-dependent transcriptional regulator		0.836778	0.102503
gene-SAK_RS07265	10.5613	0.288363	0.544485	0.529606	0.596385	0.789763	SAK_RS07265	glycosyltransferase family 4 protein		1.22125	0.102503
gene-SAK_RS01205	30.0289	0.367501	0.692775	0.530477	0.595781	0.789763	SAK_RS01205	class I SAM-dependent methyltransferase		1.29012	0.102503
gene-SAK_RS03300	7.16133	-0.314192	0.60143	-0.522409	0.601386	0.795663	SAK_RS03300	aminoacyltransferase		0.804301	0.099271
gene-SAK_RS06780	6.26341	0.336821	0.646919	0.520654	0.602608	0.796557	SAK_RS06780	hydroxymethylglutaryl-CoA synthase		1.26297	0.0987833
gene-SAK_RS00795	13.8144	0.253549	0.492831	0.514474	0.606921	0.801531	radA	DNA repair protein RadA		1.19214	0.0960796
gene-SAK_RS02790	5.0598	-0.346138	0.677635	-0.510802	0.609489	0.801782	SAK_RS02790	VanZ family protein		0.786687	0.0959438
gene-SAK_RS05490	11.5911	-0.268161	0.528719	-0.507189	0.612022	0.801782	SAK_RS05490	ABC transporter permease		0.830378	0.0959438
gene-SAK_RS02375	12.1116	-0.258753	0.507683	-0.509675	0.610279	0.801782	SAK_RS02375	5-formyltetrahydrofolate cyclo-ligase		0.83581	0.0959438
gene-SAK_RS10295	18.8685	-0.242572	0.476381	-0.509197	0.610614	0.801782	SAK_RS10295	histidine--tRNA ligase		0.845237	0.0959438
gene-SAK_RS00930	18.1151	-0.24252	0.477716	-0.507667	0.611687	0.801782	SAK_RS00930	isoprenylcysteine carboxyl methyltransferase family protein		0.845267	0.0959438
gene-SAK_RS03645	16.647	0.247559	0.482799	0.512757	0.608121	0.801782	SAK_RS03645	hypothetical protein		1.1872	0.0959438
gene-SAK_RS10855	13.5811	0.24882	0.488002	0.509874	0.61014	0.801782	SAK_RS10855	helix-turn-helix transcriptional regulator		1.18823	0.0959438
gene-SAK_RS08585	6.06132	0.324013	0.638909	0.507136	0.61206	0.801782	nusB	transcription antitermination factor NusB		1.25181	0.0959438
gene-SAK_RS00750	5.39134	0.347176	0.679102	0.511228	0.609191	0.801782	SAK_RS00750	ECF transporter S component		1.27207	0.0959438
gene-SAK_RS09905	4.93651	-0.338134	0.669479	-0.505071	0.613509	0.80255	SAK_RS09905	DUF2785 domain-containing protein		0.791064	0.0955277
gene-SAK_RS00735	77.5205	-0.15464	0.306381	-0.504732	0.613747	0.80255	SAK_RS00735	PLP-dependent aminotransferase family protein		0.898357	0.0955277
gene-SAK_RS10925	6.86562	-0.30482	0.606703	-0.50242	0.615372	0.803954	SAK_RS10925	hypothetical protein		0.809543	0.0947689
gene-SAK_RS04190	15.58	-0.242098	0.486089	-0.498053	0.618446	0.804439	thrS	threonine--tRNA ligase		0.845515	0.094507
gene-SAK_RS04420	32.8204	-0.233038	0.465729	-0.500373	0.616812	0.804439	pepF	oligoendopeptidase F		0.850841	0.094507
gene-SAK_RS06710	42.8415	-0.169705	0.339313	-0.500142	0.616975	0.804439	SAK_RS06710	N-6 DNA methylase		0.889025	0.094507
gene-SAK_RS01485	43.3543	-0.168847	0.338963	-0.498127	0.618394	0.804439	SAK_RS01485	osmoprotectant ABC transporter substrate-binding protein		0.889554	0.094507
gene-SAK_RS00440	6.05974	0.314957	0.632477	0.497974	0.618502	0.804439	SAK_RS00440	MATE family efflux transporter		1.24397	0.094507
gene-SAK_RS04705	34.884	0.191871	0.386361	0.496609	0.619464	0.804973	SAK_RS04705	IS1182-like element IS1563 family transposase		1.14224	0.0942189
gene-SAK_RS05885	5.9019	-0.31064	0.628832	-0.493995	0.62131	0.806651	SAK_RS05885	SDR family NAD(P)-dependent oxidoreductase		0.806284	0.0933141
gene-SAK_RS00515	11.7297	-0.284836	0.580583	-0.490604	0.623707	0.807106	SAK_RS00515	type Z 30S ribosomal protein S14		0.820835	0.0930694
gene-SAK_RS05795	12.0571	-0.25384	0.518479	-0.489585	0.624428	0.807106	SAK_RS05795	lysozyme family protein		0.838661	0.0930694
gene-SAK_RS00550	85.2847	0.135553	0.275158	0.492638	0.622268	0.807106	secY	preprotein translocase subunit SecY		1.09851	0.0930694
gene-SAK_RS01340	123.348	0.140433	0.286476	0.490208	0.623987	0.807106	rlmB	23S rRNA (guanosine(2251)-2'-O)-methyltransferase RlmB		1.10224	0.0930694
gene-SAK_RS09430	12.4054	0.249908	0.508927	0.491048	0.623392	0.807106	SAK_RS09430	phosphatidate cytidylyltransferase		1.18913	0.0930694
gene-SAK_RS03905	8.94978	-0.274339	0.577026	-0.475436	0.634476	0.817127	SAK_RS03905	hypothetical protein		0.826829	0.0877105
gene-SAK_RS07295	12.0799	-0.247537	0.522296	-0.473939	0.635543	0.817127	SAK_RS07295	NAD-dependent epimerase/dehydratase family protein		0.842333	0.0877105
gene-SAK_RS04570	74.7377	0.137827	0.289526	0.476045	0.634042	0.817127	SAK_RS04570	PRD domain-containing protein		1.10025	0.0877105
gene-SAK_RS00545	36.0437	0.169733	0.357943	0.474191	0.635364	0.817127	SAK_RS00545	50S ribosomal protein L15		1.12485	0.0877105
gene-SAK_RS01410	16.6065	0.240069	0.504691	0.475675	0.634306	0.817127	SAK_RS01410	plasmid recombination protein		1.18105	0.0877105
gene-SAK_RS00820	9.8751	0.266636	0.558924	0.477053	0.633325	0.817127	SAK_RS00820	D-ribose ABC transporter substrate-binding protein		1.203	0.0877105
gene-SAK_RS01085	124.138	-0.130664	0.277273	-0.471245	0.637466	0.817436	SAK_RS01085	metal ABC transporter permease		0.913411	0.0875461
gene-SAK_RS09320	229.373	0.140951	0.298472	0.472241	0.636755	0.817436	SAK_RS09320	elongation factor Ts		1.10263	0.0875461
gene-SAK_RS05670	5.4928	0.312052	0.662162	0.471263	0.637453	0.817436	SAK_RS05670	aspartate carbamoyltransferase		1.24147	0.0875461
gene-SAK_RS06450	6.37575	-0.292528	0.62304	-0.469518	0.6387	0.818299	SAK_RS06450	dTDP-4-keto-6-deoxy-D-glucose epimerase		0.81647	0.0870881
gene-SAK_RS07735	10.7826	-0.248182	0.531152	-0.467252	0.640319	0.818935	cvfB	RNA-binding virulence regulatory protein CvfB		0.841957	0.0867507
gene-SAK_RS08440	6.55213	0.296048	0.633146	0.467583	0.640083	0.818935	yqeH	ribosome biogenesis GTPase YqeH		1.22778	0.0867507
gene-SAK_RS08590	5.97849	-0.292648	0.631248	-0.463603	0.642932	0.819761	SAK_RS08590	Asp23/Gls24 family envelope stress response protein		0.816402	0.0863128
gene-SAK_RS02890	27.415	-0.192735	0.416087	-0.463209	0.643214	0.819761	ftsA	cell division protein FtsA		0.874945	0.0863128
gene-SAK_RS07925	15.9308	0.218814	0.47181	0.463776	0.642808	0.819761	SAK_RS07925	hypothetical protein		1.16378	0.0863128
gene-SAK_RS01225	6.18675	0.289487	0.623772	0.464091	0.642583	0.819761	SAK_RS01225	response regulator		1.22221	0.0863128
gene-SAK_RS08650	10.1516	-0.249964	0.54248	-0.460781	0.644956	0.820911	rpsR	30S ribosomal protein S18		0.840917	0.0857038
gene-SAK_RS09980	20.6476	-0.195988	0.425882	-0.460193	0.645377	0.820911	SAK_RS09980	CAMP factor pore-forming toxin Cfb		0.872975	0.0857038
gene-SAK_RS06175	47.4007	0.149868	0.326086	0.459596	0.645806	0.820911	SAK_RS06175	sodium:alanine symporter family protein		1.10947	0.0857038
gene-SAK_RS01315	18.7237	-0.213143	0.465566	-0.457816	0.647085	0.82182	SAK_RS01315	SseB family protein		0.862656	0.0852231
gene-SAK_RS05315	4.69367	-0.312615	0.685556	-0.456001	0.648389	0.82276	SAK_RS05315	GntR family transcriptional regulator		0.805181	0.0847268
gene-SAK_RS08810	16.7526	0.2105	0.463318	0.454331	0.64959	0.822852	SAK_RS08810	prenyltransferase		1.15709	0.0846782
gene-SAK_RS04260	12.996	0.247856	0.54478	0.454965	0.649134	0.822852	SAK_RS04260	Cof-type HAD-IIB family hydrolase		1.18744	0.0846782
gene-SAK_RS04870	6.88392	-0.279426	0.619858	-0.45079	0.652141	0.823222	ligA	NAD-dependent DNA ligase LigA		0.823919	0.0844832
gene-SAK_RS01680	9.76002	-0.252543	0.55823	-0.452399	0.650982	0.823222	SAK_RS01680	isoprenylcysteine carboxyl methyltransferase family protein		0.839416	0.0844832
gene-SAK_RS00485	12.6533	-0.229046	0.507959	-0.450914	0.652052	0.823222	rplP	50S ribosomal protein L16		0.853199	0.0844832
gene-SAK_RS09965	11.6584	0.235206	0.52006	0.452267	0.651076	0.823222	SAK_RS09965	TIGR00730 family Rossman fold protein		1.17707	0.0844832
gene-SAK_RS00995	13.6875	0.228585	0.509567	0.448587	0.65373	0.824514	SAK_RS00995	cysteine desulfurase		1.17169	0.0838021
gene-SAK_RS06295	20.0688	-0.210896	0.473732	-0.44518	0.65619	0.826901	SAK_RS06295	O-antigen ligase family protein		0.864001	0.0825463
gene-SAK_RS06250	61.6149	0.161998	0.365324	0.443437	0.65745	0.827773	SAK_RS06250	hypothetical protein		1.11884	0.0820886
gene-SAK_RS03080	10.0222	-0.241704	0.546112	-0.44259	0.658063	0.82783	SAK_RS03080	AAA family ATPase		0.845746	0.0820587
gene-SAK_RS01590	28.4646	0.170782	0.390087	0.437804	0.661528	0.831473	SAK_RS01590	DUF2974 domain-containing protein		1.12567	0.0801521
gene-SAK_RS05340	27.9731	-0.173038	0.396082	-0.436873	0.662203	0.831604	SAK_RS05340	peptidase S41		0.886973	0.0800834
gene-SAK_RS09580	10.6488	-0.232455	0.542854	-0.428208	0.6685	0.832286	SAK_RS09580	M42 family metallopeptidase		0.851185	0.0797276
gene-SAK_RS03360	11.9611	-0.228935	0.530543	-0.431512	0.666096	0.832286	SAK_RS03360	thioesterase		0.853264	0.0797276
gene-SAK_RS03005	12.9404	-0.215725	0.502445	-0.42935	0.667669	0.832286	SAK_RS03005	DegV family protein		0.861114	0.0797276
gene-SAK_RS07200	33.0583	-0.187123	0.436642	-0.42855	0.668251	0.832286	pflA	pyruvate formate lyase-activating protein		0.878356	0.0797276
gene-SAK_RS01930	66.0332	-0.135139	0.315808	-0.427915	0.668713	0.832286	pknB	Stk1 family PASTA domain-containing Ser/Thr kinase		0.910582	0.0797276
gene-SAK_RS10935	131.052	-0.134684	0.310149	-0.434257	0.664102	0.832286	SAK_RS10935	hypothetical protein		0.910869	0.0797276
gene-SAK_RS01495	49.2281	0.142825	0.33037	0.432319	0.66551	0.832286	SAK_RS01495	betaine/proline/choline family ABC transporter ATP-binding protein		1.10407	0.0797276
gene-SAK_RS08445	20.8442	0.192649	0.444027	0.433868	0.664384	0.832286	SAK_RS08445	YqeG family HAD IIIA-type phosphatase		1.14286	0.0797276
gene-SAK_RS08570	13.3312	0.223053	0.514942	0.433161	0.664898	0.832286	SAK_RS08570	PTS beta-glucoside transporter subunit IIBCA		1.1672	0.0797276
gene-SAK_RS06455	11.1275	0.227555	0.532309	0.427486	0.669025	0.832286	rfbA	glucose-1-phosphate thymidylyltransferase RfbA		1.17085	0.0797276
gene-SAK_RS07425	6.17005	0.266946	0.620589	0.43015	0.667086	0.832286	SAK_RS07425	sugar ABC transporter permease		1.20326	0.0797276
gene-SAK_RS01910	41.3597	-0.146514	0.346748	-0.422537	0.672633	0.836061	SAK_RS01910	primosomal protein N'		0.903431	0.0777623
gene-SAK_RS10645	6.91929	-0.259313	0.616089	-0.420901	0.673827	0.836831	yaaA	S4 domain-containing protein YaaA		0.835486	0.077362
gene-SAK_RS08705	26.1308	0.178923	0.426035	0.419972	0.674506	0.836962	lepB	signal peptidase I		1.13204	0.0772944
gene-SAK_RS07535	30.5298	-0.154747	0.369815	-0.418446	0.675621	0.837632	SAK_RS07535	ABC transporter permease subunit		0.89829	0.0769466
gene-SAK_RS06340	40.8587	0.146734	0.351683	0.417233	0.676508	0.838019	SAK_RS06340	LytR family transcriptional regulator		1.10706	0.0767461
gene-SAK_RS02700	9.23222	-0.229534	0.555405	-0.413274	0.679406	0.838883	SAK_RS02700	DUF1912 family protein		0.85291	0.0762987
gene-SAK_RS03285	92.141	-0.130967	0.317007	-0.413136	0.679507	0.838883	SAK_RS03285	dihydroorotate oxidase		0.913219	0.0762987
gene-SAK_RS07090	127.445	0.113833	0.275332	0.413439	0.679285	0.838883	SAK_RS07090	YlbF/YmcA family competence regulator		1.0821	0.0762987
gene-SAK_RS07305	7.43867	0.257361	0.620511	0.414756	0.67832	0.838883	SAK_RS07305	LicD family protein		1.19529	0.0762987
gene-SAK_RS10000	11.3946	0.229203	0.557471	0.411148	0.680964	0.839971	SAK_RS10000	bifunctional homocysteine S-methyltransferase/methylenetetrahydrofolate reductase		1.17219	0.0757356
gene-SAK_RS02305	14.475	0.198156	0.483482	0.409853	0.681914	0.840432	polA	DNA polymerase I		1.14723	0.0754977
gene-SAK_RS03345	5.3616	0.260277	0.637517	0.408268	0.683077	0.841154	ftsE	cell division ATP-binding protein FtsE		1.19771	0.0751244
gene-SAK_RS07350	26.5797	0.164593	0.404194	0.407214	0.683851	0.841396	dnaG	DNA primase		1.12085	0.0749995
gene-SAK_RS01850	69.4668	0.120037	0.295779	0.405834	0.684864	0.841933	gpsB	cell division regulator GpsB		1.08676	0.0747226
gene-SAK_RS06490	10.304	-0.227352	0.574148	-0.395982	0.692118	0.84574	recJ	single-stranded-DNA-specific exonuclease RecJ		0.854201	0.0727633
gene-SAK_RS07500	10.0522	-0.221052	0.5558	-0.397719	0.690838	0.84574	SAK_RS07500	glycosyl transferase		0.85794	0.0727633
gene-SAK_RS10930	10.3245	-0.213831	0.538318	-0.397221	0.691204	0.84574	SAK_RS10930	HNH endonuclease		0.862244	0.0727633
gene-SAK_RS00570	31.0505	-0.154381	0.3894	-0.39646	0.691766	0.84574	rpsK	30S ribosomal protein S11		0.898518	0.0727633
gene-SAK_RS03060	157.062	-0.117017	0.293475	-0.398727	0.690094	0.84574	SAK_RS03060	helix-turn-helix transcriptional regulator		0.922093	0.0727633
gene-SAK_RS10085	379.024	-0.0979538	0.245814	-0.398487	0.690271	0.84574	SAK_RS10085	penicillin-binding protein		0.934357	0.0727633
gene-SAK_RS01310	77.2604	0.110727	0.281208	0.393755	0.693762	0.84574	pnp	polyribonucleotide nucleotidyltransferase		1.07977	0.0727633
gene-SAK_RS03390	14.4028	0.198305	0.503173	0.394109	0.6935	0.84574	SAK_RS03390	membrane protein		1.14735	0.0727633
gene-SAK_RS09490	10.4012	0.214883	0.536661	0.400407	0.688857	0.84574	SAK_RS09490	Fis family transcriptional regulator		1.16061	0.0727633
gene-SAK_RS08690	4.67271	0.261863	0.663278	0.394802	0.692989	0.84574	SAK_RS08690	CvpA family protein		1.19903	0.0727633
gene-SAK_RS05330	14.4603	-0.206558	0.526937	-0.391997	0.69506	0.846615	SAK_RS05330	O-sialoglycoprotein endopeptidase		0.866602	0.0723142
gene-SAK_RS10430	58.232	0.121496	0.312352	0.388972	0.697297	0.847923	SAK_RS10430	YhgE/Pip domain-containing protein		1.08786	0.0716437
gene-SAK_RS10965	28.5765	0.162874	0.418578	0.389112	0.697193	0.847923	SAK_RS10965	hypothetical protein		1.11951	0.0716437
gene-SAK_RS06550	4.67041	-0.263259	0.678472	-0.388017	0.698003	0.848074	SAK_RS06550	NAD(P)H nitroreductase		0.833204	0.0715662
gene-SAK_RS07290	10.0514	-0.211193	0.548298	-0.38518	0.700104	0.849918	SAK_RS07290	glycosyltransferase family 2 protein		0.863822	0.0706228
gene-SAK_RS05835	57.9877	0.129831	0.338997	0.382985	0.701731	0.851184	SAK_RS05835	FAD:protein FMN transferase		1.09417	0.0699765
gene-SAK_RS03000	7.0294	-0.231268	0.607201	-0.380875	0.703296	0.852374	recN	DNA repair protein RecN		0.851886	0.0693699
gene-SAK_RS02055	59.7205	-0.11866	0.316238	-0.375223	0.707495	0.85533	SAK_RS02055	aspartate kinase		0.921043	0.0678665
gene-SAK_RS02505	78.2603	-0.118325	0.314937	-0.375711	0.707131	0.85533	SAK_RS02505	leucine-rich repeat domain-containing protein		0.921256	0.0678665
gene-SAK_RS03375	57.8654	-0.116908	0.311547	-0.375249	0.707475	0.85533	SAK_RS03375	bifunctional DnaQ family exonuclease/ATP-dependent helicase		0.922162	0.0678665
gene-SAK_RS05035	6.05768	0.233407	0.624082	0.374	0.708404	0.855719	SAK_RS05035	type 1 glutamine amidotransferase		1.17561	0.0676688
gene-SAK_RS07025	7.30145	-0.226817	0.607881	-0.373128	0.709053	0.855795	SAK_RS07025	carbamoyl phosphate synthase small subunit		0.854518	0.0676305
gene-SAK_RS05720	17.7731	0.164556	0.446678	0.368399	0.712576	0.858671	SAK_RS05720	formate--tetrahydrofolate ligase		1.12082	0.066173
gene-SAK_RS05690	11.4712	0.190887	0.518227	0.368347	0.712615	0.858671	SAK_RS05690	threonine/serine exporter family protein		1.14147	0.066173
gene-SAK_RS09975	35.4223	0.131194	0.358501	0.365951	0.714402	0.860113	SAK_RS09975	rhodanese-like domain-containing protein		1.0952	0.0654443
gene-SAK_RS03335	9.16745	0.199287	0.546346	0.364763	0.715288	0.86047	queG	tRNA epoxyqueuosine(34) reductase QueG		1.14813	0.0652642
gene-SAK_RS03365	5.44936	-0.230896	0.64747	-0.356613	0.721382	0.862562	SAK_RS03365	MBL fold metallo-hydrolase		0.852105	0.0642097
gene-SAK_RS02990	7.45977	-0.214368	0.595384	-0.36005	0.71881	0.862562	SAK_RS02990	TlyA family rRNA (cytidine-2'-O)-methyltransferase		0.861924	0.0642097
gene-SAK_RS04990	16.9421	-0.165387	0.46443	-0.356108	0.72176	0.862562	addA	helicase-exonuclease AddAB subunit AddA		0.891689	0.0642097
gene-SAK_RS06630	21.104	-0.15484	0.431391	-0.358932	0.719646	0.862562	SAK_RS06630	C5a peptidase ScpA/B		0.898232	0.0642097
gene-SAK_RS10205	105.098	-0.0955101	0.264943	-0.360493	0.718479	0.862562	SAK_RS10205	DUF1292 domain-containing protein		0.935941	0.0642097
gene-SAK_RS08185	34.8682	0.131299	0.367616	0.357163	0.72097	0.862562	yidC	membrane protein insertase YidC		1.09528	0.0642097
gene-SAK_RS02465	16.486	0.163686	0.452648	0.361619	0.717637	0.862562	rlmD	23S rRNA (uracil(1939)-C(5))-methyltransferase RlmD		1.12015	0.0642097
gene-SAK_RS10480	5.06046	0.237016	0.66201	0.358024	0.720325	0.862562	SAK_RS10480	hypothetical protein		1.17855	0.0642097
gene-SAK_RS08710	56.3209	-0.111881	0.318002	-0.351824	0.72497	0.86569	SAK_RS08710	ATP-dependent RecD-like DNA helicase		0.925381	0.0626378
gene-SAK_RS07600	13.3068	-0.175918	0.509589	-0.345216	0.729932	0.868885	SAK_RS07600	glycosyltransferase family 2 protein		0.885204	0.0610379
gene-SAK_RS02230	37.1156	-0.124724	0.361214	-0.345292	0.729875	0.868885	SAK_RS02230	phosphotransferase family protein		0.917179	0.0610379
gene-SAK_RS10360	68.9131	-0.120813	0.35	-0.34518	0.729959	0.868885	SAK_RS10360	site-specific integrase		0.919669	0.0610379
gene-SAK_RS04465	72.7279	0.1036	0.300216	0.345086	0.73003	0.868885	SAK_RS04465	UDP-N-acetylmuramoyl-tripeptide--D-alanyl-D-alanine ligase		1.07445	0.0610379
gene-SAK_RS03185	6.95121	-0.20902	0.607834	-0.343876	0.730939	0.868939	SAK_RS03185	phage major capsid protein		0.865125	0.0610105
gene-SAK_RS00470	10.8384	0.199792	0.58174	0.343439	0.731268	0.868939	rpsS	30S ribosomal protein S19		1.14853	0.0610105
gene-SAK_RS01860	64.6047	0.103449	0.303293	0.341087	0.733038	0.870334	SAK_RS01860	hypothetical protein		1.07434	0.0603143
gene-SAK_RS07470	30.4211	-0.131756	0.39114	-0.336851	0.736229	0.873411	asp1	accessory Sec system protein Asp1		0.91272	0.0587814
gene-SAK_RS04910	7.71189	-0.19922	0.593723	-0.335544	0.737215	0.87387	atpB	F0F1 ATP synthase subunit A		0.871021	0.0585534
gene-SAK_RS08150	21.8098	0.142005	0.425044	0.334095	0.738308	0.874266	SAK_RS08150	YneF family protein		1.10344	0.0583563
gene-SAK_RS11215	44.4382	0.155852	0.467307	0.333511	0.738749	0.874266	SAK_RS11215	hypothetical protein		1.11408	0.0583563
gene-SAK_RS04590	9.75061	-0.181787	0.547501	-0.33203	0.739866	0.87451	SAK_RS04590	glycerate kinase		0.88161	0.0582351
gene-SAK_RS05200	14.8817	-0.157977	0.476338	-0.331648	0.740155	0.87451	glmS	glutamine--fructose-6-phosphate transaminase (isomerizing)		0.896281	0.0582351
gene-SAK_RS09330	11.8529	-0.175142	0.530145	-0.330366	0.741124	0.874946	ahpC	peroxiredoxin		0.885681	0.0580187
gene-SAK_RS01765	25.8001	0.139209	0.423674	0.328576	0.742476	0.875833	SAK_RS01765	glutamate-5-semialdehyde dehydrogenase		1.1013	0.0575785
gene-SAK_RS02545	60.8889	-0.116337	0.355584	-0.327173	0.743537	0.875946	SAK_RS02545	zinc-dependent alcohol dehydrogenase family protein		0.922527	0.0575226
gene-SAK_RS07950	55.0119	0.104456	0.319573	0.326861	0.743773	0.875946	metG	methionine--tRNA ligase		1.07509	0.0575226
gene-SAK_RS07525	16.454	-0.152957	0.47117	-0.324633	0.745459	0.876515	uvrB	excinuclease ABC subunit B		0.899405	0.0572405
gene-SAK_RS04875	4.78916	0.221163	0.6797	0.325382	0.744892	0.876515	SAK_RS04875	diacylglycerol kinase family lipid kinase		1.16567	0.0572405
gene-SAK_RS00060	7.83274	-0.195509	0.604167	-0.3236	0.746241	0.876727	tilS	tRNA lysidine(34) synthetase TilS		0.873265	0.0571354
gene-SAK_RS03180	6.5297	-0.194986	0.607786	-0.320813	0.748352	0.877128	SAK_RS03180	DUF4355 domain-containing protein		0.873582	0.0569371
gene-SAK_RS03820	17.666	-0.154262	0.482107	-0.319974	0.748988	0.877128	SAK_RS03820	hypothetical protein		0.898592	0.0569371
gene-SAK_RS05020	28.7743	-0.123494	0.385889	-0.320025	0.748949	0.877128	SAK_RS05020	dihydrolipoamide acetyltransferase		0.917962	0.0569371
gene-SAK_RS09570	21.3765	0.143687	0.4485	0.320372	0.748686	0.877128	SAK_RS09570	bifunctional 2'%2C3'-cyclic-nucleotide 2'-phosphodiesterase/3'-nucleotidase		1.10472	0.0569371
gene-SAK_RS09135	6.76411	-0.193507	0.609706	-0.317377	0.750957	0.877903	SAK_RS09135	response regulator transcription factor		0.874478	0.0565532
gene-SAK_RS04065	7.36994	-0.18916	0.595722	-0.317531	0.750841	0.877903	SAK_RS04065	ABC transporter ATP-binding protein		0.877116	0.0565532
gene-SAK_RS02135	376.157	0.0819977	0.258897	0.316719	0.751456	0.877903	serS	serine--tRNA ligase		1.05848	0.0565532
gene-SAK_RS04970	5.30956	-0.201443	0.661553	-0.304501	0.760746	0.878414	SAK_RS04970	GNAT family N-acetyltransferase		0.86968	0.056301
gene-SAK_RS02360	11.1268	-0.166266	0.539138	-0.308393	0.757784	0.878414	SAK_RS02360	nucleoside deaminase		0.891146	0.056301
gene-SAK_RS07165	12.8957	-0.166166	0.534492	-0.310885	0.755888	0.878414	SAK_RS07165	UDP-N-acetylmuramoyl-L-alanyl-D-glutamate--L-lysine ligase		0.891208	0.056301
gene-SAK_RS06445	24.6502	-0.139248	0.45249	-0.307737	0.758283	0.878414	rfbB	dTDP-glucose 4%2C6-dehydratase		0.907993	0.056301
gene-SAK_RS00270	23.5783	-0.123912	0.408825	-0.303093	0.761819	0.878414	plsX	phosphate acyltransferase PlsX		0.917696	0.056301
gene-SAK_RS02920	27.4412	-0.1219	0.402669	-0.302729	0.762096	0.878414	SAK_RS02920	DivIVA domain-containing protein		0.918977	0.056301
gene-SAK_RS10265	28.427	-0.12132	0.396665	-0.30585	0.759719	0.878414	argR	arginine repressor		0.919346	0.056301
gene-SAK_RS04735	53.6073	0.0983128	0.324369	0.303089	0.761822	0.878414	SAK_RS04735	NADP-dependent glyceraldehyde-3-phosphate dehydrogenase		1.07052	0.056301
gene-SAK_RS04400	47.2439	0.102676	0.339482	0.30245	0.762309	0.878414	SAK_RS04400	NAD(P)H-binding protein		1.07376	0.056301
gene-SAK_RS07105	39.6571	0.104391	0.34208	0.305166	0.76024	0.878414	SAK_RS07105	type I 3-dehydroquinate dehydratase		1.07504	0.056301
gene-SAK_RS06080	37.3288	0.115447	0.379553	0.304165	0.761003	0.878414	SAK_RS06080	kinase		1.08331	0.056301
gene-SAK_RS01320	14.7156	0.14735	0.476499	0.309235	0.757143	0.878414	cysE	serine O-acetyltransferase		1.10753	0.056301
gene-SAK_RS04255	17.6532	0.149238	0.485049	0.307677	0.758328	0.878414	smc	chromosome segregation protein SMC		1.10898	0.056301
gene-SAK_RS10865	16.8409	0.154585	0.490367	0.315245	0.752576	0.878414	SAK_RS10865	hypothetical protein		1.1131	0.056301
gene-SAK_RS02645	10.93	0.166091	0.533712	0.311199	0.75565	0.878414	SAK_RS02645	sugar ABC transporter substrate-binding protein		1.12201	0.056301
gene-SAK_RS08730	8.41836	0.177381	0.587573	0.301888	0.762738	0.878414	SAK_RS08730	pyridoxamine 5'-phosphate oxidase family protein		1.13083	0.056301
gene-SAK_RS03675	7.67947	0.178569	0.588224	0.303573	0.761454	0.878414	SAK_RS03675	hypothetical protein		1.13176	0.056301
gene-SAK_RS02000	6.21061	0.195988	0.639927	0.306265	0.759403	0.878414	SAK_RS02000	glycerol dehydrogenase		1.14551	0.056301
gene-SAK_RS07195	21.9007	0.126361	0.421589	0.299724	0.764387	0.879619	SAK_RS07195	manganese-dependent inorganic pyrophosphatase		1.09154	0.0557056
gene-SAK_RS06405	31.433	0.109393	0.366902	0.298153	0.765586	0.880303	SAK_RS06405	fibronectin/fibrinogen-binding protein		1.07877	0.0553677
gene-SAK_RS05745	6.25703	-0.187623	0.634883	-0.295524	0.767593	0.881463	SAK_RS05745	MsnO8 family LLM class oxidoreductase		0.878051	0.054796
gene-SAK_RS08465	21.6184	-0.125711	0.42607	-0.295048	0.767957	0.881463	gatC	Asp-tRNA(Asn)/Glu-tRNA(Gln) amidotransferase subunit GatC		0.916552	0.054796
gene-SAK_RS03430	698.028	0.0773992	0.262854	0.294458	0.768408	0.881463	SAK_RS03430	type B 50S ribosomal protein L31		1.05511	0.054796
gene-SAK_RS00990	14.646	0.140182	0.483237	0.290091	0.771747	0.883711	sufD	Fe-S cluster assembly protein SufD		1.10204	0.0536898
gene-SAK_RS09130	13.8984	0.147284	0.508726	0.289516	0.772186	0.883711	SAK_RS09130	HAMP domain-containing histidine kinase		1.10748	0.0536898
gene-SAK_RS01415	6.52319	0.184462	0.636116	0.289981	0.77183	0.883711	SAK_RS01415	hypothetical protein		1.13639	0.0536898
gene-SAK_RS00290	4.90508	-0.189058	0.665703	-0.283997	0.776413	0.887352	SAK_RS00290	amidophosphoribosyltransferase		0.877178	0.051904
gene-SAK_RS00705	7.20044	-0.167721	0.592701	-0.282978	0.777194	0.887352	SAK_RS00705	D-alanyl-D-alanine carboxypeptidase family protein		0.890248	0.051904
gene-SAK_RS05530	5.08854	0.183863	0.648239	0.283635	0.77669	0.887352	SAK_RS05530	sugar O-acetyltransferase		1.13592	0.051904
gene-SAK_RS03525	6.1454	-0.17391	0.621477	-0.279834	0.779605	0.889409	SAK_RS03525	hypothetical protein		0.886437	0.0508987
gene-SAK_RS10375	5.45247	-0.175497	0.650104	-0.269953	0.787197	0.892764	SAK_RS10375	HAMP domain-containing histidine kinase		0.885462	0.0492632
gene-SAK_RS11190	7.1384	-0.165213	0.600619	-0.275072	0.783261	0.892764	SAK_RS11190	hypothetical protein		0.891797	0.0492632
gene-SAK_RS01115	6.43566	-0.165045	0.61575	-0.268039	0.78867	0.892764	SAK_RS01115	DUF1033 family protein		0.891901	0.0492632
gene-SAK_RS05635	7.75215	-0.160199	0.590863	-0.271127	0.786293	0.892764	esaA	type VII secretion protein EsaA		0.894902	0.0492632
gene-SAK_RS10690	8.46842	-0.155142	0.572137	-0.271163	0.786266	0.892764	SAK_RS10690	GNAT family N-acetyltransferase		0.898044	0.0492632
gene-SAK_RS07645	13.0711	-0.135996	0.504996	-0.2693	0.787699	0.892764	mutM	DNA-formamidopyrimidine glycosylase		0.910042	0.0492632
gene-SAK_RS08500	46.6323	-0.0953153	0.353662	-0.26951	0.787537	0.892764	SAK_RS08500	pyridoxal phosphate-dependent aminotransferase		0.936068	0.0492632
gene-SAK_RS07250	40.8268	-0.0932508	0.347365	-0.268452	0.788352	0.892764	SAK_RS07250	LPXTG cell wall anchor domain-containing protein		0.937408	0.0492632
gene-SAK_RS11285	120084	-0.0794798	0.295598	-0.268878	0.788024	0.892764	SAK_RS11285	hypothetical protein		0.946399	0.0492632
gene-SAK_RS07070	6.5527	0.167031	0.613083	0.272445	0.78528	0.892764	thiI	tRNA 4-thiouridine(8) synthase ThiI		1.12275	0.0492632
gene-SAK_RS10020	51.6642	-0.0866393	0.326702	-0.265194	0.79086	0.89455	SAK_RS10020	S8 family serine peptidase		0.941714	0.0483956
gene-SAK_RS00580	27.8227	-0.11333	0.431282	-0.262774	0.792724	0.895353	SAK_RS00580	50S ribosomal protein L17		0.924452	0.0480056
gene-SAK_RS06925	10.3146	0.145992	0.555784	0.262678	0.792799	0.895353	SAK_RS06925	DUF2127 domain-containing protein		1.10649	0.0480056
gene-SAK_RS01080	13.711	-0.130305	0.500653	-0.26027	0.794656	0.896278	SAK_RS01080	metal ABC transporter ATP-binding protein		0.913638	0.0475573
gene-SAK_RS03240	75.564	-0.0794402	0.305514	-0.260021	0.794847	0.896278	SAK_RS03240	CHAP domain-containing protein		0.946425	0.0475573
gene-SAK_RS00840	5.82648	0.162181	0.6274	0.258497	0.796024	0.896911	rbsK	ribokinase		1.11898	0.0472508
gene-SAK_RS09675	4.84964	0.17159	0.666598	0.257412	0.796861	0.897161	SAK_RS09675	histidine kinase		1.1263	0.0471298
gene-SAK_RS00020	6.24842	0.16039	0.625052	0.256602	0.797486	0.897172	SAK_RS00020	DUF951 family protein		1.11759	0.0471243
gene-SAK_RS02015	7.97208	-0.145183	0.574186	-0.25285	0.800384	0.899045	SAK_RS02015	DEAD/DEAH box helicase		0.904265	0.0462186
gene-SAK_RS09575	9.64788	0.140834	0.555936	0.253328	0.800015	0.899045	nrdI	class Ib ribonucleoside-diphosphate reductase assembly flavoprotein NrdI		1.10254	0.0462186
gene-SAK_RS08010	9.0604	0.138688	0.551711	0.251378	0.801522	0.89963	rsmI	16S rRNA (cytidine(1402)-2'-O)-methyltransferase		1.1009	0.0459361
gene-SAK_RS01030	9.97626	-0.138797	0.556896	-0.249234	0.80318	0.900656	SAK_RS01030	ABC transporter permease		0.908276	0.0454409
gene-SAK_RS05145	44.4705	0.0835153	0.337028	0.247799	0.80429	0.900656	SAK_RS05145	cation-transporting P-type ATPase		1.0596	0.0454409
gene-SAK_RS08280	16.4065	0.124351	0.500966	0.248223	0.803962	0.900656	rsmG	16S rRNA (guanine(527)-N(7))-methyltransferase RsmG		1.09002	0.0454409
gene-SAK_RS03295	6.37161	-0.150057	0.618915	-0.242452	0.80843	0.9025	SAK_RS03295	aminoacyltransferase		0.901215	0.0445528
gene-SAK_RS07170	8.81175	-0.141104	0.589021	-0.239556	0.810674	0.9025	SAK_RS07170	ABC transporter ATP-binding protein		0.906825	0.0445528
gene-SAK_RS04385	10.9361	-0.12814	0.528943	-0.242257	0.808581	0.9025	SAK_RS04385	HAD family hydrolase		0.91501	0.0445528
gene-SAK_RS03680	20.2855	-0.109444	0.448702	-0.243913	0.807299	0.9025	SAK_RS03680	DNA modification methylase		0.926945	0.0445528
gene-SAK_RS08080	19.4245	-0.10935	0.450751	-0.242595	0.808319	0.9025	SAK_RS08080	pyridoxal phosphate-dependent aminotransferase		0.927006	0.0445528
gene-SAK_RS00525	45.7085	0.0781229	0.327182	0.238775	0.81128	0.9025	SAK_RS00525	50S ribosomal protein L6		1.05564	0.0445528
gene-SAK_RS03570	28.9633	0.0992972	0.416371	0.238482	0.811507	0.9025	SAK_RS03570	endonuclease		1.07125	0.0445528
gene-SAK_RS01445	6.19202	0.151443	0.626872	0.241585	0.809102	0.9025	SAK_RS01445	hypothetical protein		1.11068	0.0445528
gene-SAK_RS05400	5.12694	0.154155	0.644041	0.239356	0.81083	0.9025	SAK_RS05400	response regulator transcription factor		1.11277	0.0445528
gene-SAK_RS08090	56.4981	0.0942665	0.39802	0.236838	0.812782	0.903229	SAK_RS08090	APC family permease		1.06752	0.0442022
gene-SAK_RS05560	6.3207	-0.145099	0.617014	-0.235163	0.814082	0.903717	SAK_RS05560	sensor histidine kinase		0.904317	0.0439673
gene-SAK_RS02985	7.38125	0.142099	0.605515	0.234674	0.814461	0.903717	SAK_RS02985	polyprenyl synthetase family protein		1.10351	0.0439673
gene-SAK_RS07280	17.8388	-0.104261	0.453539	-0.229883	0.818183	0.907156	SAK_RS07280	DUF2142 domain-containing protein		0.930281	0.042318
gene-SAK_RS07565	63.8635	-0.0776466	0.339707	-0.22857	0.819203	0.907598	SAK_RS07565	aminopeptidase		0.947602	0.0421066
gene-SAK_RS10505	12.2187	0.119779	0.529378	0.226264	0.820996	0.908893	SAK_RS10505	hypothetical protein		1.08657	0.0414873
gene-SAK_RS04745	7.13294	0.136981	0.615816	0.222438	0.823973	0.911496	SAK_RS04745	DEAD/DEAH box helicase		1.0996	0.040245
gene-SAK_RS10325	5.99701	-0.143786	0.660015	-0.217852	0.827544	0.912038	SAK_RS10325	helix-turn-helix transcriptional regulator		0.905141	0.0399871
gene-SAK_RS07310	5.04282	-0.141699	0.651151	-0.217613	0.827731	0.912038	SAK_RS07310	hypothetical protein		0.906451	0.0399871
gene-SAK_RS00460	7.86452	-0.129378	0.590849	-0.21897	0.826673	0.912038	SAK_RS00460	50S ribosomal protein L23		0.914225	0.0399871
gene-SAK_RS02660	11.9592	-0.110628	0.51172	-0.216188	0.828841	0.912038	SAK_RS02660	alpha-galactosidase		0.926185	0.0399871
gene-SAK_RS03850	23.0125	-0.0886498	0.408973	-0.216762	0.828394	0.912038	SAK_RS03850	IS3-like element ISSag5 family transposase		0.940402	0.0399871
gene-SAK_RS00975	13.9945	0.107269	0.495893	0.216314	0.828743	0.912038	mecA	adaptor protein MecA		1.07719	0.0399871
gene-SAK_RS08805	14.7801	0.113122	0.515124	0.219602	0.826181	0.912038	SAK_RS08805	NAD(P)/FAD-dependent oxidoreductase		1.08157	0.0399871
gene-SAK_RS03670	7.30392	-0.127864	0.60623	-0.210917	0.832952	0.912754	SAK_RS03670	HNH endonuclease		0.915185	0.039646
gene-SAK_RS04355	19.4563	-0.0929772	0.43482	-0.213829	0.83068	0.912754	SAK_RS04355	divalent metal cation transporter		0.937586	0.039646
gene-SAK_RS05935	79.4693	-0.0800693	0.374795	-0.213635	0.830832	0.912754	SAK_RS05935	JAB domain-containing protein		0.946012	0.039646
gene-SAK_RS09670	58.3278	0.0679382	0.320373	0.21206	0.83206	0.912754	SAK_RS09670	PTS transporter subunit EIIC		1.04822	0.039646
gene-SAK_RS04930	17.8172	0.0960179	0.456062	0.210537	0.833248	0.912754	SAK_RS04930	F0F1 ATP synthase subunit gamma		1.06882	0.039646
gene-SAK_RS10370	4.8197	0.143616	0.674884	0.212801	0.831482	0.912754	SAK_RS10370	response regulator transcription factor		1.10467	0.039646
gene-SAK_RS03290	7.53419	-0.124455	0.594034	-0.209508	0.834052	0.912949	SAK_RS03290	aminoacyltransferase		0.917351	0.0395536
gene-SAK_RS10275	63.0323	-0.0639971	0.310147	-0.206345	0.836522	0.914965	SAK_RS10275	bacteriocin immunity protein		0.95661	0.0385954
gene-SAK_RS02105	13.4008	-0.1001	0.494695	-0.202347	0.839645	0.916873	SAK_RS02105	acetyl-CoA carboxylase biotin carboxyl carrier protein		0.932968	0.0376909
gene-SAK_RS05265	23.158	-0.0832038	0.412515	-0.201699	0.840152	0.916873	SAK_RS05265	NADH oxidase		0.943959	0.0376909
gene-SAK_RS06585	5.21858	0.132372	0.655869	0.201827	0.840052	0.916873	SAK_RS06585	Lj965 prophage superinfection immunity protein		1.09609	0.0376909
gene-SAK_RS04895	10.5161	0.112055	0.560455	0.199936	0.84153	0.91769	glgD	glucose-1-phosphate adenylyltransferase subunit GlgD		1.08077	0.0373041
gene-SAK_RS06920	6.92905	-0.119484	0.612159	-0.195184	0.845249	0.920368	SAK_RS06920	hypothetical protein		0.920517	0.0360386
gene-SAK_RS02125	19.7049	-0.0905283	0.463165	-0.195456	0.845036	0.920368	SAK_RS02125	acetyl-CoA carboxylase carboxyl transferase subunit alpha		0.939179	0.0360386
gene-SAK_RS07570	16.2785	-0.0922046	0.488252	-0.188846	0.850213	0.923016	SAK_RS07570	LPXTG cell wall anchor domain-containing protein		0.938088	0.0347906
gene-SAK_RS02355	20.6868	-0.0851288	0.449299	-0.18947	0.849724	0.923016	SAK_RS02355	MBL fold metallo-hydrolase		0.9427	0.0347906
gene-SAK_RS00445	105.797	0.0508132	0.266815	0.190444	0.848961	0.923016	rpsJ	30S ribosomal protein S10		1.03585	0.0347906
gene-SAK_RS07930	5.56505	0.120361	0.634621	0.189658	0.849577	0.923016	SAK_RS07930	hypothetical protein		1.08701	0.0347906
gene-SAK_RS04715	27.4492	-0.0732507	0.398701	-0.183723	0.85423	0.926687	nrdE	class 1b ribonucleoside-diphosphate reductase subunit alpha		0.950494	0.0330667
gene-SAK_RS07450	10.268	0.0947026	0.528311	0.179256	0.857737	0.9298	gtfA	accessory Sec system glycosyltransferase GtfA		1.06785	0.0316106
gene-SAK_RS02965	11.931	-0.0908689	0.509236	-0.178441	0.858376	0.929801	SAK_RS02965	bifunctional methylenetetrahydrofolate dehydrogenase/methenyltetrahydrofolate cyclohydrolase		0.938957	0.0316098
gene-SAK_RS04160	10.4256	0.0918791	0.540295	0.170054	0.864968	0.936246	SAK_RS04160	beta-hexosamidase		1.06576	0.02861
gene-SAK_RS06615	58774.3	0.0401497	0.241533	0.166228	0.867977	0.938806	SAK_RS06615	transposase		1.02822	0.027424
gene-SAK_RS09785	13.9604	-0.0822097	0.505266	-0.162706	0.87075	0.939714	SAK_RS09785	site-specific integrase		0.94461	0.0270043
gene-SAK_RS06790	10.408	0.0886346	0.541387	0.163718	0.869953	0.939714	SAK_RS06790	DUF1836 domain-containing protein		1.06336	0.0270043
gene-SAK_RS01895	11.049	0.0892819	0.547825	0.162975	0.870538	0.939714	SAK_RS01895	DUF1211 domain-containing protein		1.06384	0.0270043
gene-SAK_RS01820	8.86573	-0.0877947	0.556759	-0.157689	0.874702	0.940456	SAK_RS01820	nicotinate phosphoribosyltransferase		0.94096	0.0266616
gene-SAK_RS04770	3419.74	-0.036361	0.23279	-0.156197	0.875878	0.940456	SAK_RS04770	bifunctional biotin--[acetyl-CoA-carboxylase] synthetase/biotin operon repressor		0.975111	0.0266616
gene-SAK_RS07120	50.3193	0.0510978	0.32172	0.158827	0.873805	0.940456	rplT	50S ribosomal protein L20		1.03605	0.0266616
gene-SAK_RS07210	14.2418	0.0802531	0.51111	0.157017	0.875231	0.940456	SAK_RS07210	methyltransferase domain-containing protein		1.0572	0.0266616
gene-SAK_RS05070	11.5143	0.0846066	0.533667	0.158538	0.874033	0.940456	SAK_RS05070	oxygen-independent coproporphyrinogen III oxidase		1.0604	0.0266616
gene-SAK_RS01165	7.86035	0.0913118	0.58495	0.156102	0.875953	0.940456	SAK_RS01165	hypothetical protein		1.06534	0.0266616
gene-SAK_RS08830	7.84489	0.0945721	0.595508	0.158809	0.873819	0.940456	tkt	transketolase		1.06775	0.0266616
gene-SAK_RS06725	11.8955	-0.0810246	0.530017	-0.152872	0.878499	0.942021	SAK_RS06725	ATP-dependent Clp protease ATP-binding subunit		0.945386	0.0259392
gene-SAK_RS06365	6.70249	0.0926399	0.607023	0.152613	0.878703	0.942021	SAK_RS06365	phosphopentomutase		1.06632	0.0259392
gene-SAK_RS02805	9.45911	0.0855302	0.582257	0.146894	0.883216	0.946163	SAK_RS02805	aminodeoxychorismate/anthranilate synthase component II		1.06108	0.0240339
gene-SAK_RS00475	7.46724	-0.105727	0.72678	-0.145473	0.884337	0.9463	SAK_RS00475	50S ribosomal protein L22		0.929336	0.0239714
gene-SAK_RS08760	4.8688	-0.0924133	0.670566	-0.137814	0.890388	0.9463	SAK_RS08760	MFS transporter		0.937952	0.0239714
gene-SAK_RS05585	10.3121	-0.0770301	0.541935	-0.142139	0.88697	0.9463	SAK_RS05585	hypothetical protein		0.948007	0.0239714
gene-SAK_RS00425	50.8502	-0.0492427	0.355789	-0.138404	0.889921	0.9463	adhE	bifunctional acetaldehyde-CoA/alcohol dehydrogenase		0.966444	0.0239714
gene-SAK_RS03030	28.5679	0.0581087	0.422013	0.137694	0.890482	0.9463	SAK_RS03030	TM2 domain-containing protein		1.0411	0.0239714
gene-SAK_RS06355	22.1667	0.0590447	0.415426	0.14213	0.886977	0.9463	SAK_RS06355	purine-nucleoside phosphorylase		1.04178	0.0239714
gene-SAK_RS04280	15.3367	0.0659944	0.474377	0.139118	0.889357	0.9463	SAK_RS04280	permease		1.04681	0.0239714
gene-SAK_RS07100	7.20118	0.0840813	0.591296	0.142198	0.886923	0.9463	SAK_RS07100	3-dehydroquinate synthase		1.06001	0.0239714
gene-SAK_RS06470	6.85942	0.0849935	0.605913	0.140273	0.888444	0.9463	SAK_RS06470	tRNA (adenine-N(1))-methyltransferase		1.06068	0.0239714
gene-SAK_RS10030	7.33229	0.0906661	0.644221	0.140738	0.888077	0.9463	SAK_RS10030	HAMP domain-containing histidine kinase		1.06486	0.0239714
gene-SAK_RS03215	4.73475	0.0940394	0.669182	0.140529	0.888242	0.9463	SAK_RS03215	tail protein		1.06735	0.0239714
gene-SAK_RS02190	8.23446	-0.081064	0.592864	-0.136733	0.891242	0.946417	SAK_RS02190	GNAT family N-acetyltransferase		0.94536	0.0239174
gene-SAK_RS06275	63.864	0.0422072	0.320867	0.131541	0.895347	0.950085	SAK_RS06275	polysaccharide biosynthesis protein		1.02969	0.0222377
gene-SAK_RS06520	294.61	-0.0346886	0.26574	-0.130536	0.896142	0.950237	SAK_RS06520	DUF3042 family protein		0.976242	0.0221681
gene-SAK_RS02770	15.3668	0.0611276	0.474283	0.128884	0.897449	0.950701	SAK_RS02770	PDZ domain-containing protein		1.04328	0.0219561
gene-SAK_RS10670	8.68685	0.0743576	0.579404	0.128335	0.897884	0.950701	SAK_RS10670	arginine repressor		1.05289	0.0219561
gene-SAK_RS07985	41.9411	-0.0465115	0.367268	-0.126642	0.899224	0.951241	SAK_RS07985	methylated-DNA--[protein]-cysteine S-methyltransferase		0.968275	0.0217094
gene-SAK_RS02670	5.59971	0.0823142	0.653073	0.126041	0.899699	0.951241	galT	UDP-glucose--hexose-1-phosphate uridylyltransferase		1.05871	0.0217094
gene-SAK_RS02800	14.909	-0.0580803	0.46772	-0.124177	0.901175	0.951744	SAK_RS02800	ABC transporter ATP-binding protein		0.960541	0.0214799
gene-SAK_RS02170	11.3478	0.0628741	0.514759	0.122143	0.902786	0.951744	SAK_RS02170	hypothetical protein		1.04454	0.0214799
gene-SAK_RS08145	10.5886	0.0661918	0.535352	0.123642	0.901599	0.951744	racE	glutamate racemase		1.04695	0.0214799
gene-SAK_RS03435	4.75751	0.0819228	0.667665	0.1227	0.902344	0.951744	SAK_RS03435	bifunctional oligoribonuclease/PAP phosphatase NrnA		1.05843	0.0214799
gene-SAK_RS09840	6.03505	-0.0764695	0.651238	-0.117422	0.906526	0.952607	SAK_RS09840	hypothetical protein		0.948376	0.0210863
gene-SAK_RS01305	373.795	-0.0321734	0.268968	-0.119618	0.904786	0.952607	rpsO	30S ribosomal protein S15		0.977946	0.0210863
gene-SAK_RS10060	81.8822	0.0397128	0.342691	0.115885	0.907744	0.952607	SAK_RS10060	LPXTG cell wall anchor domain-containing protein		1.02791	0.0210863
gene-SAK_RS03325	28.4627	0.0465526	0.400322	0.116288	0.907424	0.952607	SAK_RS03325	phosphoesterase		1.03279	0.0210863
gene-SAK_RS01475	18.8906	0.0552697	0.479202	0.115337	0.908178	0.952607	SAK_RS01475	MFS transporter		1.03905	0.0210863
gene-SAK_RS01210	13.6321	0.0572539	0.486025	0.1178	0.906226	0.952607	SAK_RS01210	single-stranded DNA-binding protein		1.04048	0.0210863
gene-SAK_RS03655	10.014	0.0674238	0.5825	0.115749	0.907851	0.952607	SAK_RS03655	DEAD/DEAH box helicase		1.04784	0.0210863
gene-SAK_RS00845	6.02924	-0.0732447	0.642708	-0.113963	0.909267	0.953064	SAK_RS00845	LacI family transcriptional regulator		0.950498	0.020878
gene-SAK_RS08140	4.99798	-0.0725781	0.658321	-0.110247	0.912213	0.955465	SAK_RS08140	nucleoside-triphosphate diphosphatase		0.950937	0.0197853
gene-SAK_RS04740	19.1195	0.0471711	0.436115	0.108162	0.913867	0.95651	SAK_RS04740	polysaccharide deacetylase family protein		1.03324	0.0193105
gene-SAK_RS02315	32.617	-0.0439319	0.424635	-0.103458	0.917599	0.958352	perR	peroxide-responsive transcriptional repressor PerR		0.970008	0.0184748
gene-SAK_RS02775	17.5923	0.0478416	0.461392	0.10369	0.917416	0.958352	SAK_RS02775	phosphoesterase		1.03372	0.0184748
gene-SAK_RS05440	12.9379	0.0536209	0.510961	0.104941	0.916422	0.958352	SAK_RS05440	23S rRNA methyltransferase		1.03787	0.0184748
gene-SAK_RS06335	34.8978	0.0388275	0.382526	0.101503	0.919151	0.959286	SAK_RS06335	LysR family transcriptional regulator		1.02728	0.0180519
gene-SAK_RS04675	4.83717	-0.0646156	0.661637	-0.0976602	0.922202	0.959722	SAK_RS04675	DUF554 domain-containing protein		0.9562	0.0178545
gene-SAK_RS02275	81.965	0.0292278	0.294974	0.099086	0.92107	0.959722	SAK_RS02275	alpha/beta hydrolase		1.02047	0.0178545
gene-SAK_RS06820	69.2975	0.0301717	0.303273	0.099487	0.920752	0.959722	SAK_RS06820	phosphomevalonate kinase		1.02113	0.0178545
gene-SAK_RS08510	27.6383	0.0475971	0.486743	0.097787	0.922101	0.959722	SAK_RS08510	HAD-IIB family hydrolase		1.03354	0.0178545
gene-SAK_RS09040	7.53622	-0.0555577	0.591344	-0.0939516	0.925148	0.962101	SAK_RS09040	DNA recombination protein RmuC		0.962222	0.0167795
gene-SAK_RS04110	16.427	0.0432995	0.466635	0.092791	0.92607	0.962373	SAK_RS04110	D-lactate dehydrogenase		1.03047	0.0166565
gene-SAK_RS08235	20.0818	0.0388525	0.428713	0.090626	0.92779	0.963474	SAK_RS08235	ribosome biogenesis GTPase Der		1.0273	0.01616
gene-SAK_RS04225	8.6312	-0.0530495	0.59654	-0.0889288	0.929139	0.963605	SAK_RS04225	amino acid ABC transporter ATP-binding protein		0.963897	0.0161007
gene-SAK_RS08060	9.28819	-0.0500201	0.564057	-0.0886792	0.929337	0.963605	SAK_RS08060	ABC transporter substrate-binding protein		0.965923	0.0161007
gene-SAK_RS01745	11.4672	-0.0460068	0.522973	-0.0879718	0.929899	0.963605	SAK_RS01745	ABC transporter ATP-binding protein		0.968614	0.0161007
gene-SAK_RS05525	16.4953	-0.0395543	0.48768	-0.0811071	0.935357	0.965906	SAK_RS05525	iron chelate uptake ABC transporter family permease subunit		0.972955	0.0150652
gene-SAK_RS06345	29.1763	0.0324799	0.397537	0.0817026	0.934883	0.965906	deoD	purine-nucleoside phosphorylase		1.02277	0.0150652
gene-SAK_RS03545	22.2279	0.0361882	0.4339	0.0834022	0.933532	0.965906	ezrA	septation ring formation regulator EzrA		1.0254	0.0150652
gene-SAK_RS02970	16.4459	0.036791	0.454137	0.0810131	0.935432	0.965906	SAK_RS02970	NAD(P)H-hydrate dehydratase		1.02583	0.0150652
gene-SAK_RS04580	6.48383	0.0502454	0.60951	0.0824358	0.9343	0.965906	SAK_RS04580	glycoside hydrolase family 1 protein		1.03544	0.0150652
gene-SAK_RS09335	51.1643	-0.0259979	0.335352	-0.0775241	0.938207	0.968086	ahpF	alkyl hydroperoxide reductase subunit F		0.982141	0.0140862
gene-SAK_RS03685	24.4371	0.0324898	0.433525	0.0749433	0.94026	0.969261	dcm	DNA (cytosine-5-)-methyltransferase		1.02278	0.0135594
gene-SAK_RS09195	9.60069	0.043428	0.583539	0.0744218	0.940675	0.969261	SAK_RS09195	dihydrofolate reductase		1.03056	0.0135594
gene-SAK_RS04900	5.95465	-0.0483081	0.663958	-0.0727578	0.941999	0.96994	glgA	glycogen synthase GlgA		0.96707	0.0132553
gene-SAK_RS08675	80.5425	-0.021674	0.302054	-0.0717556	0.942796	0.970076	trxA	thioredoxin		0.985089	0.0131944
gene-SAK_RS03665	17.3092	0.032421	0.463232	0.0699888	0.944203	0.970837	SAK_RS03665	methionine adenosyltransferase		1.02273	0.0128535
gene-SAK_RS07585	14.0618	0.0337735	0.494996	0.0682299	0.945603	0.971592	SAK_RS07585	aldo/keto reductase		1.02369	0.0125162
gene-SAK_RS10105	19.9894	-0.0293308	0.449479	-0.0652552	0.947971	0.972046	deoC	deoxyribose-phosphate aldolase		0.979875	0.012313
gene-SAK_RS02975	21.1877	0.029107	0.446689	0.0651616	0.948045	0.972046	SAK_RS02975	exodeoxyribonuclease VII large subunit		1.02038	0.012313
gene-SAK_RS01925	16.069	0.0314099	0.470883	0.0667043	0.946817	0.972046	SAK_RS01925	Stp1/IreP family PP2C-type Ser/Thr phosphatase		1.02201	0.012313
gene-SAK_RS06865	12.9848	-0.0308292	0.497115	-0.0620163	0.95055	0.973929	SAK_RS06865	bifunctional metallophosphatase/5'-nucleotidase		0.978858	0.0114725
gene-SAK_RS01985	5.71263	0.0381756	0.631721	0.0604311	0.951812	0.974538	SAK_RS01985	PTS sugar transporter subunit IIC		1.02681	0.0112011
gene-SAK_RS04130	21.0617	-0.0272803	0.466372	-0.0584947	0.953355	0.975432	SAK_RS04130	FadR family transcriptional regulator		0.981268	0.0108029
gene-SAK_RS05970	4.8609	-0.0369639	0.676619	-0.0546302	0.956433	0.975538	SAK_RS05970	ABC transporter substrate-binding protein		0.974704	0.0107556
gene-SAK_RS01770	15.1815	-0.0262005	0.486319	-0.0538751	0.957035	0.975538	rsmH	16S rRNA (cytosine(1402)-N(4))-methyltransferase RsmH		0.982003	0.0107556
gene-SAK_RS06235	22.9166	-0.0227241	0.426142	-0.0533252	0.957473	0.975538	parE	DNA topoisomerase IV subunit B		0.984372	0.0107556
gene-SAK_RS09270	22.4642	0.0229609	0.413017	0.0555931	0.955666	0.975538	gshAB	bifunctional glutamate--cysteine ligase GshA/glutathione synthetase GshB		1.01604	0.0107556
gene-SAK_RS06895	12.3071	0.0300911	0.548948	0.0548159	0.956285	0.975538	SAK_RS06895	GNAT family N-acetyltransferase		1.02108	0.0107556
gene-SAK_RS10455	6.08094	0.0351581	0.626352	0.0561316	0.955237	0.975538	SAK_RS10455	ArpU family transcriptional regulator		1.02467	0.0107556
gene-SAK_RS02145	35.9543	0.0218322	0.435904	0.0500849	0.960055	0.977486	SAK_RS02145	DUF956 family protein		1.01525	0.0098895
gene-SAK_RS01420	11.7253	0.023025	0.505261	0.0455706	0.963653	0.980464	SAK_RS01420	type II toxin-antitoxin system RelE/ParE family toxin		1.01609	0.0085682
gene-SAK_RS01265	8.11134	0.0253417	0.573095	0.044219	0.96473	0.980876	treB	PTS system trehalose-specific EIIBC component		1.01772	0.00838592
gene-SAK_RS09360	49.814	-0.0160541	0.405683	-0.0395731	0.968433	0.981478	SAK_RS09360	endopeptidase		0.988934	0.00811933
gene-SAK_RS00035	23.8762	-0.0159928	0.425735	-0.0375652	0.970034	0.981478	mfd	transcription-repair coupling factor		0.988976	0.00811933
gene-SAK_RS04765	535.036	-0.00931847	0.22567	-0.0412926	0.967063	0.981478	SAK_RS04765	DUF3272 domain-containing protein		0.993562	0.00811933
gene-SAK_RS02390	66.3403	0.0122195	0.317289	0.0385123	0.969279	0.981478	galU	UTP--glucose-1-phosphate uridylyltransferase GalU		1.00851	0.00811933
gene-SAK_RS06270	14.1261	0.0190017	0.495768	0.0383279	0.969426	0.981478	neuB	N-acetylneuraminate synthase		1.01326	0.00811933
gene-SAK_RS09170	7.55847	0.0224498	0.591781	0.037936	0.969739	0.981478	SAK_RS09170	transcription antiterminator		1.01568	0.00811933
gene-SAK_RS02300	4.67894	0.0254628	0.660509	0.0385503	0.969249	0.981478	SAK_RS02300	Cof-type HAD-IIB family hydrolase		1.01781	0.00811933
gene-SAK_RS00010	21.6532	-0.0159402	0.440036	-0.0362246	0.971103	0.981878	dnaN	DNA polymerase III subunit beta		0.989012	0.00794234
gene-SAK_RS07610	7.967	-0.0199249	0.581478	-0.0342659	0.972665	0.982776	smpB	SsrA-binding protein SmpB		0.986284	0.00754547
gene-SAK_RS08200	9.95517	0.0181322	0.543341	0.0333716	0.973378	0.982815	SAK_RS08200	amidase		1.01265	0.00752803
gene-SAK_RS07155	23.9151	-0.0136521	0.434211	-0.0314412	0.974918	0.983689	pepT	peptidase T		0.990582	0.00714238
gene-SAK_RS07480	11.8498	-0.013702	0.534742	-0.0256235	0.979558	0.987687	SAK_RS07480	SP_1767 family glycosyltransferase		0.990547	0.00538078
gene-SAK_RS01615	40.777	-0.00756184	0.342997	-0.0220463	0.982411	0.988902	SAK_RS01615	GNAT family N-acetyltransferase		0.994772	0.00484679
gene-SAK_RS07820	120.134	0.00602316	0.265406	0.0226941	0.981894	0.988902	pabB	aminodeoxychorismate synthase component I		1.00418	0.00484679
gene-SAK_RS06570	23.6475	0.0091432	0.424048	0.0215617	0.982798	0.988902	SAK_RS06570	MATE family efflux transporter		1.00636	0.00484679
gene-SAK_RS10520	133.791	-0.005963	0.293507	-0.0203164	0.983791	0.989219	SAK_RS10520	Bro-N domain-containing protein		0.995875	0.00470764
gene-SAK_RS00465	88.1073	0.00480932	0.283176	0.0169835	0.98645	0.991209	rplB	50S ribosomal protein L2		1.00334	0.00383492
gene-SAK_RS08670	67.962	-0.00607604	0.41523	-0.014633	0.988325	0.992409	SAK_RS08670	helix-turn-helix transcriptional regulator		0.995797	0.00330931
gene-SAK_RS09180	9.40448	-0.00636931	0.544362	-0.0117005	0.990665	0.994074	SAK_RS09180	carbohydrate kinase		0.995595	0.00258147
gene-SAK_RS01710	7.30086	-0.00489197	0.593401	-0.00824396	0.993422	0.994104	glpK	glycerol kinase GlpK		0.996615	0.0025681
gene-SAK_RS01480	82.182	0.00259018	0.300051	0.00863248	0.993112	0.994104	SAK_RS01480	ABC transporter permease		1.0018	0.0025681
gene-SAK_RS09055	18.4707	0.00427076	0.469203	0.00910217	0.992738	0.994104	rsgA	ribosome small subunit-dependent GTPase A		1.00296	0.0025681
gene-SAK_RS06400	5.85452	0.00648847	0.63004	0.0102985	0.991783	0.994104	SAK_RS06400	ABC transporter substrate-binding protein		1.00451	0.0025681
gene-SAK_RS07205	27.6824	0.00281262	0.397374	0.00707802	0.994353	0.994353	SAK_RS07205	HlyC/CorC family transporter		1.00195	0.00245958
gene-SAK_RS09640	1.03208	-0.223931	0.723328	-0.309584	0.756877	NA	SAK_RS09640	hypothetical protein		0.856229	0
gene-SAK_RS11170	0.553589	-0.223071	0.654884	-0.340626	0.733385	NA	SAK_RS11170	hypothetical protein		0.85674	0
gene-SAK_RS03915	0.592489	-0.218705	0.661554	-0.330593	0.740952	NA	SAK_RS03915	hypothetical protein		0.859337	0
gene-SAK_RS03750	0.581836	-0.21691	0.65984	-0.328731	0.742359	NA	SAK_RS03750	HK97 gp10 family phage protein		0.860406	0
gene-SAK_RS01805	2.59476	-0.215451	0.734029	-0.293518	0.769126	NA	SAK_RS01805	amino acid ABC transporter ATP-binding protein		0.861277	0
gene-SAK_RS09685	0.339282	-0.214351	0.53793	-0.398474	0.690281	NA	phoU	phosphate signaling complex protein PhoU		0.861934	0
gene-SAK_RS11485	0.339282	-0.214351	0.53793	-0.398474	0.690281	NA	SAK_RS11485	hypothetical protein		0.861934	0
gene-SAK_RS08870	0.992925	-0.212219	0.725485	-0.29252	0.769889	NA	SAK_RS08870	hypothetical protein		0.863208	0
gene-SAK_RS09275	1.93981	-0.209403	0.753117	-0.278049	0.780975	NA	SAK_RS09275	hypothetical protein		0.864895	0
gene-SAK_RS09940	0.930887	-0.20705	0.724299	-0.285863	0.774983	NA	SAK_RS09940	ABC transporter ATP-binding protein		0.866307	0
gene-SAK_RS09610	1.83427	-0.20416	0.752921	-0.271157	0.78627	NA	SAK_RS09610	PTS mannose/fructose/sorbose transporter family subunit IID		0.868044	0
gene-SAK_RS08125	3.95069	-0.20311	0.684028	-0.296932	0.766519	NA	xerD	site-specific tyrosine recombinase XerD		0.868676	0
gene-SAK_RS10540	3.93105	-0.201702	0.694498	-0.290428	0.771489	NA	SAK_RS10540	DUF3102 domain-containing protein		0.869524	0
gene-SAK_RS00355	1.99917	-0.201351	0.755104	-0.266654	0.789736	NA	SAK_RS00355	N-acetylneuraminate lyase		0.869736	0
gene-SAK_RS03495	2.13643	-0.198465	0.755055	-0.262848	0.792668	NA	SAK_RS03495	ABC transporter ATP-binding protein		0.871477	0
gene-SAK_RS08055	1.00468	-0.198453	0.728534	-0.2724	0.785315	NA	SAK_RS08055	branched-chain amino acid ABC transporter permease		0.871485	0
gene-SAK_RS05810	1.34087	-0.195546	0.736578	-0.265479	0.790641	NA	SAK_RS05810	threonylcarbamoyl-AMP synthase		0.873243	0
gene-SAK_RS09455	0.272638	-0.195275	0.540816	-0.361074	0.718044	NA	SAK_RS09455	NADP-dependent malic enzyme		0.873407	0
gene-SAK_RS04545	2.48181	-0.194857	0.751699	-0.259222	0.795464	NA	SAK_RS04545	LacI family DNA-binding transcriptional regulator		0.87366	0
gene-SAK_RS10500	0.971831	-0.194787	0.733878	-0.265421	0.790685	NA	SAK_RS10500	hypothetical protein		0.873702	0
gene-SAK_RS04795	3.1291	-0.193504	0.71771	-0.269614	0.787458	NA	thiW	energy coupling factor transporter S component ThiW		0.874479	0
gene-SAK_RS06070	4.46318	-0.189989	0.680018	-0.279388	0.779947	NA	SAK_RS06070	YeiH family putative sulfate export transporter		0.876612	0
gene-SAK_RS02290	0.275788	-0.189428	0.510685	-0.37093	0.71069	NA	SAK_RS02290	heavy-metal-associated domain-containing protein		0.876953	0
gene-SAK_RS03505	0.240891	-0.18166	0.524679	-0.34623	0.72917	NA	SAK_RS03505	response regulator transcription factor		0.881688	0
gene-SAK_RS08015	0.240891	-0.18166	0.524679	-0.34623	0.72917	NA	yabA	DNA replication initiation control protein YabA		0.881688	0
gene-SAK_RS09110	0.240891	-0.18166	0.524679	-0.34623	0.72917	NA	dltC	D-alanine--poly(phosphoribitol) ligase subunit DltC		0.881688	0
gene-SAK_RS09230	0.240891	-0.18166	0.524679	-0.34623	0.72917	NA	SAK_RS09230	PTS transporter subunit EIIA		0.881688	0
gene-SAK_RS09500	4.23829	-0.179591	0.683285	-0.262834	0.792678	NA	SAK_RS09500	tagatose-bisphosphate aldolase		0.882954	0
gene-SAK_RS03640	1.73512	-0.17896	0.755154	-0.236985	0.812668	NA	SAK_RS03640	hypothetical protein		0.883339	0
gene-SAK_RS04210	4.36254	-0.175022	0.677863	-0.258196	0.796255	NA	SAK_RS04210	amino acid ABC transporter permease		0.885754	0
gene-SAK_RS04555	0.962284	-0.170593	0.715806	-0.238323	0.81163	NA	SAK_RS04555	class I SAM-dependent methyltransferase		0.888477	0
gene-SAK_RS03105	2.54571	-0.169364	0.740217	-0.228804	0.819022	NA	SAK_RS03105	VRR-NUC domain-containing protein		0.889234	0
gene-SAK_RS09935	1.35543	-0.166688	0.751582	-0.221783	0.824483	NA	SAK_RS09935	ABC transporter permease		0.890885	0
gene-SAK_RS04825	2.90431	-0.165715	0.726479	-0.228107	0.819563	NA	thiM	hydroxyethylthiazole kinase		0.891487	0
gene-SAK_RS02625	1.27533	-0.164293	0.750455	-0.218924	0.826709	NA	SAK_RS02625	PTS sugar transporter subunit IIA		0.892366	0
gene-SAK_RS03745	0.895991	-0.163096	0.707009	-0.230685	0.81756	NA	SAK_RS03745	head-tail adaptor protein		0.893106	0
gene-SAK_RS06540	2.58082	-0.160817	0.73889	-0.217647	0.827704	NA	SAK_RS06540	uracil-DNA glycosylase family protein		0.894518	0
gene-SAK_RS03415	2.51286	-0.159081	0.741654	-0.214495	0.830161	NA	whiA	DNA-binding protein WhiA		0.895595	0
gene-SAK_RS03620	1.01388	-0.157578	0.728607	-0.216273	0.828775	NA	SAK_RS03620	hypothetical protein		0.896529	0
gene-SAK_RS03260	2.305	-0.155229	0.749595	-0.207084	0.835944	NA	SAK_RS03260	hypothetical protein		0.89799	0
gene-SAK_RS06025	3.36485	-0.154796	0.708269	-0.218555	0.826996	NA	SAK_RS06025	homoserine kinase		0.898259	0
gene-SAK_RS07270	3.4355	-0.150046	0.700963	-0.214058	0.830502	NA	SAK_RS07270	glycosyltransferase		0.901221	0
gene-SAK_RS01145	0.205994	-0.146233	0.492281	-0.297052	0.766427	NA	SAK_RS01145	hypothetical protein		0.903607	0
gene-SAK_RS03955	0.205994	-0.146233	0.492281	-0.297052	0.766427	NA	SAK_RS03955	acyl carrier protein		0.903607	0
gene-SAK_RS07725	0.205994	-0.146233	0.492281	-0.297052	0.766427	NA	SAK_RS07725	YozE family protein		0.903607	0
gene-SAK_RS10820	0.205994	-0.146233	0.492281	-0.297052	0.766427	NA	SAK_RS10820	hypothetical protein		0.903607	0
gene-SAK_RS00490	0.515192	-0.140525	0.623762	-0.225286	0.821757	NA	SAK_RS00490	50S ribosomal protein L29		0.907189	0
gene-SAK_RS08215	1.59153	-0.13924	0.753653	-0.184753	0.853423	NA	SAK_RS08215	GNAT family N-acetyltransferase		0.907998	0
gene-SAK_RS05965	2.5863	-0.129805	0.734002	-0.176845	0.85963	NA	SAK_RS05965	ClC family H(+)/Cl(-) exchange transporter		0.913955	0
gene-SAK_RS11350	2.07437	-0.129622	0.752843	-0.172176	0.863299	NA	SAK_RS11350	IS3 family transposase		0.914071	0
gene-SAK_RS04495	0.862787	-0.124322	0.719383	-0.172818	0.862794	NA	SAK_RS04495	ATP-binding cassette domain-containing protein		0.917435	0
gene-SAK_RS09955	1.40813	-0.116515	0.742677	-0.156885	0.875336	NA	SAK_RS09955	phosphatase PAP2 family protein		0.922413	0
gene-SAK_RS03210	0.513736	-0.11242	0.641956	-0.175121	0.860984	NA	SAK_RS03210	hypothetical protein		0.925035	0
gene-SAK_RS06005	1.29629	-0.107312	0.747086	-0.143641	0.885784	NA	folP	dihydropteroate synthase		0.928316	0
gene-SAK_RS06700	2.08783	-0.107156	0.747261	-0.143399	0.885975	NA	SAK_RS06700	hypothetical protein		0.928416	0
gene-SAK_RS02620	3.3472	-0.10564	0.713191	-0.148123	0.882245	NA	rhaD	rhamnulose-1-phosphate aldolase		0.929392	0
gene-SAK_RS04085	1.25278	-0.102295	0.748971	-0.136581	0.891362	NA	SAK_RS04085	ATP-binding cassette domain-containing protein		0.93155	0
gene-SAK_RS03930	1.66293	-0.0918188	0.754894	-0.121631	0.903191	NA	SAK_RS03930	antibiotic ABC transporter permease		0.938339	0
gene-SAK_RS03945	1.27038	-0.0842095	0.750231	-0.112245	0.910629	NA	SAK_RS03945	hypothetical protein		0.943301	0
gene-SAK_RS06535	1.64073	-0.0792153	0.755145	-0.104901	0.916455	NA	SAK_RS06535	hypothetical protein		0.946572	0
gene-SAK_RS10810	2.49541	-0.0789211	0.734235	-0.107487	0.914402	NA	SAK_RS10810	hypothetical protein		0.946765	0
gene-SAK_RS01795	1.35798	-0.0774451	0.751486	-0.103056	0.917919	NA	SAK_RS01795	amino acid ABC transporter substrate-binding protein		0.947735	0
gene-SAK_RS05830	3.0477	-0.0772715	0.730812	-0.105734	0.915794	NA	SAK_RS05830	4-oxalocrotonate tautomerase		0.947849	0
gene-SAK_RS09190	2.86836	-0.0756725	0.72882	-0.103829	0.917305	NA	SAK_RS09190	PTS galactitol transporter subunit IIC		0.9489	0
gene-SAK_RS08845	0.447442	-0.0727796	0.628123	-0.115868	0.907757	NA	SAK_RS08845	PTS fructose transporter subunit IIC		0.950804	0
gene-SAK_RS04980	3.23242	-0.0667692	0.71594	-0.0932608	0.925696	NA	SAK_RS04980	hypothetical protein		0.954774	0
gene-SAK_RS02635	0.859287	-0.0652507	0.705231	-0.0925239	0.926282	NA	SAK_RS02635	PTS sugar transporter subunit IIB		0.955779	0
gene-SAK_RS05860	1.17549	-0.0616104	0.742543	-0.0829722	0.933874	NA	SAK_RS05860	xanthine phosphoribosyltransferase		0.958194	0
gene-SAK_RS01935	2.17507	-0.055939	0.754579	-0.0741328	0.940905	NA	SAK_RS01935	transporter		0.961968	0
gene-SAK_RS11300	0.447092	-0.053729	0.628746	-0.0854542	0.9319	NA	SAK_RS11300	hypothetical protein		0.963443	0
gene-SAK_RS09175	1.69287	-0.0492669	0.755157	-0.0652406	0.947982	NA	SAK_RS09175	hypothetical protein		0.966427	0
gene-SAK_RS04690	0.137894	-0.0476936	0.491653	-0.0970067	0.922721	NA	SAK_RS04690	helix-turn-helix transcriptional regulator		0.967482	0
gene-SAK_RS05565	0.169641	-0.0476936	0.491653	-0.0970067	0.922721	NA	SAK_RS05565	hypothetical protein		0.967482	0
gene-SAK_RS05580	0.137894	-0.0476936	0.491653	-0.0970067	0.922721	NA	SAK_RS05580	hypothetical protein		0.967482	0
gene-SAK_RS05650	0.137894	-0.0476936	0.491653	-0.0970067	0.922721	NA	SAK_RS05650	hypothetical protein		0.967482	0
gene-SAK_RS05740	0.137894	-0.0476936	0.491653	-0.0970067	0.922721	NA	SAK_RS05740	glycine cleavage system protein H		0.967482	0
gene-SAK_RS07315	0.137894	-0.0476936	0.491653	-0.0970067	0.922721	NA	SAK_RS07315	DUF2304 domain-containing protein		0.967482	0
gene-SAK_RS07550	0.169641	-0.0476936	0.491653	-0.0970067	0.922721	NA	SAK_RS07550	hypothetical protein		0.967482	0
gene-SAK_RS09450	0.137894	-0.0476936	0.491653	-0.0970067	0.922721	NA	SAK_RS09450	IS1182-like element IS1563 family transposase		0.967482	0
gene-SAK_RS11125	0.137894	-0.0476936	0.491653	-0.0970067	0.922721	NA	SAK_RS11125	ASCH domain-containing protein		0.967482	0
gene-SAK_RS11175	0.169641	-0.0476936	0.491653	-0.0970067	0.922721	NA	SAK_RS11175	hypothetical protein		0.967482	0
gene-SAK_RS00345	0.102997	-0.0476936	0.491653	-0.0970067	0.922721	NA	SAK_RS00345	DUF386 family protein		0.967482	0
gene-SAK_RS00350	0.102997	-0.0476936	0.491653	-0.0970067	0.922721	NA	SAK_RS00350	YesL family protein		0.967482	0
gene-SAK_RS00390	0.102997	-0.0476936	0.491653	-0.0970067	0.922721	NA	SAK_RS00390	hypothetical protein		0.967482	0
gene-SAK_RS01450	0.102997	-0.0476936	0.491653	-0.0970067	0.922721	NA	SAK_RS01450	hypothetical protein		0.967482	0
gene-SAK_RS01980	0.102997	-0.0476936	0.491653	-0.0970067	0.922721	NA	SAK_RS01980	PTS sugar transporter subunit IIB		0.967482	0
gene-SAK_RS02850	0.102997	-0.0476936	0.491653	-0.0970067	0.922721	NA	SAK_RS02850	YqgQ family protein		0.967482	0
gene-SAK_RS03200	0.102997	-0.0476936	0.491653	-0.0970067	0.922721	NA	SAK_RS03200	hypothetical protein		0.967482	0
gene-SAK_RS06685	0.102997	-0.0476936	0.491653	-0.0970067	0.922721	NA	SAK_RS06685	hypothetical protein		0.967482	0
gene-SAK_RS09225	0.102997	-0.0476936	0.491653	-0.0970067	0.922721	NA	SAK_RS09225	3-keto-L-gulonate-6-phosphate decarboxylase UlaD		0.967482	0
gene-SAK_RS11435	0.102997	-0.0476936	0.491653	-0.0970067	0.922721	NA	shp2	peptide pheromone SHP2		0.967482	0
gene-SAK_RS11475	0.102997	-0.0476936	0.491653	-0.0970067	0.922721	NA	SAK_RS11475	hypothetical protein		0.967482	0
gene-SAK_RS03195	1.20688	-0.0421098	0.743495	-0.0566377	0.954834	NA	SAK_RS03195	hypothetical protein		0.971234	0
gene-SAK_RS10035	3.23736	-0.039182	0.731078	-0.0535949	0.957258	NA	SAK_RS10035	hypothetical protein		0.973207	0
gene-SAK_RS00810	0.833937	-0.037773	0.711439	-0.0530938	0.957657	NA	SAK_RS00810	IS30-like element ISSag9 family transposase		0.974158	0
gene-SAK_RS08130	3.2756	-0.0305744	0.721355	-0.0423847	0.966192	NA	SAK_RS08130	CBS domain-containing protein		0.97903	0
gene-SAK_RS01280	0.80534	-0.0203601	0.693985	-0.029338	0.976595	NA	SAK_RS01280	PTS sugar transporter subunit IIB		0.985987	0
gene-SAK_RS02765	4.03974	-0.0180415	0.690924	-0.0261121	0.979168	NA	coaD	pantetheine-phosphate adenylyltransferase		0.987572	0
gene-SAK_RS09695	0.845696	-0.0162978	0.684958	-0.0237938	0.981017	NA	pstA	phosphate ABC transporter permease PstA		0.988767	0
gene-SAK_RS02020	0.380798	-0.0161493	0.585977	-0.0275596	0.978013	NA	SAK_RS02020	ComF family protein		0.988869	0
gene-SAK_RS10530	0.380798	-0.0161493	0.585977	-0.0275596	0.978013	NA	SAK_RS10530	helix-turn-helix domain-containing protein		0.988869	0
gene-SAK_RS01195	0.865334	-0.0152113	0.713991	-0.0213046	0.983003	NA	SAK_RS01195	thioredoxin family protein		0.989512	0
gene-SAK_RS05730	0.80219	-0.0147138	0.71881	-0.0204696	0.983669	NA	SAK_RS05730	NAD-dependent deacetylase		0.989853	0
gene-SAK_RS02485	3.26201	-0.0108824	0.714272	-0.0152356	0.987844	NA	SAK_RS02485	glycosyltransferase family 2 protein		0.992485	0
gene-SAK_RS07795	1.99066	-0.00968929	0.753664	-0.0128563	0.989742	NA	SAK_RS07795	amidohydrolase		0.993306	0
gene-SAK_RS10385	1.48503	-0.00962137	0.754552	-0.0127511	0.989826	NA	arcC	carbamate kinase		0.993353	0
gene-SAK_RS04635	3.09221	-0.00133567	0.721211	-0.00185198	0.998522	NA	SAK_RS04635	MFS transporter		0.999075	0
gene-SAK_RS08875	1.87299	0.000763432	0.753112	0.0010137	0.999191	NA	SAK_RS08875	LysR family transcriptional regulator		1.00053	0
gene-SAK_RS07255	2.35317	0.00685587	0.74225	0.0092366	0.99263	NA	lepB	signal peptidase I		1.00476	0
gene-SAK_RS03115	1.20023	0.0107803	0.732047	0.0147262	0.988251	NA	SAK_RS03115	hypothetical protein		1.0075	0
gene-SAK_RS07395	3.51361	0.0133402	0.707713	0.0188497	0.984961	NA	SAK_RS07395	MFS transporter		1.00929	0
gene-SAK_RS09700	1.29738	0.0144905	0.733749	0.0197486	0.984244	NA	pstC	phosphate ABC transporter permease subunit PstC		1.01009	0
gene-SAK_RS05715	2.74001	0.0165231	0.725827	0.0227646	0.981838	NA	cls	cardiolipin synthase		1.01152	0
gene-SAK_RS09615	1.59133	0.0182855	0.752018	0.0243153	0.980601	NA	SAK_RS09615	PTS mannose/fructose/sorbose/N-acetylgalactosamine transporter subunit IIC		1.01276	0
gene-SAK_RS03250	2.59677	0.0195292	0.735777	0.0265423	0.978825	NA	SAK_RS03250	DUF1366 domain-containing protein		1.01363	0
gene-SAK_RS01375	3.89674	0.0228801	0.693743	0.0329806	0.97369	NA	SAK_RS01375	hypothetical protein		1.01599	0
gene-SAK_RS00280	0.80184	0.0313442	0.70887	0.0442172	0.964731	NA	SAK_RS00280	phosphoribosylaminoimidazolesuccinocarboxamide synthase		1.02196	0
gene-SAK_RS02680	3.78971	0.0322505	0.692154	0.0465943	0.962837	NA	SAK_RS02680	galactose mutarotase		1.02261	0
gene-SAK_RS05060	1.10109	0.0342815	0.73773	0.0464689	0.962936	NA	SAK_RS05060	YbgA family protein		1.02405	0
gene-SAK_RS01270	3.61046	0.0373813	0.713532	0.0523892	0.958219	NA	treC	alpha%2Calpha-phosphotrehalase		1.02625	0
gene-SAK_RS05230	3.95111	0.0378626	0.694065	0.0545519	0.956495	NA	SAK_RS05230	type I pantothenate kinase		1.02659	0
gene-SAK_RS02885	2.67337	0.0464489	0.727323	0.0638629	0.949079	NA	SAK_RS02885	FtsQ-type POTRA domain-containing protein		1.03272	0
gene-SAK_RS08470	2.23839	0.0575372	0.749106	0.0768077	0.938776	NA	SAK_RS08470	pyruvate%2C phosphate dikinase		1.04069	0
gene-SAK_RS01890	2.17357	0.0606501	0.748451	0.0810342	0.935415	NA	SAK_RS01890	response regulator transcription factor		1.04294	0
gene-SAK_RS00340	0.777596	0.0679477	0.693478	0.097981	0.921947	NA	SAK_RS00340	carbohydrate ABC transporter permease		1.04822	0
gene-SAK_RS09200	2.05275	0.0714904	0.755148	0.0946706	0.924576	NA	SAK_RS09200	hypothetical protein		1.0508	0
gene-SAK_RS00835	2.97226	0.0723662	0.719224	0.100617	0.919854	NA	rbsD	D-ribose pyranase		1.05144	0
gene-SAK_RS02995	1.41378	0.0765495	0.753389	0.101607	0.919069	NA	SAK_RS02995	ArgR family transcriptional regulator		1.05449	0
gene-SAK_RS09220	0.312698	0.0859258	0.559584	0.153553	0.877962	NA	SAK_RS09220	L-ribulose-5-phosphate 3-epimerase		1.06137	0
gene-SAK_RS11210	0.312698	0.0859258	0.559584	0.153553	0.877962	NA	SAK_RS11210	hypothetical protein		1.06137	0
gene-SAK_RS08850	0.277801	0.0908184	0.54336	0.167142	0.867258	NA	SAK_RS08850	PTS transporter subunit EIIA		1.06497	0
gene-SAK_RS01610	0.344445	0.0910551	0.571941	0.159204	0.873508	NA	SAK_RS01610	helix-turn-helix transcriptional regulator		1.06515	0
gene-SAK_RS03740	0.344445	0.0910551	0.571941	0.159204	0.873508	NA	SAK_RS03740	phage gp6-like head-tail connector protein		1.06515	0
gene-SAK_RS00415	2.17118	0.0917031	0.754052	0.121614	0.903205	NA	SAK_RS00415	membrane protein		1.06563	0
gene-SAK_RS04830	2.59777	0.0924688	0.742585	0.124523	0.900901	NA	SAK_RS04830	thiamine phosphate synthase		1.06619	0
gene-SAK_RS02590	0.309198	0.0967134	0.557882	0.173358	0.86237	NA	SAK_RS02590	cupin domain-containing protein		1.06933	0
gene-SAK_RS09210	0.309198	0.0967134	0.557882	0.173358	0.86237	NA	fsa	fructose-6-phosphate aldolase		1.06933	0
gene-SAK_RS01810	0.319851	0.0986112	0.562398	0.17534	0.860812	NA	SAK_RS01810	DUF4059 family protein		1.07074	0
gene-SAK_RS03650	0.319851	0.0986112	0.562398	0.17534	0.860812	NA	SAK_RS03650	VRR-NUC domain-containing protein		1.07074	0
gene-SAK_RS04790	0.319851	0.0986112	0.562398	0.17534	0.860812	NA	SAK_RS04790	hypothetical protein		1.07074	0
gene-SAK_RS01580	1.01335	0.109844	0.732372	0.149984	0.880777	NA	SAK_RS01580	IS1182-like element IS1563 family transposase		1.07911	0
gene-SAK_RS01290	0.938095	0.123518	0.69589	0.177497	0.859118	NA	SAK_RS01290	transketolase		1.08939	0
gene-SAK_RS05895	4.11526	0.125697	0.680009	0.184846	0.85335	NA	SAK_RS05895	RluA family pseudouridine synthase		1.09103	0
gene-SAK_RS03010	3.55176	0.126298	0.72912	0.17322	0.862478	NA	SAK_RS03010	SGNH/GDSL hydrolase family protein		1.09149	0
gene-SAK_RS05205	2.73557	0.135809	0.746169	0.182008	0.855576	NA	SAK_RS05205	alkylphosphonate utilization protein		1.09871	0
gene-SAK_RS04320	4.47951	0.139332	0.693933	0.200786	0.840866	NA	SAK_RS04320	DUF948 domain-containing protein		1.10139	0
gene-SAK_RS09725	1.88863	0.141029	0.755129	0.186761	0.851848	NA	SAK_RS09725	MepB family protein		1.10269	0
gene-SAK_RS08035	0.667446	0.141946	0.673081	0.21089	0.832973	NA	SAK_RS08035	CBS domain-containing protein		1.10339	0
gene-SAK_RS02280	4.14835	0.152388	0.68755	0.22164	0.824595	NA	SAK_RS02280	CopY/TcrY family copper transport repressor		1.11141	0
gene-SAK_RS02310	1.42374	0.155398	0.753538	0.206225	0.836615	NA	SAK_RS02310	CoA-binding protein		1.11373	0
gene-SAK_RS10525	0.969491	0.158165	0.714843	0.221259	0.824891	NA	SAK_RS10525	phage repressor protein		1.11587	0
gene-SAK_RS01585	2.17744	0.159152	0.75073	0.211997	0.83211	NA	SAK_RS01585	hypothetical protein		1.11663	0
gene-SAK_RS07300	4.28585	0.161866	0.682823	0.237054	0.812615	NA	SAK_RS07300	2-C-methyl-D-erythritol 4-phosphate cytidylyltransferase		1.11873	0
gene-SAK_RS06110	1.75438	0.162068	0.75485	0.214702	0.829999	NA	SAK_RS06110	HAD-IIB family hydrolase		1.11889	0
gene-SAK_RS03660	2.97357	0.170466	0.739714	0.230449	0.817743	NA	SAK_RS03660	hypothetical protein		1.12542	0
gene-SAK_RS03035	4.4389	0.171605	0.684345	0.250759	0.802001	NA	SAK_RS03035	ImmA/IrrE family metallo-endopeptidase		1.12631	0
gene-SAK_RS01325	0.216854	0.184074	0.491653	0.374398	0.708108	NA	SAK_RS01325	lipoprotein		1.13609	0
gene-SAK_RS04955	0.206201	0.184074	0.491653	0.374398	0.708108	NA	SAK_RS04955	DNA-directed RNA polymerase subunit beta		1.13609	0
gene-SAK_RS05590	0.206201	0.184074	0.491653	0.374398	0.708108	NA	SAK_RS05590	DUF4176 domain-containing protein		1.13609	0
gene-SAK_RS05630	0.174804	0.184074	0.491653	0.374398	0.708108	NA	essA	type VII secretion protein EssA		1.13609	0
gene-SAK_RS06675	0.206201	0.184074	0.491653	0.374398	0.708108	NA	SAK_RS06675	hypothetical protein		1.13609	0
gene-SAK_RS07860	0.216854	0.184074	0.491653	0.374398	0.708108	NA	SAK_RS07860	hypothetical protein		1.13609	0
gene-SAK_RS07905	0.206201	0.184074	0.491653	0.374398	0.708108	NA	SAK_RS07905	DUF2829 domain-containing protein		1.13609	0
gene-SAK_RS08605	0.216854	0.184074	0.491653	0.374398	0.708108	NA	SAK_RS08605	hypothetical protein		1.13609	0
gene-SAK_RS10320	0.216854	0.184074	0.491653	0.374398	0.708108	NA	cadX	Cd(II)/Zn(II)-sensing metalloregulatory transcriptional regulator CadX		1.13609	0
gene-SAK_RS10485	0.206201	0.184074	0.491653	0.374398	0.708108	NA	SAK_RS10485	hypothetical protein		1.13609	0
gene-SAK_RS11335	0.174804	0.184074	0.491653	0.374398	0.708108	NA	SAK_RS11335	hypothetical protein		1.13609	0
gene-SAK_RS06940	4.19106	0.185019	0.68837	0.268778	0.7881	NA	SAK_RS06940	DeoR/GlpR transcriptional regulator		1.13683	0
gene-SAK_RS04300	1.79643	0.187501	0.753561	0.24882	0.8035	NA	SAK_RS04300	SprT family protein		1.13879	0
gene-SAK_RS03580	0.632549	0.188222	0.683092	0.275544	0.782899	NA	SAK_RS03580	shikimate kinase		1.13936	0
gene-SAK_RS03120	0.653293	0.191798	0.670816	0.285917	0.774942	NA	SAK_RS03120	hypothetical protein		1.14219	0
gene-SAK_RS05950	0.653293	0.191798	0.670816	0.285917	0.774942	NA	SAK_RS05950	hypothetical protein		1.14219	0
gene-SAK_RS07580	4.12061	0.192646	0.685851	0.280886	0.778798	NA	SAK_RS07580	rRNA pseudouridine synthase		1.14286	0
gene-SAK_RS02820	1.45219	0.198463	0.744188	0.266683	0.789713	NA	SAK_RS02820	biotin synthase BioB		1.14747	0
gene-SAK_RS06285	3.84516	0.203364	0.703289	0.289161	0.772458	NA	SAK_RS06285	glycosyltransferase family 2 protein		1.15138	0
gene-SAK_RS09800	0.586999	0.203549	0.659479	0.30865	0.757587	NA	SAK_RS09800	hypothetical protein		1.15153	0
gene-SAK_RS04500	1.35394	0.204822	0.75195	0.272388	0.785323	NA	SAK_RS04500	ABC transporter permease		1.15254	0
gene-SAK_RS00855	4.40459	0.208392	0.676345	0.308115	0.757995	NA	SAK_RS00855	ABC transporter ATP-binding protein		1.1554	0
gene-SAK_RS08475	1.42355	0.20926	0.512546	0.408275	0.683072	NA	SAK_RS08475	kinase/pyrophosphorylase		1.15609	0
gene-SAK_RS02950	1.79664	0.211978	0.755047	0.280749	0.778903	NA	SAK_RS02950	amino acid ABC transporter permease		1.15828	0
gene-SAK_RS01595	1.36349	0.221221	0.751933	0.294203	0.768603	NA	SAK_RS01595	hypothetical protein		1.16572	0
gene-SAK_RS05735	2.82941	0.221903	0.727849	0.304875	0.760461	NA	SAK_RS05735	protein-ADP-ribose hydrolase		1.16627	0
gene-SAK_RS08565	3.05933	0.222592	0.719168	0.309513	0.756931	NA	SAK_RS08565	ROK family protein		1.16683	0
gene-SAK_RS05780	0.639702	0.225105	0.649216	0.346734	0.728791	NA	SAK_RS05780	hypothetical protein		1.16886	0
gene-SAK_RS05765	1.67729	0.230504	0.755073	0.305273	0.760158	NA	coaC	phosphopantothenoylcysteine decarboxylase		1.17324	0
gene-SAK_RS07370	1.59924	0.23673	0.754919	0.313584	0.753837	NA	SAK_RS07370	transporter substrate-binding domain-containing protein		1.17832	0
gene-SAK_RS03050	1.03979	0.237996	0.73802	0.322479	0.74709	NA	SAK_RS03050	hypothetical protein		1.17935	0
gene-SAK_RS02345	2.87798	0.239806	0.739685	0.324201	0.745786	NA	SAK_RS02345	hypothetical protein		1.18083	0
gene-SAK_RS04290	1.39489	0.248671	0.754074	0.32977	0.741574	NA	SAK_RS04290	LLM class flavin-dependent oxidoreductase		1.18811	0
gene-SAK_RS06970	1.39489	0.248671	0.754074	0.32977	0.741574	NA	trmD	tRNA (guanosine(37)-N1)-methyltransferase TrmD		1.18811	0
gene-SAK_RS08155	2.73269	0.253221	0.739496	0.342423	0.732033	NA	SAK_RS08155	hypothetical protein		1.19186	0
gene-SAK_RS00040	2.22574	0.253907	0.750342	0.338388	0.73507	NA	SAK_RS00040	RNA-binding S4 domain-containing protein		1.19243	0
gene-SAK_RS07030	1.28934	0.255033	0.75015	0.339975	0.733875	NA	pyrR	bifunctional pyr operon transcriptional regulator/uracil phosphoribosyltransferase PyrR		1.19336	0
gene-SAK_RS07815	1.56749	0.256226	0.754839	0.339445	0.734274	NA	SAK_RS07815	IS3-like element IS861 family transposase		1.19435	0
gene-SAK_RS04095	1.77073	0.258528	0.754443	0.342674	0.731844	NA	SAK_RS04095	hypothetical protein		1.19626	0
gene-SAK_RS06975	1.27554	0.259435	0.750809	0.345541	0.729688	NA	rimM	ribosome maturation factor RimM		1.19701	0
gene-SAK_RS07640	3.34206	0.26515	0.728352	0.364041	0.715828	NA	SAK_RS07640	dephospho-CoA kinase		1.20176	0
gene-SAK_RS05605	3.9052	0.270203	0.694715	0.38894	0.69732	NA	SAK_RS05605	hypothetical protein		1.20598	0
gene-SAK_RS06305	3.61179	0.271531	0.730818	0.371544	0.710232	NA	SAK_RS06305	UDP-N-acetylglucosamine--LPS N-acetylglucosamine transferase		1.20709	0
gene-SAK_RS05900	4.3468	0.273544	0.684239	0.399779	0.689319	NA	SAK_RS05900	NAD kinase		1.20877	0
gene-SAK_RS05550	4.51096	0.274895	0.677081	0.406001	0.684742	NA	SAK_RS05550	carbon starvation protein A		1.20991	0
gene-SAK_RS10140	4.35968	0.275117	0.684902	0.401688	0.687914	NA	SAK_RS10140	ATP-binding cassette domain-containing protein		1.21009	0
gene-SAK_RS10780	3.92653	0.278377	0.699892	0.397744	0.690819	NA	SAK_RS10780	hypothetical protein		1.21283	0
gene-SAK_RS07790	0.905745	0.281633	0.707056	0.398318	0.690396	NA	SAK_RS07790	MFS transporter		1.21557	0
gene-SAK_RS04155	1.32824	0.297916	0.753623	0.395312	0.692613	NA	SAK_RS04155	HAD family hydrolase		1.22937	0
gene-SAK_RS01295	1.88735	0.311939	0.753803	0.41382	0.679006	NA	SAK_RS01295	transketolase		1.24138	0
gene-SAK_RS06935	2.25568	0.315349	0.744707	0.423454	0.671964	NA	pfkB	1-phosphofructokinase		1.24431	0
gene-SAK_RS11160	0.452606	0.318077	0.605928	0.524942	0.599623	NA	SAK_RS11160	hypothetical protein		1.24667	0
gene-SAK_RS00275	1.23919	0.320072	0.743004	0.430781	0.666628	NA	SAK_RS00275	acyl carrier protein		1.24839	0
gene-SAK_RS01230	0.831597	0.327279	0.700738	0.467049	0.640465	NA	SAK_RS01230	murein hydrolase transporter LrgA		1.25464	0
gene-SAK_RS09510	2.59978	0.331325	0.737023	0.449545	0.653038	NA	lacB	galactose-6-phosphate isomerase subunit LacB		1.25817	0
gene-SAK_RS01705	1.71439	0.333344	0.755138	0.441435	0.658898	NA	SAK_RS01705	DUF1294 domain-containing protein		1.25993	0
gene-SAK_RS08345	1.62568	0.338362	0.754736	0.448318	0.653924	NA	SAK_RS08345	amino acid ABC transporter substrate-binding protein		1.26432	0
gene-SAK_RS04145	3.51777	0.33918	0.718575	0.472018	0.636914	NA	SAK_RS04145	mannonate dehydratase		1.26504	0
gene-SAK_RS09240	2.76868	0.34332	0.732921	0.468427	0.639479	NA	SAK_RS09240	PTS sugar transporter subunit IIC		1.26867	0
gene-SAK_RS04035	1.20744	0.343544	0.742159	0.462898	0.643437	NA	SAK_RS04035	alpha/beta hydrolase		1.26887	0
gene-SAK_RS05575	1.92794	0.349954	0.755155	0.46342	0.643063	NA	SAK_RS05575	DUF4176 domain-containing protein		1.27452	0
gene-SAK_RS10585	3.85288	0.357703	0.694037	0.515395	0.606277	NA	SAK_RS10585	MarC family protein		1.28138	0
gene-SAK_RS07180	3.76677	0.359661	0.697369	0.515741	0.606036	NA	SAK_RS07180	iron ABC transporter permease		1.28312	0
gene-SAK_RS06105	2.57128	0.362439	0.740655	0.489349	0.624595	NA	SAK_RS06105	DNA alkylation repair protein		1.2856	0
gene-SAK_RS10490	0.494655	0.363525	0.636418	0.571205	0.567861	NA	SAK_RS10490	hypothetical protein		1.28657	0
gene-SAK_RS00045	3.69001	0.367638	0.711388	0.51679	0.605303	NA	SAK_RS00045	septum formation initiator family protein		1.29024	0
gene-SAK_RS09985	2.24925	0.372523	0.749036	0.497337	0.618952	NA	SAK_RS09985	DNA topology modulation protein		1.29462	0
gene-SAK_RS08380	0.349609	0.383554	0.545242	0.703457	0.481771	NA	SAK_RS08380	PTS-dependent dihydroxyacetone kinase phosphotransferase subunit DhaM		1.30455	0
gene-SAK_RS02640	4.52784	0.385936	0.692558	0.557262	0.577348	NA	SAK_RS02640	AraC family transcriptional regulator		1.30671	0
gene-SAK_RS02835	1.8172	0.386751	0.754745	0.512426	0.608353	NA	SAK_RS02835	AMP-binding protein		1.30745	0
gene-SAK_RS00305	4.15164	0.395575	0.690278	0.573067	0.5666	NA	SAK_RS00305	GNAT family N-acetyltransferase		1.31547	0
gene-SAK_RS09805	0.761804	0.397373	0.692862	0.573525	0.56629	NA	SAK_RS09805	hypothetical protein		1.31711	0
gene-SAK_RS04410	2.54029	0.398566	0.73979	0.538756	0.590055	NA	SAK_RS04410	ECF transporter S component		1.3182	0
gene-SAK_RS05150	1.8161	0.400488	0.754711	0.53065	0.595661	NA	SAK_RS05150	DUF2974 domain-containing protein		1.31995	0
gene-SAK_RS04560	3.61911	0.402401	0.713759	0.563777	0.572906	NA	SAK_RS04560	DNA polymerase III subunit delta		1.32171	0
gene-SAK_RS02495	3.27949	0.405965	0.724597	0.560263	0.5753	NA	nrdI	class Ib ribonucleoside-diphosphate reductase assembly flavoprotein NrdI		1.32497	0
gene-SAK_RS02585	2.13888	0.406467	0.750069	0.541906	0.587883	NA	SAK_RS02585	hypothetical protein		1.32544	0
gene-SAK_RS08600	2.20483	0.410785	0.752611	0.545814	0.585194	NA	SAK_RS08600	DUF4176 domain-containing protein		1.32941	0
gene-SAK_RS02610	1.08515	0.413699	0.736523	0.561692	0.574326	NA	SAK_RS02610	PTS sugar transporter subunit IIB		1.3321	0
gene-SAK_RS01955	3.93552	0.417866	0.682524	0.612237	0.540381	NA	SAK_RS01955	S1 RNA-binding domain-containing protein		1.33595	0
gene-SAK_RS01385	0.412402	0.420505	0.565871	0.743111	0.457415	NA	SAK_RS01385	hypothetical protein		1.3384	0
gene-SAK_RS08030	1.1059	0.431313	0.738973	0.583665	0.559446	NA	SAK_RS08030	IS30-like element ISSag9 family transposase		1.34846	0
gene-SAK_RS00365	0.433708	0.431902	0.571907	0.755197	0.450131	NA	SAK_RS00365	alpha/beta fold hydrolase		1.34901	0
gene-SAK_RS09690	0.433708	0.431902	0.571907	0.755197	0.450131	NA	pstB	phosphate ABC transporter ATP-binding protein		1.34901	0
gene-SAK_RS11470	0.433708	0.431902	0.571907	0.755197	0.450131	NA	SAK_RS11470	hypothetical protein		1.34901	0
gene-SAK_RS05555	1.21459	0.435565	0.75055	0.580327	0.561694	NA	SAK_RS05555	response regulator		1.35244	0
gene-SAK_RS10960	0.870147	0.436969	0.715895	0.610382	0.541609	NA	SAK_RS10960	amidohydrolase		1.35376	0
gene-SAK_RS03730	3.67788	0.439177	0.720451	0.609586	0.542136	NA	SAK_RS03730	Clp protease ClpP		1.35583	0
gene-SAK_RS02870	2.85812	0.440768	0.743156	0.593103	0.553112	NA	SAK_RS02870	DUF3165 family protein		1.35733	0
gene-SAK_RS07260	0.845903	0.453913	0.70166	0.646914	0.517688	NA	SAK_RS07260	hypothetical protein		1.36975	0
gene-SAK_RS02760	0.381005	0.456713	0.584548	0.78131	0.43462	NA	SAK_RS02760	hypothetical protein		1.37241	0
gene-SAK_RS11465	0.381005	0.456713	0.584548	0.78131	0.43462	NA	SAK_RS11465	L-fuculose kinase		1.37241	0
gene-SAK_RS03950	1.49239	0.458009	0.755142	0.60652	0.544169	NA	SAK_RS03950	SDR family oxidoreductase		1.37364	0
gene-SAK_RS03170	0.391658	0.462975	0.587634	0.787862	0.430777	NA	SAK_RS03170	hypothetical protein		1.37838	0
gene-SAK_RS08350	1.46065	0.464783	0.754443	0.616062	0.537854	NA	SAK_RS08350	gamma-glutamyl-gamma-aminobutyrate hydrolase family protein		1.38011	0
gene-SAK_RS05325	1.13436	0.466472	0.728661	0.640177	0.522057	NA	SAK_RS05325	GNAT family N-acetyltransferase		1.38173	0
gene-SAK_RS05725	1.7353	0.478223	0.755066	0.633353	0.526503	NA	SAK_RS05725	lipoate--protein ligase		1.39303	0
gene-SAK_RS08265	0.423055	0.480353	0.595989	0.805976	0.420257	NA	SAK_RS08265	hypothetical protein		1.39509	0
gene-SAK_RS02825	1.40151	0.499358	0.749916	0.665886	0.505484	NA	SAK_RS02825	hypothetical protein		1.41358	0
gene-SAK_RS10235	3.13333	0.5013	0.711142	0.704922	0.480859	NA	SAK_RS10235	DNA-3-methyladenine glycosylase I		1.41549	0
gene-SAK_RS00940	2.1459	0.504516	0.750822	0.671952	0.501614	NA	SAK_RS00940	response regulator transcription factor		1.41865	0
gene-SAK_RS01455	3.46643	0.511491	0.709905	0.720507	0.471213	NA	SAK_RS01455	hypothetical protein		1.42552	0
gene-SAK_RS08520	3.34248	0.520269	0.738465	0.704528	0.481104	NA	aroE	shikimate dehydrogenase		1.43422	0
gene-SAK_RS10900	1.0378	0.520505	0.723273	0.719652	0.471739	NA	SAK_RS10900	DUF2316 family protein		1.43446	0
gene-SAK_RS02830	4.62993	0.526492	0.67253	0.782853	0.433714	NA	SAK_RS02830	thiolase family protein		1.44042	0
gene-SAK_RS01995	2.47584	0.535446	0.744651	0.719056	0.472107	NA	SAK_RS01995	fructose-6-phosphate aldolase		1.44939	0
gene-SAK_RS00370	4.24643	0.551196	0.701073	0.786218	0.43174	NA	SAK_RS00370	MurR/RpiR family transcriptional regulator		1.4653	0
gene-SAK_RS03450	4.05856	0.552382	0.72077	0.766378	0.443451	NA	SAK_RS03450	chorismate mutase		1.46651	0
gene-SAK_RS01690	2.87981	0.563435	0.743511	0.757804	0.448568	NA	SAK_RS01690	FMN-dependent NADH-azoreductase		1.47778	0
gene-SAK_RS06670	2.3528	0.567823	0.747852	0.759272	0.44769	NA	SAK_RS06670	hypothetical protein		1.48228	0
gene-SAK_RS01975	3.42433	0.571536	0.711461	0.803327	0.421786	NA	SAK_RS01975	PTS lactose/cellobiose transporter subunit IIA		1.4861	0
gene-SAK_RS10335	4.30477	0.581115	0.682634	0.851284	0.394612	NA	SAK_RS10335	hypothetical protein		1.49601	0
gene-SAK_RS11385	0.753559	0.595536	0.665372	0.895042	0.370764	NA	SAK_RS11385	LPXTG cell wall anchor domain-containing protein		1.51103	0
gene-SAK_RS11040	0.76715	0.595786	0.6878	0.86622	0.38637	NA	SAK_RS11040	lipoprotein		1.5113	0
gene-SAK_RS02815	2.3104	0.604973	0.742624	0.814643	0.415277	NA	SAK_RS02815	biotin transporter BioY		1.52095	0
gene-SAK_RS08120	2.02195	0.60572	0.748266	0.809499	0.418228	NA	SAK_RS08120	segregation/condensation protein A		1.52174	0
gene-SAK_RS08320	3.38158	0.617599	0.704397	0.876777	0.380608	NA	SAK_RS08320	zinc-dependent alcohol dehydrogenase family protein		1.53432	0
gene-SAK_RS10390	2.68589	0.617859	0.729203	0.847307	0.396824	NA	argF	ornithine carbamoyltransferase		1.5346	0
gene-SAK_RS06395	1.25646	0.617996	0.744894	0.829644	0.40674	NA	SAK_RS06395	ABC transporter permease		1.53474	0
gene-SAK_RS10200	1.0767	0.619226	0.740242	0.836518	0.402864	NA	SAK_RS10200	hypothetical protein		1.53605	0
gene-SAK_RS08160	4.25984	0.6318	0.693374	0.911197	0.362192	NA	SAK_RS08160	transcription repressor NadR		1.5495	0
gene-SAK_RS11295	0.742906	0.642584	0.682726	0.941204	0.346601	NA	SAK_RS11295	hypothetical protein		1.56112	0
gene-SAK_RS01070	2.97085	0.649546	0.721773	0.899931	0.368157	NA	SAK_RS01070	4-(cytidine 5'-diphospho)-2-C-methyl-D-erythritol kinase		1.56867	0
gene-SAK_RS08885	2.9094	0.649895	0.73925	0.879128	0.379332	NA	SAK_RS08885	hypothetical protein		1.56905	0
gene-SAK_RS03715	3.52478	0.657649	0.708478	0.928255	0.353275	NA	SAK_RS03715	type II toxin-antitoxin system RelE/ParE family toxin		1.57751	0
gene-SAK_RS09070	2.51493	0.670071	0.751578	0.891552	0.372633	NA	SAK_RS09070	HIT family protein		1.59115	0
gene-SAK_RS01800	3.74624	0.712782	0.700037	1.01821	0.30858	NA	SAK_RS01800	amino acid ABC transporter permease		1.63896	0
gene-SAK_RS03015	2.60105	0.722314	0.738051	0.978678	0.327739	NA	SAK_RS03015	YpmS family protein		1.64983	0
gene-SAK_RS07875	1.97165	0.743268	0.752326	0.987961	0.323172	NA	SAK_RS07875	VOC family protein		1.67396	0
gene-SAK_RS03635	4.21625	0.746814	0.706102	1.05766	0.290212	NA	SAK_RS03635	DUF2800 domain-containing protein		1.67808	0
gene-SAK_RS02010	1.88405	0.762917	0.751794	1.0148	0.310203	NA	SAK_RS02010	YigZ family protein		1.69692	0
gene-SAK_RS07065	1.56385	0.766182	0.754738	1.01516	0.310028	NA	SAK_RS07065	CapA family protein		1.70076	0
gene-SAK_RS04505	1.32845	0.772899	0.74996	1.03059	0.302734	NA	SAK_RS04505	hypothetical protein		1.7087	0
gene-SAK_RS07785	2.63891	0.775231	0.747821	1.03665	0.299897	NA	SAK_RS07785	IS30-like element ISSag9 family transposase		1.71146	0
gene-SAK_RS01140	1.5607	0.775679	0.754732	1.02775	0.304065	NA	SAK_RS01140	competence protein ComGF		1.712	0
gene-SAK_RS08415	3.75194	0.791646	0.694212	1.14035	0.25414	NA	rsfS	ribosome silencing factor		1.73105	0
gene-SAK_RS05975	1.87011	0.797275	0.754654	1.05648	0.29075	NA	SAK_RS05975	ABC transporter permease		1.73782	0
gene-SAK_RS11035	2.1707	0.81256	0.751197	1.08169	0.279392	NA	SAK_RS11035	IS5 family transposase		1.75633	0
gene-SAK_RS08045	1.2932	0.812629	0.744206	1.09194	0.274859	NA	SAK_RS08045	ABC transporter ATP-binding protein		1.75641	0
gene-SAK_RS05925	3.10916	0.813542	0.73487	1.10706	0.26827	NA	SAK_RS05925	DUF1831 domain-containing protein		1.75752	0
gene-SAK_RS05495	2.00615	0.815903	0.753666	1.08258	0.278995	NA	SAK_RS05495	ABC transporter ATP-binding protein		1.7604	0
gene-SAK_RS03775	4.57029	0.828509	0.665163	1.24557	0.212922	NA	SAK_RS03775	hypothetical protein		1.77585	0
gene-SAK_RS00330	3.99338	0.840055	0.687006	1.22278	0.221414	NA	SAK_RS00330	carbohydrate ABC transporter substrate-binding protein		1.79012	0
gene-SAK_RS10155	2.36805	0.8713	0.741326	1.17533	0.239864	NA	SAK_RS10155	Cof-type HAD-IIB family hydrolase		1.82931	0
gene-SAK_RS04905	3.72989	0.894164	0.705922	1.26666	0.205276	NA	SAK_RS04905	F0F1 ATP synthase subunit C		1.85853	0
gene-SAK_RS07900	2.19511	0.896042	0.750915	1.19327	0.232765	NA	SAK_RS07900	3-oxoacyl-ACP reductase		1.86095	0
gene-SAK_RS10465	1.51356	0.930204	0.751341	1.23806	0.215694	NA	SAK_RS10465	hypothetical protein		1.90555	0
gene-SAK_RS04250	4.14381	0.964303	0.688918	1.39974	0.161593	NA	SAK_RS04250	ribonuclease III		1.95112	0
gene-SAK_RS03695	0.793407	0.980732	0.672319	1.45873	0.144639	NA	SAK_RS03695	DUF4314 domain-containing protein		1.97347	0
gene-SAK_RS11355	2.30271	1.02128	0.754577	1.35345	0.175913	NA	SAK_RS11355	IS3 family transposase		2.02972	0
gene-SAK_RS08405	1.09251	1.04843	0.73407	1.42824	0.153222	NA	SAK_RS08405	hypothetical protein		2.06828	0
gene-SAK_RS07865	3.18462	1.07266	0.733841	1.4617	0.143823	NA	SAK_RS07865	NUDIX hydrolase		2.1033	0
gene-SAK_RS08295	3.97395	1.07672	0.690938	1.55834	0.119153	NA	SAK_RS08295	energy-coupling factor transporter transmembrane protein EcfT		2.10923	0
gene-SAK_RS07055	2.8115	1.09095	0.739748	1.47476	0.140278	NA	SAK_RS07055	ribosomal-processing cysteine protease Prp		2.13014	0
gene-SAK_RS10185	1.35471	1.14304	0.746641	1.53091	0.125791	NA	SAK_RS10185	hypothetical protein		2.20846	0
gene-SAK_RS07880	2.53461	1.14412	0.740547	1.54497	0.122354	NA	SAK_RS07880	VOC family protein		2.21012	0
gene-SAK_RS08135	4.18037	1.15049	0.697035	1.65054	0.0988318	NA	SAK_RS08135	metallophosphoesterase		2.21989	0
gene-SAK_RS06150	1.65346	1.1528	0.755045	1.52679	0.126812	NA	SAK_RS06150	GlsB/YeaQ/YmgE family stress response membrane protein		2.22345	0
gene-SAK_RS02350	4.01768	1.26642	0.708676	1.78702	0.0739338	NA	SAK_RS02350	biotin transporter BioY		2.40564	0
gene-SAK_RS05570	3.21731	1.27103	0.724687	1.75391	0.0794468	NA	SAK_RS05570	hypothetical protein		2.41334	0
gene-SAK_RS09505	4.21341	1.2735	0.692081	1.84011	0.0657525	NA	SAK_RS09505	tagatose-6-phosphate kinase		2.41748	0
gene-SAK_RS08105	2.42755	1.27809	0.751224	1.70134	0.0888786	NA	yidD	membrane protein insertion efficiency factor YidD		2.42518	0
gene-SAK_RS01380	2.06236	1.40436	0.755077	1.85989	0.0629006	NA	SAK_RS01380	helix-turn-helix domain-containing protein		2.64701	0
gene-SAK_RS05415	4.19451	1.4057	0.696257	2.01894	0.0434931	NA	pstB	phosphate ABC transporter ATP-binding protein		2.64947	0
gene-SAK_RS04150	2.69713	1.45712	0.740293	1.9683	0.049034	NA	SAK_RS04150	SDR family oxidoreductase		2.74559	0
gene-SAK_RS07560	1.18506	1.45952	0.727664	2.00577	0.0448813	NA	SAK_RS07560	DUF4044 domain-containing protein		2.75017	0
gene-SAK_RS01300	1.34978	1.48917	0.72796	2.04568	0.0407883	NA	SAK_RS01300	oxidoreductase		2.80727	0
gene-SAK_RS10010	2.15548	1.78703	0.754986	2.36698	0.017934	NA	SAK_RS10010	branched-chain amino acid transporter		3.45105	0
gene-SAK_RS00050	0	NA	NA	NA	NA	NA	SAK_RS00050	hypothetical protein		#VALUE!	0
gene-SAK_RS00360	0	NA	NA	NA	NA	NA	SAK_RS00360	ROK family protein		#VALUE!	0
gene-SAK_RS01125	0	NA	NA	NA	NA	NA	SAK_RS01125	prepilin-type N-terminal cleavage/methylation domain-containing protein		#VALUE!	0
gene-SAK_RS01135	0	NA	NA	NA	NA	NA	SAK_RS01135	hypothetical protein		#VALUE!	0
gene-SAK_RS01435	0	NA	NA	NA	NA	NA	SAK_RS01435	hypothetical protein		#VALUE!	0
gene-SAK_RS01465	0	NA	NA	NA	NA	NA	SAK_RS01465	hypothetical protein		#VALUE!	0
gene-SAK_RS01775	0	NA	NA	NA	NA	NA	ftsL	cell division protein FtsL		#VALUE!	0
gene-SAK_RS02980	0	NA	NA	NA	NA	NA	SAK_RS02980	exodeoxyribonuclease VII small subunit		#VALUE!	0
gene-SAK_RS03075	0	NA	NA	NA	NA	NA	SAK_RS03075	hypothetical protein		#VALUE!	0
gene-SAK_RS03190	0	NA	NA	NA	NA	NA	SAK_RS03190	hypothetical protein		#VALUE!	0
gene-SAK_RS03205	0	NA	NA	NA	NA	NA	SAK_RS03205	hypothetical protein		#VALUE!	0
gene-SAK_RS03220	0	NA	NA	NA	NA	NA	SAK_RS03220	hypothetical protein		#VALUE!	0
gene-SAK_RS03490	0	NA	NA	NA	NA	NA	SAK_RS03490	ABC transporter permease		#VALUE!	0
gene-SAK_RS03690	0	NA	NA	NA	NA	NA	SAK_RS03690	hypothetical protein		#VALUE!	0
gene-SAK_RS04945	0	NA	NA	NA	NA	NA	SAK_RS04945	DUF1146 domain-containing protein		#VALUE!	0
gene-SAK_RS05135	0	NA	NA	NA	NA	NA	SAK_RS05135	GNAT family N-acetyltransferase		#VALUE!	0
gene-SAK_RS05450	0	NA	NA	NA	NA	NA	SAK_RS05450	UPF0223 family protein		#VALUE!	0
gene-SAK_RS05595	0	NA	NA	NA	NA	NA	SAK_RS05595	hypothetical protein		#VALUE!	0
gene-SAK_RS05610	0	NA	NA	NA	NA	NA	SAK_RS05610	TIGR04197 family type VII secretion effector		#VALUE!	0
gene-SAK_RS05625	0	NA	NA	NA	NA	NA	SAK_RS05625	hypothetical protein		#VALUE!	0
gene-SAK_RS06000	0	NA	NA	NA	NA	NA	folB	dihydroneopterin aldolase		#VALUE!	0
gene-SAK_RS06665	0	NA	NA	NA	NA	NA	SAK_RS06665	DUF3173 domain-containing protein		#VALUE!	0
gene-SAK_RS06680	0	NA	NA	NA	NA	NA	SAK_RS06680	hypothetical protein		#VALUE!	0
gene-SAK_RS06765	0	NA	NA	NA	NA	NA	SAK_RS06765	hypothetical protein		#VALUE!	0
gene-SAK_RS07440	0	NA	NA	NA	NA	NA	SAK_RS07440	hypothetical protein		#VALUE!	0
gene-SAK_RS08610	0	NA	NA	NA	NA	NA	SAK_RS08610	hypothetical protein		#VALUE!	0
gene-SAK_RS08840	0	NA	NA	NA	NA	NA	SAK_RS08840	ribulose-phosphate 3-epimerase		#VALUE!	0
gene-SAK_RS08855	0	NA	NA	NA	NA	NA	SAK_RS08855	PTS fructose transporter subunit IIB		#VALUE!	0
gene-SAK_RS09125	0	NA	NA	NA	NA	NA	SAK_RS09125	teichoic acid D-Ala incorporation-associated protein DltX		#VALUE!	0
gene-SAK_RS09235	0	NA	NA	NA	NA	NA	SAK_RS09235	PTS sugar transporter subunit IIB		#VALUE!	0
gene-SAK_RS09405	0	NA	NA	NA	NA	NA	SAK_RS09405	MarR family transcriptional regulator		#VALUE!	0
gene-SAK_RS09780	0	NA	NA	NA	NA	NA	SAK_RS09780	hypothetical protein		#VALUE!	0
gene-SAK_RS09790	0	NA	NA	NA	NA	NA	SAK_RS09790	DUF3173 domain-containing protein		#VALUE!	0
gene-SAK_RS09835	0	NA	NA	NA	NA	NA	SAK_RS09835	DUF1310 family protein		#VALUE!	0
gene-SAK_RS09845	0	NA	NA	NA	NA	NA	SAK_RS09845	hypothetical protein		#VALUE!	0
gene-SAK_RS09945	0	NA	NA	NA	NA	NA	SAK_RS09945	hypothetical protein		#VALUE!	0
gene-SAK_RS10310	0	NA	NA	NA	NA	NA	SAK_RS10310	IS4-like element ISVsa5 family transposase		#VALUE!	0
gene-SAK_RS10355	0	NA	NA	NA	NA	NA	SAK_RS10355	MerR family transcriptional regulator		#VALUE!	0
gene-SAK_RS10495	0	NA	NA	NA	NA	NA	SAK_RS10495	hypothetical protein		#VALUE!	0
gene-SAK_RS10795	0	NA	NA	NA	NA	NA	SAK_RS10795	hypothetical protein		#VALUE!	0
gene-SAK_RS10830	0	NA	NA	NA	NA	NA	SAK_RS10830	hypothetical protein		#VALUE!	0
gene-SAK_RS10835	0	NA	NA	NA	NA	NA	SAK_RS10835	hypothetical protein		#VALUE!	0
gene-SAK_RS10870	0	NA	NA	NA	NA	NA	SAK_RS10870	hypothetical protein		#VALUE!	0
gene-SAK_RS10880	0	NA	NA	NA	NA	NA	SAK_RS10880	hypothetical protein		#VALUE!	0
gene-SAK_RS10905	0	NA	NA	NA	NA	NA	SAK_RS10905	IS5 family transposase		#VALUE!	0
gene-SAK_RS10920	0	NA	NA	NA	NA	NA	SAK_RS10920	hypothetical protein		#VALUE!	0
gene-SAK_RS10985	0	NA	NA	NA	NA	NA	SAK_RS10985	hypothetical protein		#VALUE!	0
gene-SAK_RS11000	0	NA	NA	NA	NA	NA	SAK_RS11000	hypothetical protein		#VALUE!	0
gene-SAK_RS11010	0	NA	NA	NA	NA	NA	SAK_RS11010	hypothetical protein		#VALUE!	0
gene-SAK_RS11045	0	NA	NA	NA	NA	NA	SAK_RS11045	hypothetical protein		#VALUE!	0
gene-SAK_RS11050	0	NA	NA	NA	NA	NA	SAK_RS11050	IS5 family transposase		#VALUE!	0
gene-SAK_RS11060	0	NA	NA	NA	NA	NA	SAK_RS11060	hypothetical protein		#VALUE!	0
gene-SAK_RS11085	0	NA	NA	NA	NA	NA	SAK_RS11085	hypothetical protein		#VALUE!	0
gene-SAK_RS11100	0	NA	NA	NA	NA	NA	rpmG	50S ribosomal protein L33		#VALUE!	0
gene-SAK_RS11120	0	NA	NA	NA	NA	NA	SAK_RS11120	hypothetical protein		#VALUE!	0
gene-SAK_RS11130	0	NA	NA	NA	NA	NA	SAK_RS11130	DUF3977 family protein		#VALUE!	0
gene-SAK_RS11135	0	NA	NA	NA	NA	NA	SAK_RS11135	hypothetical protein		#VALUE!	0
gene-SAK_RS11150	0	NA	NA	NA	NA	NA	SAK_RS11150	hypothetical protein		#VALUE!	0
gene-SAK_RS11155	0	NA	NA	NA	NA	NA	SAK_RS11155	hypothetical protein		#VALUE!	0
gene-SAK_RS11180	0	NA	NA	NA	NA	NA	SAK_RS11180	hypothetical protein		#VALUE!	0
gene-SAK_RS11185	0	NA	NA	NA	NA	NA	SAK_RS11185	hypothetical protein		#VALUE!	0
gene-SAK_RS11195	0	NA	NA	NA	NA	NA	SAK_RS11195	hypothetical protein		#VALUE!	0
gene-SAK_RS11235	0	NA	NA	NA	NA	NA	SAK_RS11235	hypothetical protein		#VALUE!	0
gene-SAK_RS11290	0	NA	NA	NA	NA	NA	SAK_RS11290	lipopolysaccharide core heptose(II) kinase RfaY		#VALUE!	0
gene-SAK_RS11315	0	NA	NA	NA	NA	NA	SAK_RS11315	FRG domain-containing protein		#VALUE!	0
gene-SAK_RS11325	0	NA	NA	NA	NA	NA	SAK_RS11325	fucose isomerase		#VALUE!	0
gene-SAK_RS11340	0	NA	NA	NA	NA	NA	SAK_RS11340	phage antirepressor Ant		#VALUE!	0
gene-SAK_RS11345	0	NA	NA	NA	NA	NA	SAK_RS11345	hypothetical protein		#VALUE!	0
gene-SAK_RS11370	0	NA	NA	NA	NA	NA	SAK_RS11370	YSIRK signal domain/LPXTG anchor domain surface protein		#VALUE!	0
gene-SAK_RS11375	0	NA	NA	NA	NA	NA	SAK_RS11375	YSIRK signal domain/LPXTG anchor domain surface protein		#VALUE!	0
gene-SAK_RS11405	0	NA	NA	NA	NA	NA	SAK_RS11405	sensor histidine kinase		#VALUE!	0
gene-SAK_RS11410	0	NA	NA	NA	NA	NA	SAK_RS11410	2-dehydro-3-deoxyphosphogluconate aldolase		#VALUE!	0
gene-SAK_RS11425	0	NA	NA	NA	NA	NA	SAK_RS11425	hypothetical protein		#VALUE!	0
gene-SAK_RS11440	0	NA	NA	NA	NA	NA	SAK_RS11440	hypothetical protein		#VALUE!	0
gene-SAK_RS11445	0	NA	NA	NA	NA	NA	SAK_RS11445	fucose isomerase		#VALUE!	0
gene-SAK_RS11455	0	NA	NA	NA	NA	NA	SAK_RS11455	hypothetical protein		#VALUE!	0
gene-SAK_RS11460	0	NA	NA	NA	NA	NA	SAK_RS11460	restriction endonuclease subunit S		#VALUE!	0
gene-SAK_RS11480	0	NA	NA	NA	NA	NA	SAK_RS11480	GNAT family N-acetyltransferase		#VALUE!	0
gene-SAK_RS11495	0	NA	NA	NA	NA	NA	SAK_RS11495	hypothetical protein		#VALUE!	0
gene-SAK_RS02460	4.57547	-2.68106	0.748124	-3.58371	0.000338747	NA	recX	recombination regulator RecX		0.155927	0
gene-SAK_RS10425	3.02599	-1.90538	0.74841	-2.54591	0.0108994	NA	SAK_RS10425	DUF1304 domain-containing protein		0.266945	0
gene-SAK_RS10365	3.85937	-1.85995	0.727202	-2.55768	0.0105372	NA	SAK_RS10365	peptidase		0.275485	0
gene-SAK_RS08365	2.99994	-1.84622	0.748596	-2.46624	0.013654	NA	dhaS	dihydroxyacetone kinase transcriptional activator DhaS		0.278121	0
gene-SAK_RS02110	2.6094	-1.73319	0.751688	-2.30573	0.0211256	NA	fabZ	3-hydroxyacyl-ACP dehydratase FabZ		0.300786	0
gene-SAK_RS03965	4.22211	-1.70774	0.716492	-2.38347	0.0171504	NA	SAK_RS03965	ABC transporter ATP-binding protein		0.30614	0
gene-SAK_RS07970	4.13257	-1.67642	0.711799	-2.35519	0.0185132	NA	SAK_RS07970	alpha/beta hydrolase		0.312857	0
gene-SAK_RS09630	2.33822	-1.60679	0.754005	-2.131	0.0330889	NA	SAK_RS09630	alanine racemase		0.328329	0
gene-SAK_RS01845	1.54374	-1.59591	0.745071	-2.14196	0.0321966	NA	SAK_RS01845	DUF1273 domain-containing protein		0.330813	0
gene-SAK_RS05760	4.63575	-1.54958	0.701886	-2.20773	0.027263	NA	coaB	phosphopantothenate--cysteine ligase		0.34161	0
gene-SAK_RS10450	1.43759	-1.52868	0.742029	-2.06013	0.0393858	NA	SAK_RS10450	DUF4065 domain-containing protein		0.346595	0
gene-SAK_RS07705	2.19548	-1.52179	0.754989	-2.01565	0.0438369	NA	SAK_RS07705	NUDIX domain-containing protein		0.348253	0
gene-SAK_RS00695	2.92005	-1.51746	0.740591	-2.04898	0.0404639	NA	SAK_RS00695	competence protein ComX		0.349301	0
gene-SAK_RS01640	1.61644	-1.5137	0.738537	-2.04959	0.040404	NA	SAK_RS01640	lipoprotein		0.350211	0
gene-SAK_RS08480	2.12447	-1.49287	0.754852	-1.97769	0.0479635	NA	SAK_RS08480	helix-turn-helix transcriptional regulator		0.355306	0
gene-SAK_RS07700	4.46106	-1.47662	0.700878	-2.10682	0.0351335	NA	SAK_RS07700	class I SAM-dependent methyltransferase		0.359329	0
gene-SAK_RS05905	3.78627	-1.47224	0.719078	-2.04739	0.0406194	NA	SAK_RS05905	GTP pyrophosphokinase family protein		0.360423	0
gene-SAK_RS06955	4.36241	-1.45963	0.695598	-2.09839	0.0358711	NA	SAK_RS06955	2-dehydropantoate 2-reductase		0.363586	0
gene-SAK_RS02210	4.51691	-1.45202	0.700662	-2.07236	0.0382323	NA	SAK_RS02210	hypothetical protein		0.365509	0
gene-SAK_RS01645	2.80615	-1.44326	0.74355	-1.94104	0.0522533	NA	SAK_RS01645	TetR/AcrR family transcriptional regulator		0.367735	0
gene-SAK_RS02070	4.20718	-1.41893	0.705196	-2.01211	0.0442083	NA	SAK_RS02070	MarR family transcriptional regulator		0.373989	0
gene-SAK_RS09810	3.00159	-1.41876	0.745539	-1.903	0.0570402	NA	SAK_RS09810	helix-turn-helix transcriptional regulator		0.374033	0
gene-SAK_RS04915	3.44794	-1.41582	0.726196	-1.94964	0.051219	NA	atpF	F0F1 ATP synthase subunit B		0.374796	0
gene-SAK_RS05050	3.55459	-1.40019	0.723524	-1.93524	0.0529613	NA	SAK_RS05050	YbbR-like domain-containing protein		0.378879	0
gene-SAK_RS09950	2.75611	-1.39379	0.743484	-1.87468	0.0608371	NA	SAK_RS09950	helix-turn-helix transcriptional regulator		0.380563	0
gene-SAK_RS09035	3.44299	-1.39364	0.723241	-1.92694	0.0539876	NA	SAK_RS09035	HD domain-containing protein		0.380604	0
gene-SAK_RS06290	4.29396	-1.38516	0.703946	-1.9677	0.0491024	NA	SAK_RS06290	glycosyltransferase family 2 protein		0.382848	0
gene-SAK_RS02695	1.49648	-1.37866	0.729111	-1.89087	0.0586413	NA	SAK_RS02695	galactose mutarotase		0.384577	0
gene-SAK_RS06090	3.56585	-1.37731	0.733857	-1.87681	0.0605441	NA	SAK_RS06090	helix-turn-helix transcriptional regulator		0.384936	0
gene-SAK_RS02740	4.26716	-1.37471	0.705027	-1.94986	0.0511927	NA	SAK_RS02740	hypothetical protein		0.385632	0
gene-SAK_RS01430	3.51363	-1.36751	0.724388	-1.88782	0.0590503	NA	SAK_RS01430	WXG100 family type VII secretion target		0.387559	0
gene-SAK_RS07920	1.95448	-1.36579	0.755157	-1.80862	0.0705108	NA	SAK_RS07920	glycosyltransferase		0.388022	0
gene-SAK_RS04220	4.07218	-1.36445	0.705378	-1.93435	0.0530699	NA	SAK_RS04220	transporter substrate-binding domain-containing protein		0.388383	0
gene-SAK_RS04960	3.27346	-1.35458	0.729897	-1.85586	0.063474	NA	SAK_RS04960	DNA/RNA non-specific endonuclease		0.391047	0
gene-SAK_RS07230	2.00463	-1.35252	0.755081	-1.79122	0.0732573	NA	SAK_RS07230	sortase		0.391608	0
gene-SAK_RS00850	3.9589	-1.3408	0.719321	-1.86398	0.0623249	NA	SAK_RS00850	ABC transporter permease		0.394802	0
gene-SAK_RS06140	1.82154	-1.33602	0.75492	-1.76975	0.0767686	NA	SAK_RS06140	DUF2273 domain-containing protein		0.396112	0
gene-SAK_RS00690	4.63183	-1.31552	0.697721	-1.88546	0.0593682	NA	SAK_RS00690	YjdF family protein		0.40178	0
gene-SAK_RS07935	1.85959	-1.31544	0.754329	-1.74386	0.0811843	NA	SAK_RS07935	DUF4956 domain-containing protein		0.401803	0
gene-SAK_RS04535	2.47183	-1.30986	0.750363	-1.74564	0.0808738	NA	SAK_RS04535	DNA internalization-related competence protein ComEC/Rec2		0.403359	0
gene-SAK_RS04515	2.60587	-1.30716	0.748838	-1.74558	0.0808839	NA	SAK_RS04515	GIY-YIG nuclease family protein		0.404116	0
gene-SAK_RS07750	2.54586	-1.29248	0.748176	-1.72751	0.0840762	NA	SAK_RS07750	ABC transporter ATP-binding protein		0.408248	0
gene-SAK_RS06810	3.2713	-1.28935	0.730222	-1.76569	0.0774476	NA	SAK_RS06810	DUF4649 family protein		0.409136	0
gene-SAK_RS08895	2.56415	-1.28396	0.752248	-1.70683	0.0878533	NA	SAK_RS08895	GrpB family protein		0.410666	0
gene-SAK_RS09815	1.82409	-1.27875	0.754999	-1.69371	0.0903205	NA	SAK_RS09815	WYL domain-containing protein		0.412153	0
gene-SAK_RS06020	1.74714	-1.27731	0.754378	-1.6932	0.0904182	NA	rarD	EamA family transporter RarD		0.412564	0
gene-SAK_RS10975	3.13895	-1.27215	0.734103	-1.73293	0.0831084	NA	SAK_RS10975	TetR family transcriptional regulator		0.414043	0
gene-SAK_RS11510	2.58962	-1.27148	0.749932	-1.69546	0.0899884	NA	SAK_RS11510	FanG protein		0.414235	0
gene-SAK_RS01120	4.56047	-1.27093	0.693459	-1.83274	0.0668407	NA	SAK_RS01120	type II secretion system F family protein		0.414392	0
gene-SAK_RS03070	2.46372	-1.25205	0.751155	-1.66683	0.0955477	NA	SAK_RS03070	hypothetical protein		0.419851	0
gene-SAK_RS05130	1.71394	-1.25022	0.754157	-1.65777	0.0973637	NA	SAK_RS05130	HD domain-containing protein		0.420384	0
gene-SAK_RS10395	2.38228	-1.24793	0.749378	-1.66528	0.0958567	NA	SAK_RS10395	GHKL domain-containing protein		0.421053	0
gene-SAK_RS10990	1.0937	-1.23886	0.725003	-1.70876	0.0874957	NA	SAK_RS10990	hypothetical protein		0.423709	0
gene-SAK_RS06915	4.37133	-1.23842	0.70281	-1.76209	0.0780538	NA	SAK_RS06915	DUF1149 family protein		0.423838	0
gene-SAK_RS02470	4.49907	-1.23326	0.701022	-1.75923	0.0785393	NA	SAK_RS02470	nucleoside phosphorylase		0.425356	0
gene-SAK_RS05535	1.68679	-1.23045	0.753285	-1.63344	0.102377	NA	SAK_RS05535	ribonuclease HII		0.426186	0
gene-SAK_RS03135	1.81948	-1.23022	0.754361	-1.63081	0.102931	NA	SAK_RS03135	hypothetical protein		0.426253	0
gene-SAK_RS04005	4.4599	-1.21858	0.696348	-1.74996	0.0801244	NA	SAK_RS04005	hypothetical protein		0.429704	0
gene-SAK_RS07435	1.06341	-1.21359	0.720848	-1.68357	0.0922657	NA	SAK_RS07435	8-oxo-dGTP diphosphatase		0.431193	0
gene-SAK_RS01665	1.67869	-1.20158	0.754192	-1.5932	0.111115	NA	SAK_RS01665	PadR family transcriptional regulator		0.434799	0
gene-SAK_RS05345	1.61385	-1.19708	0.752731	-1.59031	0.111764	NA	SAK_RS05345	ABC transporter ATP-binding protein		0.436158	0
gene-SAK_RS06505	2.23058	-1.17968	0.751234	-1.57032	0.11634	NA	SAK_RS06505	cystathionine beta-lyase		0.441449	0
gene-SAK_RS09865	1.13636	-1.1779	0.711898	-1.65458	0.0980088	NA	SAK_RS09865	DUF1310 family protein		0.441996	0
gene-SAK_RS02615	3.88133	-1.17648	0.727919	-1.61622	0.106047	NA	SAK_RS02615	PTS galactitol transporter subunit IIC		0.44243	0
gene-SAK_RS05840	2.20949	-1.15711	0.751699	-1.53932	0.123725	NA	SAK_RS05840	NAD(P)H-dependent oxidoreductase		0.44841	0
gene-SAK_RS03265	1.71648	-1.15119	0.752954	-1.5289	0.126289	NA	SAK_RS03265	phage holin		0.450253	0
gene-SAK_RS01945	0.990705	-1.1339	0.716662	-1.58219	0.113606	NA	SAK_RS01945	response regulator transcription factor		0.455684	0
gene-SAK_RS08065	1.5803	-1.12547	0.752184	-1.49626	0.134585	NA	SAK_RS08065	DUF2129 domain-containing protein		0.458354	0
gene-SAK_RS05620	2.96085	-1.12398	0.73828	-1.52244	0.1279	NA	essB	type VII secretion protein EssB		0.458825	0
gene-SAK_RS01880	2.85191	-1.12246	0.735782	-1.52553	0.127127	NA	SAK_RS01880	ABC transporter permease		0.459311	0
gene-SAK_RS07235	1.51255	-1.12241	0.751386	-1.49379	0.135231	NA	SAK_RS07235	hypothetical protein		0.459326	0
gene-SAK_RS08180	0.993855	-1.11897	0.713777	-1.56768	0.116957	NA	SAK_RS08180	acylphosphatase		0.460422	0
gene-SAK_RS08995	3.4513	-1.11861	0.722674	-1.54787	0.121653	NA	SAK_RS08995	aromatic acid exporter family protein		0.460538	0
gene-SAK_RS09875	4.43107	-1.11135	0.714169	-1.55614	0.119675	NA	SAK_RS09875	hypothetical protein		0.462862	0
gene-SAK_RS02380	3.27571	-1.07646	0.725117	-1.48453	0.137669	NA	SAK_RS02380	rhomboid family intramembrane serine protease		0.474192	0
gene-SAK_RS05480	2.80428	-1.05858	0.750231	-1.411	0.158244	NA	SAK_RS05480	type I restriction endonuclease subunit S		0.480105	0
gene-SAK_RS09880	3.8927	-1.05358	0.717112	-1.46919	0.14178	NA	SAK_RS09880	type II toxin-antitoxin system RelB/DinJ family antitoxin		0.481773	0
gene-SAK_RS02200	0.892314	-1.05231	0.708288	-1.48572	0.137354	NA	SAK_RS02200	hypothetical protein		0.482194	0
gene-SAK_RS06460	2.06868	-1.05146	0.753198	-1.39599	0.162717	NA	SAK_RS06460	FAD-binding oxidoreductase		0.48248	0
gene-SAK_RS05505	0.889164	-1.04315	0.707076	-1.4753	0.140131	NA	dprA	DNA-protecting protein DprA		0.485267	0
gene-SAK_RS05280	2.71827	-1.035	0.739719	-1.39918	0.16176	NA	SAK_RS05280	class A sortase		0.488016	0
gene-SAK_RS09185	1.5592	-1.03199	0.747145	-1.38124	0.167204	NA	SAK_RS09185	amidohydrolase		0.489036	0
gene-SAK_RS11230	3.17127	-1.02302	0.736146	-1.3897	0.164621	NA	SAK_RS11230	hypothetical protein		0.492085	0
gene-SAK_RS08680	0.857417	-1.02032	0.704718	-1.44783	0.147663	NA	SAK_RS08680	phosphatase PAP2 family protein		0.493008	0
gene-SAK_RS10400	3.85976	-1.01645	0.711455	-1.4287	0.153092	NA	SAK_RS10400	response regulator		0.49433	0
gene-SAK_RS06030	3.9716	-1.00475	0.714004	-1.40721	0.159365	NA	SAK_RS06030	homoserine dehydrogenase		0.498355	0
gene-SAK_RS10860	1.4167	-1.00124	0.749788	-1.33537	0.181756	NA	SAK_RS10860	hypothetical protein		0.49957	0
gene-SAK_RS02910	0.855961	-0.989942	0.702023	-1.41013	0.158502	NA	SAK_RS02910	YggT family protein		0.503498	0
gene-SAK_RS10995	2.53978	-0.988671	0.744832	-1.32737	0.184385	NA	SAK_RS10995	hypothetical protein		0.503942	0
gene-SAK_RS01370	1.33661	-0.988368	0.745959	-1.32496	0.185184	NA	SAK_RS01370	helix-turn-helix transcriptional regulator		0.504048	0
gene-SAK_RS00335	1.37926	-0.974182	0.74147	-1.31385	0.188896	NA	SAK_RS00335	sugar ABC transporter permease		0.509028	0
gene-SAK_RS10215	3.06937	-0.967509	0.725801	-1.33302	0.182525	NA	SAK_RS10215	IreB family regulatory phosphoprotein		0.511388	0
gene-SAK_RS09775	2.62278	-0.963809	0.74289	-1.29738	0.194501	NA	SAK_RS09775	hypothetical protein		0.512701	0
gene-SAK_RS04860	0.895464	-0.963348	0.690079	-1.396	0.162715	NA	SAK_RS04860	sugar translocase		0.512865	0
gene-SAK_RS05910	3.19017	-0.961422	0.728306	-1.32008	0.186808	NA	SAK_RS05910	CYTH domain-containing protein		0.51355	0
gene-SAK_RS05475	4.39043	-0.951362	0.689609	-1.37957	0.16772	NA	SAK_RS05475	DUF2130 domain-containing protein		0.517144	0
gene-SAK_RS03600	3.72739	-0.948645	0.719718	-1.31808	0.187477	NA	SAK_RS03600	TetR/AcrR family transcriptional regulator		0.518119	0
gene-SAK_RS04575	4.07681	-0.940203	0.709461	-1.32524	0.185093	NA	SAK_RS04575	PTS beta-glucoside transporter subunit IIBCA		0.52116	0
gene-SAK_RS11380	2.55323	-0.937203	0.747089	-1.25447	0.20967	NA	SAK_RS11380	hypothetical protein		0.522244	0
gene-SAK_RS06860	3.03557	-0.936468	0.728075	-1.28622	0.198365	NA	SAK_RS06860	MarR family transcriptional regulator		0.522511	0
gene-SAK_RS08430	3.61341	-0.932135	0.71979	-1.29501	0.195317	NA	SAK_RS08430	nicotinate-nucleotide adenylyltransferase		0.524082	0
gene-SAK_RS10680	3.48541	-0.914242	0.72038	-1.26911	0.204402	NA	SAK_RS10680	B3/4 domain-containing protein		0.530623	0
gene-SAK_RS04695	1.93359	-0.914059	0.754936	-1.21078	0.225981	NA	SAK_RS04695	DUF3169 family protein		0.53069	0
gene-SAK_RS09625	1.31371	-0.912674	0.746101	-1.22326	0.221232	NA	SAK_RS09625	PTS mannose transporter subunit IIA		0.531199	0
gene-SAK_RS05075	4.66983	-0.904586	0.682494	-1.32541	0.185034	NA	SAK_RS05075	acyl-ACP thioesterase		0.534186	0
gene-SAK_RS04820	1.89444	-0.903199	0.755144	-1.19606	0.231672	NA	thiD	bifunctional hydroxymethylpyrimidine kinase/phosphomethylpyrimidine kinase		0.5347	0
gene-SAK_RS01250	1.82575	-0.877157	0.754892	-1.16196	0.24525	NA	SAK_RS01250	ABC transporter permease		0.544439	0
gene-SAK_RS02650	1.23641	-0.873352	0.7429	-1.1756	0.239755	NA	SAK_RS02650	sugar ABC transporter permease		0.545877	0
gene-SAK_RS04650	4.5337	-0.866811	0.717573	-1.20798	0.227057	NA	SAK_RS04650	HAD hydrolase-like protein		0.548358	0
gene-SAK_RS01720	2.28299	-0.856622	0.749475	-1.14296	0.253054	NA	SAK_RS01720	aquaporin family protein		0.552244	0
gene-SAK_RS06390	0.749814	-0.855403	0.687193	-1.24478	0.213213	NA	SAK_RS06390	ATP-binding cassette domain-containing protein		0.552711	0
gene-SAK_RS07885	3.36511	-0.854096	0.718943	-1.18799	0.234838	NA	SAK_RS07885	Gfo/Idh/MocA family oxidoreductase		0.553212	0
gene-SAK_RS04920	2.27634	-0.851055	0.745193	-1.14206	0.253429	NA	SAK_RS04920	F0F1 ATP synthase subunit delta		0.554379	0
gene-SAK_RS11245	1.13522	-0.84827	0.738074	-1.1493	0.250431	NA	SAK_RS11245	hypothetical protein		0.55545	0
gene-SAK_RS05100	4.51799	-0.840402	0.673604	-1.24762	0.212171	NA	cas2	CRISPR-associated endonuclease Cas2		0.558488	0
gene-SAK_RS07800	4.4272	-0.838295	0.706896	-1.18588	0.235669	NA	SAK_RS07800	LysR family transcriptional regulator		0.559304	0
gene-SAK_RS10815	2.86739	-0.817083	0.743441	-1.09906	0.271744	NA	SAK_RS10815	hypothetical protein		0.567588	0
gene-SAK_RS10120	4.49229	-0.813967	0.674893	-1.20607	0.227791	NA	SAK_RS10120	GntR family transcriptional regulator		0.568816	0
gene-SAK_RS10675	4.54683	-0.812414	0.681481	-1.19213	0.23321	NA	SAK_RS10675	Crp/Fnr family transcriptional regulator		0.569428	0
gene-SAK_RS07805	0.781561	-0.810158	0.670528	-1.20824	0.226955	NA	SAK_RS07805	DUF3397 domain-containing protein		0.570319	0
gene-SAK_RS04540	0.722673	-0.805002	0.670865	-1.19995	0.230161	NA	SAK_RS04540	Cof-type HAD-IIB family hydrolase		0.572361	0
gene-SAK_RS11260	0.722673	-0.805002	0.670865	-1.19995	0.230161	NA	SAK_RS11260	YydF family exported signaling peptide		0.572361	0
gene-SAK_RS04805	2.21489	-0.793785	0.75229	-1.05516	0.291353	NA	SAK_RS04805	ATP-binding cassette domain-containing protein		0.576829	0
gene-SAK_RS04215	2.31693	-0.782789	0.748832	-1.04535	0.295862	NA	SAK_RS04215	amino acid ABC transporter permease		0.581242	0
gene-SAK_RS05065	2.68743	-0.775937	0.733799	-1.05743	0.290318	NA	SAK_RS05065	hypothetical protein		0.584009	0
gene-SAK_RS04115	1.78965	-0.775323	0.752256	-1.03066	0.302699	NA	SAK_RS04115	glucuronide permease		0.584258	0
gene-SAK_RS01235	2.23794	-0.768256	0.750299	-1.02393	0.305867	NA	lrgB	antiholin-like protein LrgB		0.587127	0
gene-SAK_RS04125	1.64616	-0.762155	0.750163	-1.01599	0.309636	NA	uidA	beta-glucuronidase		0.589615	0
gene-SAK_RS10380	1.71815	-0.759142	0.754926	-1.00558	0.314615	NA	SAK_RS10380	YfcC family protein		0.590848	0
gene-SAK_RS08410	1.10917	-0.758238	0.737163	-1.02859	0.303673	NA	SAK_RS08410	class I SAM-dependent methyltransferase		0.591218	0
gene-SAK_RS09900	1.13487	-0.755249	0.72999	-1.0346	0.300855	NA	SAK_RS09900	streptomycin resistance protein		0.592444	0
gene-SAK_RS07190	1.17412	-0.754113	0.730434	-1.03242	0.301876	NA	SAK_RS07190	DUF1803 domain-containing protein		0.592911	0
gene-SAK_RS07940	1.58981	-0.752791	0.754466	-0.997779	0.318386	NA	SAK_RS07940	polyphosphate polymerase domain-containing protein		0.593455	0
gene-SAK_RS10790	4.34153	-0.750885	0.700103	-1.07254	0.28348	NA	SAK_RS10790	hypothetical protein		0.594239	0
gene-SAK_RS01635	1.14552	-0.748621	0.730746	-1.02446	0.305617	NA	SAK_RS01635	RNA polymerase sigma factor		0.595172	0
gene-SAK_RS09860	1.6578	-0.742653	0.754983	-0.983668	0.325279	NA	SAK_RS09860	DUF1310 family protein		0.597639	0
gene-SAK_RS08005	2.07845	-0.740244	0.752752	-0.983384	0.325419	NA	SAK_RS08005	copper homeostasis protein CutC		0.598638	0
[truncated: 136 more rows]
