# Supplementary material for: Adaptation to zinc restriction in Streptococcus agalactiae: role of the ribosomal protein and zinc-importers regulated by AdcR
Source: mSphere. 2024 Oct 31;9(11):e00614-24. doi: 10.1128/msphere.00614-24 (PMC11580457; doi:10.1128/msphere.00614-24)
Supplement: Table S3 — Transcriptomic analyses, 300 versus 10 µM Zn. [file msphere.00614-24-s0005.xlsx]

## Sheet: 300_v_10_DESeq2_result_file
Overexpressed in condition of zinc excess (Zn=300µM)	Underexpressed in condition of zinc excess (Zn=300µM)
Gene_ID	Base mean	log2 (FC)	StdErr	Wald-Stats	P-value	P-adj	Gene name	Product	=-LOG10(adjusted P value)	FC
gene-SAK_RS03520	35.4341	-2.28449	0.539745	-4.23253	2.31073e-05	0.0106525	SAK_RS03520	CsbD family protein	1.97255	0.205258
gene-SAK_RS09650	29.2928	-2.09893	0.489005	-4.29225	1.76875e-05	0.0106525	SAK_RS09650	ABC transporter ATP-binding protein	1.97255	0.233431
gene-SAK_RS10300	224.65	-1.99655	0.453668	-4.40091	1.07799e-05	0.0106525	rpmF	50S ribosomal protein L32	1.97255	0.250598
gene-SAK_RS02210	11.2985	-2.27259	0.558181	-4.07142	4.67278e-05	0.0115845	SAK_RS02210	hypothetical protein	1.93612	0.206958
gene-SAK_RS02460	7.27745	-2.38026	0.587076	-4.05442	5.02583e-05	0.0115845	recX	recombination regulator RecX	1.93612	0.192075
gene-SAK_RS04660	17.6725	-2.19212	0.533694	-4.10744	4.00066e-05	0.0115845	prsA	peptidylprolyl isomerase PrsA	1.93612	0.21883
gene-SAK_RS03510	9.14589	-2.23897	0.564572	-3.96578	7.31569e-05	0.012647	SAK_RS03510	HAMP domain-containing histidine kinase	1.89801	0.211838
gene-SAK_RS11205	23.2048	-2.16471	0.5416	-3.99688	6.41834e-05	0.012647	SAK_RS11205	hypothetical protein	1.89801	0.223027
gene-SAK_RS04565	215.543	1.35976	0.349419	3.89149	9.96296e-05	0.0153097	SAK_RS04565	superoxide dismutase	1.81503	2.56643
gene-SAK_RS00505	11.5964	-2.12578	0.562003	-3.78251	0.000155255	0.0210744	SAK_RS00505	50S ribosomal protein L24	1.67625	0.229127
gene-SAK_RS03460	1151.83	1.20568	0.33039	3.64926	0.000262997	0.0210744	SAK_RS03460	50S ribosomal protein L19	1.67625	2.30646
gene-SAK_RS03560	37.9758	-1.54769	0.414743	-3.73168	0.000190207	0.0210744	SAK_RS03560	YueI family protein	1.67625	0.342058
gene-SAK_RS04620	10.9064	-2.03519	0.56151	-3.6245	0.000289525	0.0210744	SAK_RS04620	glucosamine-6-phosphate deaminase	1.67625	0.243976
gene-SAK_RS05360	54.8586	-1.57406	0.430393	-3.65726	0.000254925	0.0210744	SAK_RS05360	sensor histidine kinase	1.67625	0.335862
gene-SAK_RS05875	37.6003	-1.60773	0.437151	-3.67774	0.000235306	0.0210744	SAK_RS05875	hypothetical protein	1.67625	0.328115
gene-SAK_RS08750	593.611	1.16076	0.319115	3.63744	0.000275365	0.0210744	SAK_RS08750	aquaporin family protein	1.67625	2.23575
gene-SAK_RS08910	82.8532	-1.83773	0.501676	-3.66318	0.000249107	0.0210744	SAK_RS08910	YbaB/EbfC family nucleoid-associated protein	1.67625	0.279762
gene-SAK_RS08930	13.7075	-2.07006	0.551845	-3.75115	0.000176023	0.0210744	SAK_RS08930	DUF536 domain-containing protein	1.67625	0.23815
gene-SAK_RS10850	7.1977	-2.10258	0.578451	-3.63484	0.000278154	0.0210744	SAK_RS10850	hypothetical protein	1.67625	0.232842
gene-SAK_RS10365	8.02394	-2.08358	0.583041	-3.57364	0.000352056	0.0243446	SAK_RS10365	peptidase	1.6136	0.235928
gene-SAK_RS10555	1306.6	1.20018	0.339626	3.53382	0.000409605	0.0269754	rpsD	30S ribosomal protein S4	1.56903	2.29768
gene-SAK_RS00885	26.1037	-1.59655	0.475102	-3.36045	0.000778162	0.0433212	SAK_RS00885	L-lactate dehydrogenase	1.3633	0.330666
gene-SAK_RS01360	1194.26	1.09679	0.326552	3.3587	0.000783102	0.0433212	rpsI	30S ribosomal protein S9	1.3633	2.13878
gene-SAK_RS08950	18.8574	-1.79471	0.533616	-3.3633	0.000770176	0.0433212	SAK_RS08950	aminotransferase class V-fold PLP-dependent enzyme	1.3633	0.28823
gene-SAK_RS09325	1237.81	1.06407	0.314064	3.38809	0.000703823	0.0433212	rpsB	30S ribosomal protein S2	1.3633	2.09083
gene-SAK_RS02130	61.1312	-1.40535	0.422146	-3.32906	0.000871409	0.0463523	SAK_RS02130	hypothetical protein	1.33393	0.377527
gene-SAK_RS07775	297.984	1.11395	0.337821	3.29745	0.000975664	0.0481908	SAK_RS07775	50S ribosomal protein L1	1.31704	2.16437
gene-SAK_RS11145	16.5341	-1.74972	0.529251	-3.30602	0.000946314	0.0481908	SAK_RS11145	hypothetical protein	1.31704	0.29736
gene-SAK_RS05220	33.5634	-1.43216	0.436626	-3.28006	0.00103784	0.049494	SAK_RS05220	amino acid ABC transporter substrate-binding protein	1.30545	0.370575
gene-SAK_RS01425	15.8568	-1.8035	0.556537	-3.24058	0.00119286	0.0549907	SAK_RS01425	hypothetical protein	1.25971	0.286478
gene-SAK_RS02025	15.182	-1.64983	0.530843	-3.10795	0.00188389	0.0826531	raiA	ribosome-associated translation inhibitor RaiA	1.08274	0.318677
gene-SAK_RS03020	2423.77	1.26398	0.409242	3.0886	0.00201104	0.0826531	SAK_RS03020	HU family DNA-binding protein	1.08274	2.40158
gene-SAK_RS05270	1185.34	1.20888	0.391791	3.08552	0.00203196	0.0826531	SAK_RS05270	L-lactate dehydrogenase	1.08274	2.31158
gene-SAK_RS11420	43.4106	-1.5206	0.492644	-3.08661	0.00202454	0.0826531	SAK_RS11420	hypothetical protein	1.08274	0.348541
gene-SAK_RS07745	126.338	1.05737	0.345195	3.0631	0.00219058	0.0860467	SAK_RS07745	UMP kinase	1.06527	2.08113
gene-SAK_RS07780	31.5854	-1.51489	0.495639	-3.05644	0.00223983	0.0860467	rplK	50S ribosomal protein L11	1.06527	0.349923
gene-SAK_RS01865	74.8388	1.15237	0.383593	3.00416	0.0026632	0.0995459	SAK_RS01865	S-ribosylhomocysteine lyase	1.00198	2.22279
gene-SAK_RS07000	32.6867	-1.40852	0.471951	-2.98447	0.00284069	0.103386	rpsP	30S ribosomal protein S16	0.985538	0.376697
gene-SAK_RS00320	110.337	-1.16714	0.396257	-2.9454	0.00322534	0.114349	SAK_RS00320	LysM peptidoglycan-binding domain-containing protein	0.941767	0.445305
gene-SAK_RS02520	30.5393	1.25452	0.428336	2.92882	0.00340252	0.114349	SAK_RS02520	IS3-like element IS861 family transposase	0.941767	2.38587
gene-SAK_RS06650	6.93652	-1.6925	0.576999	-2.93327	0.0033541	0.114349	SAK_RS06650	hypothetical protein	0.941767	0.309391
gene-SAK_RS08780	22.2678	-1.44004	0.492746	-2.92247	0.00347264	0.114349	SAK_RS08780	polyprenyl synthetase family protein	0.941767	0.368558
gene-SAK_RS07655	118.996	-1.19957	0.411754	-2.91331	0.00357615	0.114694	SAK_RS07655	transglutaminase	0.940458	0.435405
gene-SAK_RS11275	14.6939	-1.51115	0.519831	-2.90701	0.00364899	0.114694	rpmG	50S ribosomal protein L33	0.940458	0.35083
gene-SAK_RS04440	409.636	1.06973	0.370613	2.88639	0.00389692	0.117757	SAK_RS04440	triose-phosphate isomerase	0.929014	2.09905
gene-SAK_RS08990	33.2127	1.23716	0.429771	2.87864	0.00399393	0.117757	SAK_RS08990	MerR family transcriptional regulator	0.929014	2.35734
gene-SAK_RS10610	15.5443	-1.53451	0.533184	-2.87802	0.00400186	0.117757	SAK_RS10610	LysM peptidoglycan-binding domain-containing protein	0.929014	0.345196
gene-SAK_RS05365	147.453	0.971178	0.340633	2.8511	0.00435684	0.12297	xerS	tyrosine recombinase XerS	0.910202	1.96044
gene-SAK_RS07710	13.7971	-1.4811	0.519404	-2.85153	0.00435091	0.12297	SAK_RS07710	DUF4037 domain-containing protein	0.910202	0.358216
gene-SAK_RS10040	1449.91	0.865309	0.304235	2.84421	0.00445216	0.123147	SAK_RS10040	leucine--tRNA ligase	0.909577	1.82173
gene-SAK_RS08655	22.1928	-1.43527	0.507804	-2.82642	0.00470722	0.127649	SAK_RS08655	single-stranded DNA-binding protein	0.893984	0.369779
gene-SAK_RS03565	2061.24	1.02169	0.367233	2.78213	0.00540029	0.132141	SAK_RS03565	phosphopyruvate hydratase	0.878962	2.0303
gene-SAK_RS05290	6.2109	-1.60898	0.573801	-2.80407	0.00504624	0.132141	SAK_RS05290	DUF1002 domain-containing protein	0.878962	0.327831
gene-SAK_RS05910	6.35415	-1.60707	0.573864	-2.80043	0.00510342	0.132141	SAK_RS05910	CYTH domain-containing protein	0.878962	0.328265
gene-SAK_RS09020	360.574	0.99734	0.358834	2.77939	0.00544617	0.132141	rpsG	30S ribosomal protein S7	0.878962	1.99632
gene-SAK_RS09545	5.85243	-1.62743	0.584868	-2.78257	0.00539306	0.132141	SAK_RS09545	DeoR/GlpR transcriptional regulator	0.878962	0.323663
gene-SAK_RS11020	160.561	1.02756	0.368624	2.78756	0.00531064	0.132141	SAK_RS11020	hypothetical protein	0.878962	2.03858
gene-SAK_RS00495	6.82887	-1.60411	0.581607	-2.75806	0.00581448	0.134727	rpsQ	30S ribosomal protein S17	0.870545	0.328938
gene-SAK_RS00690	8.65123	-1.60674	0.582924	-2.75635	0.005845	0.134727	SAK_RS00690	YjdF family protein	0.870545	0.328339
gene-SAK_RS06900	36.3547	-1.30928	0.473452	-2.7654	0.00568529	0.134727	SAK_RS06900	ABC-F family ATP-binding cassette domain-containing protein	0.870545	0.403521
gene-SAK_RS09855	6.20384	-1.59176	0.578767	-2.75026	0.00595473	0.135006	SAK_RS09855	WXG100 family type VII secretion target	0.869646	0.331766
gene-SAK_RS10440	52.1381	-1.14793	0.419334	-2.73752	0.0061905	0.138088	SAK_RS10440	DUF4298 domain-containing protein	0.859844	0.451271
gene-SAK_RS06170	63.86	1.28887	0.474868	2.71416	0.0066444	0.140523	SAK_RS06170	uracil transporter	0.852254	2.44336
gene-SAK_RS06195	303.942	-0.964843	0.354334	-2.72298	0.00646966	0.140523	SAK_RS06195	DUF3862 domain-containing protein	0.852254	0.512334
gene-SAK_RS06580	18.6554	-1.2642	0.465283	-2.71706	0.00658652	0.140523	SAK_RS06580	hypothetical protein	0.852254	0.41633
gene-SAK_RS07830	219.489	-0.980807	0.363076	-2.70139	0.00690511	0.140523	SAK_RS07830	peptidylprolyl isomerase	0.852254	0.506696
gene-SAK_RS09015	1208.02	1.06285	0.393474	2.70119	0.00690928	0.140523	fusA	elongation factor G	0.852254	2.08905
gene-SAK_RS10655	70.3345	0.967297	0.356893	2.71032	0.00672175	0.140523	SAK_RS10655	sugar transporter	0.852254	1.95517
gene-SAK_RS10220	76.0444	-1.14406	0.426415	-2.68297	0.00729715	0.14626	SAK_RS10220	transcriptional regulator Spx	0.834874	0.452485
gene-SAK_RS00065	8.49011	-1.45899	0.548605	-2.65946	0.00782663	0.153026	hpt	hypoxanthine phosphoribosyltransferase	0.815233	0.363747
gene-SAK_RS06565	11.6571	-1.37962	0.519927	-2.65348	0.00796667	0.153026	SAK_RS06565	epoxyqueuosine reductase QueH	0.815233	0.384321
gene-SAK_RS11310	4588.89	0.93306	0.351493	2.65456	0.00794109	0.153026	SAK_RS11310	hypothetical protein	0.815233	1.90932
gene-SAK_RS06190	60.6642	-1.09694	0.417897	-2.62491	0.00866714	0.164201	SAK_RS06190	membrane protein	0.784625	0.467506
gene-SAK_RS01960	19.5421	-1.27661	0.491291	-2.59848	0.00936376	0.175001	SAK_RS01960	glycyl-radical enzyme activating protein	0.756959	0.412764
gene-SAK_RS02560	116.106	-1.04748	0.40691	-2.57424	0.010046	0.185248	SAK_RS02560	TetR/AcrR family transcriptional regulator	0.732247	0.483811
gene-SAK_RS03770	62.1646	0.973965	0.379745	2.56479	0.0103238	0.185427	SAK_RS03770	hypothetical protein	0.731828	1.96423
gene-SAK_RS06950	24.5377	-1.15855	0.450922	-2.5693	0.0101904	0.185427	SAK_RS06950	YSIRK-type signal peptide-containing protein	0.731828	0.447961
gene-SAK_RS05755	7.77595	-1.42261	0.556463	-2.55653	0.0105723	0.187456	SAK_RS05755	biotin/lipoate A/B protein ligase family protein	0.727102	0.373036
gene-SAK_RS03355	66.043	0.998985	0.396608	2.51882	0.0117748	0.195505	SAK_RS03355	IS1182-like element IS1563 family transposase	0.708841	1.99859
gene-SAK_RS04310	20.2741	1.13247	0.449486	2.51948	0.0117528	0.195505	SAK_RS04310	HPr kinase/phosphorylase	0.708841	2.19234
gene-SAK_RS06220	9.43318	-1.36876	0.542789	-2.52172	0.0116783	0.195505	SAK_RS06220	DUF2969 domain-containing protein	0.708841	0.387223
gene-SAK_RS08715	103.482	-0.993359	0.392097	-2.53345	0.0112944	0.195505	SAK_RS08715	hypothetical protein	0.708841	0.502307
gene-SAK_RS09375	52.3897	-0.972541	0.386565	-2.51585	0.0118745	0.195505	SAK_RS09375	cyclic nucleotide-binding domain-containing protein	0.708841	0.509608
gene-SAK_RS10950	20.3173	-1.211	0.478644	-2.53006	0.0114043	0.195505	SAK_RS10950	TM2 domain-containing protein	0.708841	0.43197
gene-SAK_RS06755	40.2556	0.990075	0.396008	2.50014	0.0124144	0.201989	SAK_RS06755	YihA family ribosome biogenesis GTP-binding protein	0.694671	1.98629
gene-SAK_RS06480	261.277	0.846413	0.339242	2.49501	0.0125954	0.202551	SAK_RS06480	adenine phosphoribosyltransferase	0.693465	1.79802
gene-SAK_RS00260	34.6574	-1.105	0.445513	-2.48029	0.0131274	0.20868	recO	DNA repair protein RecO	0.680519	0.464901
gene-SAK_RS02070	5.33988	-1.41889	0.579846	-2.44701	0.0144048	0.226384	SAK_RS02070	MarR family transcriptional regulator	0.645154	0.374001
gene-SAK_RS06290	5.6718	-1.4103	0.580601	-2.42903	0.0151391	0.235251	SAK_RS06290	glycosyltransferase family 2 protein	0.628468	0.376233
gene-SAK_RS02215	67.4155	-1.15182	0.475818	-2.42072	0.0154896	0.238024	SAK_RS02215	hypothetical protein	0.62338	0.450056
gene-SAK_RS03830	15.9657	-1.16824	0.485732	-2.40512	0.0161673	0.245708	SAK_RS03830	ClbS/DfsB family four-helix bundle protein	0.609581	0.444964
gene-SAK_RS11140	90.8369	-1.20295	0.5012	-2.40013	0.0163892	0.246373	SAK_RS11140	hypothetical protein	0.608407	0.434388
gene-SAK_RS08580	23.3243	1.27285	0.531463	2.395	0.0166203	0.247161	SAK_RS08580	LacI family transcriptional regulator	0.607021	2.41639
gene-SAK_RS05335	7.82563	-1.34266	0.564257	-2.37952	0.0173354	0.252248	SAK_RS05335	hypothetical protein	0.598172	0.394293
gene-SAK_RS05770	99.4153	0.87321	0.367539	2.37583	0.0175097	0.252248	SAK_RS05770	ECF transporter S component	0.598172	1.83173
gene-SAK_RS07665	22.177	-1.19203	0.500638	-2.38103	0.0172645	0.252248	SAK_RS07665	hypothetical protein	0.598172	0.437685
gene-SAK_RS05310	218.387	0.828294	0.349745	2.36828	0.0178709	0.254799	guaA	glutamine-hydrolyzing GMP synthase	0.593803	1.77558
gene-SAK_RS02565	117.213	-0.996103	0.426244	-2.33693	0.0194428	0.273625	SAK_RS02565	YSIRK-targeted surface antigen transcriptional regulator	0.562844	0.501353
gene-SAK_RS06205	1054.35	0.931069	0.398887	2.33417	0.0195871	0.273625	rpsA	30S ribosomal protein S1	0.562844	1.90669
gene-SAK_RS00800	64.9837	1.04394	0.4505	2.31728	0.0204883	0.283353	SAK_RS00800	carbonic anhydrase	0.547673	2.06185
gene-SAK_RS02730	33.1887	1.03732	0.448717	2.31175	0.0207915	0.2847	SAK_RS02730	Gfo/Idh/MocA family oxidoreductase	0.545613	2.05241
gene-SAK_RS05210	11.1787	-1.23197	0.534424	-2.30523	0.0211539	0.285106	SAK_RS05210	amino acid ABC transporter permease	0.544994	0.425736
gene-SAK_RS08315	71.1493	0.946047	0.410645	2.30381	0.0212335	0.285106	brnQ	branched-chain amino acid transport system II carrier protein	0.544994	1.92659
gene-SAK_RS09095	9.68695	-1.23973	0.539029	-2.29993	0.0214521	0.285272	SAK_RS09095	DUF2974 domain-containing protein	0.544741	0.423452
gene-SAK_RS05355	32.3304	-0.959386	0.419851	-2.28506	0.0223093	0.293348	SAK_RS05355	response regulator transcription factor	0.532616	0.514276
gene-SAK_RS10130	131.538	0.854756	0.374549	2.2821	0.0224837	0.293348	groL	chaperonin GroEL	0.532616	1.80845
gene-SAK_RS00375	71.7694	0.820589	0.361436	2.27036	0.0231858	0.299682	purD	phosphoribosylamine--glycine ligase	0.523339	1.76613
gene-SAK_RS07050	227.099	0.898467	0.396952	2.26341	0.0236102	0.300244	SAK_RS07050	50S ribosomal protein L27	0.522526	1.86408
gene-SAK_RS08325	27.9095	1.00802	0.445523	2.26255	0.0236635	0.300244	SAK_RS08325	ABC transporter permease	0.522526	2.01115
gene-SAK_RS00430	14.1563	1.09849	0.490206	2.24087	0.0250348	0.31192	adhP	alcohol dehydrogenase AdhP	0.505957	2.1413
gene-SAK_RS06660	69.8322	-0.98505	0.43908	-2.24344	0.0248684	0.31192	SAK_RS06660	site-specific integrase	0.505957	0.505208
gene-SAK_RS00905	59.3274	-1.03759	0.466372	-2.22482	0.0260932	0.317513	SAK_RS00905	SPFH domain-containing protein	0.498238	0.487139
gene-SAK_RS02845	456.703	0.800628	0.359327	2.22813	0.0258718	0.317513	SAK_RS02845	prepilin peptidase	0.498238	1.74186
gene-SAK_RS05105	17.6103	-1.14001	0.512677	-2.22364	0.0261724	0.317513	csn2	type II-A CRISPR-associated protein Csn2	0.498238	0.453756
gene-SAK_RS00565	9.46043	-1.19679	0.542024	-2.20801	0.0272437	0.319176	rpsM	30S ribosomal protein S13	0.49597	0.436243
gene-SAK_RS02005	41.5615	0.887497	0.402517	2.20487	0.0274634	0.319176	cysK	cysteine synthase A	0.49597	1.84996
gene-SAK_RS06320	8.66395	-1.22283	0.551837	-2.21593	0.0266964	0.319176	SAK_RS06320	capsular polysaccharide biosynthesis protein CpsC	0.49597	0.428441
gene-SAK_RS07545	42.7426	1.01022	0.456907	2.211	0.0270357	0.319176	SAK_RS07545	hypothetical protein	0.49597	2.01422
gene-SAK_RS07845	104.155	-0.948071	0.429715	-2.20628	0.0273646	0.319176	SAK_RS07845	metal ABC transporter substrate-binding protein	0.49597	0.518325
gene-SAK_RS00325	6.46154	1.23121	0.560771	2.19556	0.0281232	0.32412	SAK_RS00325	N-acetylmannosamine-6-phosphate 2-epimerase	0.489294	2.34763
gene-SAK_RS05175	8.23446	-1.22069	0.559109	-2.18327	0.0290157	0.331643	SAK_RS05175	GntR family transcriptional regulator	0.47933	0.429078
gene-SAK_RS02195	27.565	-0.970817	0.447975	-2.16713	0.0302253	0.335211	SAK_RS02195	LCP family protein	0.474681	0.510217
gene-SAK_RS03045	7.17209	-1.21835	0.564251	-2.15923	0.030832	0.335211	SAK_RS03045	helix-turn-helix transcriptional regulator	0.474681	0.429774
gene-SAK_RS04725	218.107	0.941143	0.433494	2.17106	0.0299264	0.335211	SAK_RS04725	phosphocarrier protein HPr	0.474681	1.92005
gene-SAK_RS05185	399.854	0.781046	0.361127	2.1628	0.0305563	0.335211	SAK_RS05185	ATP-dependent 6-phosphofructokinase	0.474681	1.71838
gene-SAK_RS06890	86.1649	-0.878719	0.405289	-2.16813	0.030149	0.335211	SAK_RS06890	ABC transporter ATP-binding protein	0.474681	0.54385
gene-SAK_RS09010	3437.6	0.987191	0.45772	2.15676	0.0310246	0.335211	gap	type I glyceraldehyde-3-phosphate dehydrogenase	0.474681	1.98232
gene-SAK_RS10180	13.8855	-1.10056	0.510041	-2.15778	0.0309449	0.335211	SAK_RS10180	Gfo/Idh/MocA family oxidoreductase	0.474681	0.466336
gene-SAK_RS02080	27.514	-1.15255	0.54083	-2.13108	0.0330823	0.346613	SAK_RS02080	acyl carrier protein	0.460155	0.449828
gene-SAK_RS02930	19.8488	-1.09461	0.512289	-2.13671	0.0326219	0.346613	SAK_RS02930	DUF1827 family protein	0.460155	0.468262
gene-SAK_RS03025	177.843	0.926927	0.434536	2.13314	0.0329129	0.346613	SAK_RS03025	site-specific integrase	0.460155	1.90122
gene-SAK_RS07115	32.3152	-0.90644	0.42446	-2.13551	0.0327192	0.346613	SAK_RS07115	LTA synthase family protein	0.460155	0.5335
gene-SAK_RS04435	2948.16	0.893684	0.420512	2.12523	0.0335674	0.348694	tuf	elongation factor Tu	0.457555	1.85791
gene-SAK_RS08205	6.89503	-1.22846	0.578744	-2.12263	0.0337853	0.348694	greA	transcription elongation factor GreA	0.457555	0.426774
gene-SAK_RS00535	146.342	0.703444	0.333653	2.10831	0.0350045	0.358601	SAK_RS00535	30S ribosomal protein S5	0.445388	1.62839
gene-SAK_RS03145	39.9226	-0.86923	0.413401	-2.10263	0.0354978	0.360981	SAK_RS03145	DUF1492 domain-containing protein	0.442515	0.547439
gene-SAK_RS06945	10.6135	-1.09263	0.520931	-2.09747	0.0359523	0.362935	SAK_RS06945	aminoacyltransferase	0.440172	0.468904
gene-SAK_RS07130	29.0866	-0.917244	0.438649	-2.09107	0.0365221	0.366015	infC	translation initiation factor IF-3	0.436501	0.529519
gene-SAK_RS00765	100.868	-0.921975	0.442887	-2.08174	0.0373663	0.369126	SAK_RS00765	trigger factor	0.432825	0.527786
gene-SAK_RS09140	782.898	0.775199	0.372058	2.08354	0.0372016	0.369126	SAK_RS09140	50S ribosomal protein L34	0.432825	1.71143
gene-SAK_RS09000	1316.07	0.728605	0.351076	2.07535	0.0379539	0.372271	SAK_RS09000	phosphoglycerate kinase	0.429141	1.65704
gene-SAK_RS08945	263.699	-0.901209	0.435355	-2.07006	0.0384471	0.374453	rpsN	30S ribosomal protein S14	0.426603	0.535438
gene-SAK_RS04345	9.50196	-1.18589	0.577184	-2.05462	0.0399161	0.383361	SAK_RS04345	hypothetical protein	0.416392	0.439553
gene-SAK_RS07410	17.1798	-1.02706	0.49924	-2.05724	0.0396628	0.383361	SAK_RS07410	LacI family transcriptional regulator	0.416392	0.49071
gene-SAK_RS03680	13.1618	1.01872	0.497091	2.04936	0.0404271	0.384609	SAK_RS03680	DNA modification methylase	0.414981	2.02612
gene-SAK_RS05540	6.45454	-1.16599	0.569449	-2.04757	0.0406022	0.384609	ylqF	ribosome biogenesis GTPase YlqF	0.414981	0.445659
gene-SAK_RS00730	144.096	0.776386	0.386035	2.01118	0.0443064	0.385246	dnaJ	molecular chaperone DnaJ	0.414262	1.71284
gene-SAK_RS01020	69.3384	-0.771861	0.385156	-2.00402	0.0450676	0.385246	SAK_RS01020	peptide ABC transporter substrate-binding protein	0.414262	0.585662
gene-SAK_RS01485	58.7648	-0.817117	0.410523	-1.99043	0.0465434	0.385246	SAK_RS01485	osmoprotectant ABC transporter substrate-binding protein	0.414262	0.567575
gene-SAK_RS02245	7.99905	-1.10837	0.553249	-2.00338	0.0451363	0.385246	rimP	ribosome maturation factor RimP	0.414262	0.463818
gene-SAK_RS02935	8.16949	1.09949	0.544622	2.01882	0.0435064	0.385246	SAK_RS02935	NUDIX hydrolase	0.414262	2.14279
gene-SAK_RS05240	7.11654	-1.14258	0.565135	-2.02179	0.043198	0.385246	SAK_RS05240	cytidine deaminase	0.414262	0.452947
gene-SAK_RS05695	6.12693	-1.12428	0.565326	-1.98872	0.0467317	0.385246	SAK_RS05695	ABC-F family ATP-binding cassette domain-containing protein	0.414262	0.458732
gene-SAK_RS06120	6.97021	-1.11911	0.56279	-1.98851	0.0467553	0.385246	SAK_RS06120	GntR family transcriptional regulator	0.414262	0.460377
gene-SAK_RS06185	38.5397	-0.895618	0.44232	-2.02482	0.0428859	0.385246	SAK_RS06185	CidA/LrgA family protein	0.414262	0.537517
gene-SAK_RS06720	141.251	-0.894161	0.437775	-2.04251	0.0411005	0.385246	SAK_RS06720	50S ribosomal protein L10	0.414262	0.53806
gene-SAK_RS06735	115.663	0.695119	0.351178	1.97939	0.0477716	0.385246	SAK_RS06735	amino acid permease	0.414262	1.61902
gene-SAK_RS06750	387.018	0.647863	0.32751	1.97815	0.047912	0.385246	SAK_RS06750	TetR/AcrR family transcriptional regulator	0.414262	1.56685
gene-SAK_RS07035	61.1529	0.752767	0.375621	2.00406	0.0450634	0.385246	SAK_RS07035	RluA family pseudouridine synthase	0.414262	1.68502
gene-SAK_RS07740	10.1464	-1.04038	0.521964	-1.9932	0.0462394	0.385246	SAK_RS07740	ribosome recycling factor	0.414262	0.4862
gene-SAK_RS07825	44.0519	0.782291	0.389646	2.0077	0.0446754	0.385246	SAK_RS07825	DNA translocase FtsK	0.414262	1.71986
gene-SAK_RS07975	75.6988	0.732533	0.364144	2.01166	0.0442561	0.385246	SAK_RS07975	exodeoxyribonuclease III	0.414262	1.66155
gene-SAK_RS08485	7.19876	1.17127	0.58158	2.01395	0.0440147	0.385246	SAK_RS08485	3-hydroxyacyl-CoA dehydrogenase	0.414262	2.2521
gene-SAK_RS08510	46.0751	-0.971504	0.488555	-1.98852	0.0467538	0.385246	SAK_RS08510	HAD-IIB family hydrolase	0.414262	0.509974
gene-SAK_RS08560	12.9931	-0.997829	0.498909	-2.00002	0.0454982	0.385246	manA	mannose-6-phosphate isomerase%2C class I	0.414262	0.500753
gene-SAK_RS08590	10.0513	-1.07409	0.539192	-1.99203	0.0463673	0.385246	SAK_RS08590	Asp23/Gls24 family envelope stress response protein	0.414262	0.474971
gene-SAK_RS09245	34.0146	0.821743	0.409321	2.00758	0.0446882	0.385246	SAK_RS09245	membrane protein	0.414262	1.76754
gene-SAK_RS09440	124.857	-0.874553	0.440098	-1.98718	0.0469028	0.385246	yajC	preprotein translocase subunit YajC	0.414262	0.545423
gene-SAK_RS10175	6.75699	-1.12373	0.566429	-1.98388	0.0472695	0.385246	SAK_RS10175	GNAT family N-acetyltransferase	0.414262	0.458907
gene-SAK_RS10730	368.638	-0.676465	0.34145	-1.98115	0.047574	0.385246	SAK_RS10730	YfhO family protein	0.414262	0.625697
gene-SAK_RS10840	25.8482	-0.986311	0.497843	-1.98117	0.0475724	0.385246	SAK_RS10840	hypothetical protein	0.414262	0.504767
gene-SAK_RS11505	1512.12	-0.719869	0.355864	-2.02288	0.0430858	0.385246	SAK_RS11505	FanG protein	0.414262	0.607153
gene-SAK_RS06375	12.6199	-1.05893	0.536946	-1.97213	0.0485951	0.38848	SAK_RS06375	matrixin family metalloprotease	0.410632	0.479989
gene-SAK_RS00890	501.039	0.733489	0.374567	1.95823	0.0502028	0.396475	SAK_RS00890	50S ribosomal protein L28	0.401784	1.66265
gene-SAK_RS03455	14.8966	0.932996	0.476971	1.95608	0.0504552	0.396475	SAK_RS03455	voltage-gated chloride channel family protein	0.401784	1.90924
gene-SAK_RS04305	68.3721	0.728693	0.372471	1.95638	0.050421	0.396475	SAK_RS04305	PspC domain-containing protein	0.401784	1.65714
gene-SAK_RS02165	40.2448	-0.80373	0.41356	-1.94345	0.0519624	0.398347	SAK_RS02165	Cof-type HAD-IIB family hydrolase	0.399738	0.572866
gene-SAK_RS04070	16.9085	-0.934816	0.48195	-1.93965	0.0524217	0.398347	SAK_RS04070	SidA/IucD/PvdA family monooxygenase	0.399738	0.523109
gene-SAK_RS05005	6.26616	-1.1054	0.569866	-1.93975	0.0524095	0.398347	SAK_RS05005	ABC-F family ATP-binding cassette domain-containing protein	0.399738	0.464773
gene-SAK_RS05285	9.18997	1.10036	0.566177	1.94349	0.0519572	0.398347	SAK_RS05285	VOC family protein	0.399738	2.14408
gene-SAK_RS08650	15.7656	-1.00039	0.514497	-1.9444	0.0518477	0.398347	rpsR	30S ribosomal protein S18	0.399738	0.499867
gene-SAK_RS10305	16.9994	-0.942473	0.485223	-1.94235	0.0520944	0.398347	rpmG	50S ribosomal protein L33	0.399738	0.52034
gene-SAK_RS02120	31.7302	-0.795556	0.41187	-1.93157	0.0534126	0.403435	SAK_RS02120	acetyl-CoA carboxylase carboxyltransferase subunit beta	0.394226	0.576121
gene-SAK_RS10195	20.8685	-0.874917	0.453453	-1.92945	0.0536746	0.403435	SAK_RS10195	hypothetical protein	0.394226	0.545285
gene-SAK_RS01355	888.589	0.800421	0.416231	1.92302	0.0544772	0.406583	rplM	50S ribosomal protein L13	0.390851	1.74161
gene-SAK_RS08575	28.82	0.9272	0.482862	1.92022	0.0548302	0.406583	SAK_RS08575	sucrose-6-phosphate hydrolase	0.390851	1.90158
gene-SAK_RS08795	55.1453	0.768638	0.400584	1.91879	0.0550106	0.406583	cydB	cytochrome d ubiquinol oxidase subunit II	0.390851	1.70366
gene-SAK_RS10910	6764.72	0.634792	0.331181	1.91675	0.0552694	0.406583	SAK_RS10910	hypothetical protein	0.390851	1.55271
gene-SAK_RS04480	8.13398	-1.0437	0.546245	-1.91068	0.0560463	0.410117	SAK_RS04480	LPXTG cell wall anchor domain-containing protein	0.387092	0.485083
gene-SAK_RS00380	37.3431	0.784996	0.413874	1.8967	0.0578674	0.410413	purE	5-(carboxyamino)imidazole ribonucleotide mutase	0.386778	1.72309
gene-SAK_RS01025	17.8179	0.924498	0.48643	1.90058	0.0573575	0.410413	SAK_RS01025	ABC transporter permease	0.386778	1.89802
gene-SAK_RS05195	12.3491	-0.966135	0.508093	-1.90149	0.0572376	0.410413	lepB	signal peptidase I	0.386778	0.511876
gene-SAK_RS05500	21.9835	-0.85716	0.449443	-1.90716	0.0564999	0.410413	topA	type I DNA topoisomerase	0.386778	0.552038
gene-SAK_RS05855	9.82443	1.024	0.537996	1.90336	0.0569939	0.410413	SAK_RS05855	purine permease	0.386778	2.03355
gene-SAK_RS07990	44.9154	-0.782029	0.412025	-1.89801	0.0576945	0.410413	SAK_RS07990	phosphoglycerate dehydrogenase	0.386778	0.581548
gene-SAK_RS06575	5.96144	-1.06108	0.567833	-1.86865	0.0616719	0.435164	SAK_RS06575	VOC family protein	0.361347	0.479273
gene-SAK_RS03705	5.40811	1.05949	0.577083	1.83593	0.0663676	0.465921	SAK_RS03705	terminase large subunit	0.331688	2.08419
gene-SAK_RS06905	20.625	-0.888449	0.485302	-1.83071	0.0671433	0.468986	SAK_RS06905	CCA tRNA nucleotidyltransferase	0.32884	0.540195
gene-SAK_RS01080	8.90832	0.958208	0.532597	1.79912	0.0719994	0.48997	SAK_RS01080	metal ABC transporter ATP-binding protein	0.30983	1.94289
gene-SAK_RS02530	44.6276	0.707387	0.397067	1.78153	0.0748255	0.48997	SAK_RS02530	carboxymuconolactone decarboxylase family protein	0.30983	1.63284
gene-SAK_RS03845	1805.23	0.64779	0.361985	1.78955	0.0735261	0.48997	SAK_RS03845	YSIRK-type signal peptide-containing protein	0.30983	1.56677
gene-SAK_RS04425	51.9736	-0.806409	0.451639	-1.78552	0.0741777	0.48997	SAK_RS04425	phosphoenolpyruvate carboxylase	0.30983	0.571803
gene-SAK_RS04930	26.6637	-0.796758	0.447587	-1.78012	0.0750567	0.48997	SAK_RS04930	F0F1 ATP synthase subunit gamma	0.30983	0.575641
gene-SAK_RS05115	302.805	0.618877	0.34498	1.79395	0.0728208	0.48997	SAK_RS05115	nucleoside-diphosphate kinase	0.30983	1.53568
gene-SAK_RS05405	28.649	-0.763287	0.42886	-1.77981	0.0751075	0.48997	SAK_RS05405	aminopeptidase	0.30983	0.589152
gene-SAK_RS05455	7.07794	-1.04181	0.578001	-1.80244	0.0714759	0.48997	SAK_RS05455	Spx/MgsR family RNA polymerase-binding regulatory protein	0.30983	0.485717
gene-SAK_RS05475	5.3847	-1.03266	0.579263	-1.78271	0.0746336	0.48997	SAK_RS05475	DUF2130 domain-containing protein	0.30983	0.488809
gene-SAK_RS06415	177.784	0.660698	0.36748	1.79792	0.07219	0.48997	alsS	acetolactate synthase AlsS	0.30983	1.58085
gene-SAK_RS07630	37.9992	-0.887387	0.495773	-1.78991	0.0734689	0.48997	SAK_RS07630	hypothetical protein	0.30983	0.540593
gene-SAK_RS09025	107.672	0.718604	0.398478	1.80337	0.0713295	0.48997	SAK_RS09025	30S ribosomal protein S12	0.30983	1.64559
gene-SAK_RS11090	19.7048	0.820299	0.460139	1.78272	0.0746321	0.48997	SAK_RS11090	accessory Sec-dependent serine-rich glycoprotein adhesin	0.30983	1.76577
gene-SAK_RS11320	725.771	-0.652885	0.363533	-1.79594	0.0725035	0.48997	SAK_RS11320	hypothetical protein	0.30983	0.636007
gene-SAK_RS10965	22.1351	0.818268	0.460575	1.77662	0.0756302	0.491064	SAK_RS10965	hypothetical protein	0.308862	1.76329
gene-SAK_RS08245	15.928	-0.857148	0.483191	-1.77393	0.0760747	0.491641	SAK_RS08245	chromosome replication initiation protein	0.308351	0.552043
gene-SAK_RS01655	28.3593	0.798507	0.452685	1.76393	0.0777429	0.495477	SAK_RS01655	ABC transporter ATP-binding protein	0.304977	1.7393
gene-SAK_RS01735	279.678	0.717946	0.406374	1.76671	0.0772766	0.495477	tkt	transketolase	0.304977	1.64484
gene-SAK_RS03500	14.5415	-0.907701	0.514105	-1.76559	0.0774639	0.495477	SAK_RS03500	FtsX-like permease family protein	0.304977	0.533034
gene-SAK_RS09870	6.60248	-1.01102	0.574597	-1.75953	0.0784876	0.497928	SAK_RS09870	hypothetical protein	0.302833	0.496195
gene-SAK_RS02535	35.5978	0.703612	0.402586	1.74773	0.0805108	0.50015	SAK_RS02535	cupin domain-containing protein	0.3009	1.62858
gene-SAK_RS03095	26.7069	-0.793229	0.452922	-1.75136	0.079884	0.50015	SAK_RS03095	hypothetical protein	0.3009	0.577051
gene-SAK_RS04385	15.7671	-0.840729	0.481768	-1.74509	0.080969	0.50015	SAK_RS04385	HAD family hydrolase	0.3009	0.558361
gene-SAK_RS08355	58.0448	0.655921	0.375692	1.7459	0.0808282	0.50015	SAK_RS08355	YebC/PmpR family DNA-binding transcriptional regulator	0.3009	1.57562
gene-SAK_RS08755	17.3824	0.822979	0.469009	1.75472	0.0793072	0.50015	SAK_RS08755	universal stress protein	0.3009	1.76906
gene-SAK_RS09380	107.547	0.623333	0.357237	1.74487	0.0810076	0.50015	SAK_RS09380	peptide deformylase	0.3009	1.54043
gene-SAK_RS03040	10.4256	-0.939963	0.539494	-1.7423	0.0814551	0.500677	SAK_RS03040	helix-turn-helix transcriptional regulator	0.300442	0.521246
gene-SAK_RS10045	52.6664	0.866246	0.497804	1.74013	0.0818354	0.500789	SAK_RS10045	MFS transporter	0.300345	1.82291
gene-SAK_RS09410	137.305	0.63683	0.366794	1.73621	0.082527	0.502797	SAK_RS09410	PolC-type DNA polymerase III	0.298608	1.55491
gene-SAK_RS10705	115.807	0.694336	0.401753	1.72827	0.0839405	0.509165	arcC	carbamate kinase	0.293141	1.61814
gene-SAK_RS10775	6.14264	-0.978554	0.568241	-1.72208	0.0850559	0.513678	SAK_RS10775	AAA family ATPase	0.289309	0.507488
gene-SAK_RS11285	92885.4	0.605605	0.352375	1.71864	0.0856799	0.515197	SAK_RS11285	hypothetical protein	0.288027	1.52162
gene-SAK_RS01340	101.61	0.636453	0.371528	1.71307	0.0866997	0.516835	rlmB	23S rRNA (guanosine(2251)-2'-O)-methyltransferase RlmB	0.286648	1.5545
gene-SAK_RS02285	22.4165	0.757009	0.441521	1.71455	0.0864282	0.516835	SAK_RS02285	copper-translocating P-type ATPase	0.286648	1.68998
gene-SAK_RS03990	10.4638	-0.931927	0.546642	-1.70482	0.0882275	0.521447	SAK_RS03990	hypothetical protein	0.282789	0.524158
gene-SAK_RS09205	5.65445	-0.981134	0.574991	-1.70635	0.0879436	0.521447	SAK_RS09205	LacI family DNA-binding transcriptional regulator	0.282789	0.506581
gene-SAK_RS11490	10.9616	-0.903138	0.530986	-1.70087	0.0889675	0.523583	SAK_RS11490	DNA polymerase III subunit delta	0.281014	0.534722
gene-SAK_RS03055	424.769	0.533812	0.314604	1.69677	0.0897397	0.523671	SAK_RS03055	hypothetical protein	0.280941	1.44775
gene-SAK_RS08660	17.2482	-0.814828	0.479922	-1.69784	0.0895388	0.523671	SAK_RS08660	30S ribosomal protein S6	0.280941	0.568476
gene-SAK_RS02750	60.5759	-0.686721	0.405913	-1.69179	0.0906857	0.526728	SAK_RS02750	thiol reductase thioredoxin	0.278413	0.621264
gene-SAK_RS07680	98.2247	-0.75521	0.447269	-1.68849	0.0913167	0.526728	SAK_RS07680	hypothetical protein	0.278413	0.59246
gene-SAK_RS08595	15.5901	-0.870098	0.515453	-1.68803	0.0914062	0.526728	efp	elongation factor P	0.278413	0.54711
gene-SAK_RS05085	5.84282	-0.949131	0.566748	-1.6747	0.0939936	0.534951	SAK_RS05085	TIGR01906 family membrane protein	0.271686	0.517944
gene-SAK_RS06135	13.6545	-0.888978	0.530399	-1.67605	0.0937275	0.534951	SAK_RS06135	Asp23/Gls24 family envelope stress response protein	0.271686	0.539996
gene-SAK_RS10545	8.77694	-0.898018	0.535286	-1.67764	0.0934169	0.534951	SAK_RS10545	DUF3644 domain-containing protein	0.271686	0.536623
gene-SAK_RS00250	89.3292	0.681779	0.408015	1.67097	0.094728	0.536301	SAK_RS00250	ribose-phosphate diphosphokinase	0.270591	1.60412
gene-SAK_RS08390	67.8178	0.705462	0.422544	1.66956	0.0950063	0.536301	SAK_RS08390	cupin domain-containing protein	0.270591	1.63067
gene-SAK_RS10250	37.8573	-0.671118	0.403213	-1.66442	0.0960277	0.539863	mutL	DNA mismatch repair endonuclease MutL	0.267716	0.62802
gene-SAK_RS00575	12.9514	-0.840557	0.510604	-1.6462	0.0997222	0.540847	SAK_RS00575	DNA-directed RNA polymerase subunit alpha	0.266926	0.558428
gene-SAK_RS00715	58.3815	0.64398	0.389227	1.65451	0.0980241	0.540847	hrcA	heat-inducible transcriptional repressor HrcA	0.266926	1.56263
gene-SAK_RS00915	3033.23	0.584669	0.352169	1.66019	0.0968754	0.540847	SAK_RS00915	IS30-like element ISSag3 family transposase	0.266926	1.49969
gene-SAK_RS01650	5.87604	-0.936258	0.567481	-1.64985	0.0989739	0.540847	SAK_RS01650	ABC transporter permease	0.266926	0.522587
gene-SAK_RS04680	14.5342	-0.822978	0.497986	-1.65261	0.0984096	0.540847	SAK_RS04680	glycosyltransferase family 8 protein	0.266926	0.565274
gene-SAK_RS06075	11.4945	-0.877664	0.530983	-1.6529	0.0983503	0.540847	SAK_RS06075	hypothetical protein	0.266926	0.544248
gene-SAK_RS06240	233.872	-0.558872	0.339197	-1.64763	0.0994281	0.540847	plsY	glycerol-3-phosphate 1-O-acyltransferase PlsY	0.266926	0.678833
gene-SAK_RS10715	18.958	-0.801207	0.48323	-1.65802	0.0973128	0.540847	SAK_RS10715	DUF1275 domain-containing protein	0.266926	0.573869
gene-SAK_RS11330	9.03435	-0.888736	0.53885	-1.64932	0.099082	0.540847	SAK_RS11330	LPXTG cell wall anchor domain-containing protein	0.266926	0.540087
gene-SAK_RS02860	24.1132	0.712039	0.434432	1.63901	0.101211	0.542537	SAK_RS02860	rhodanese-like domain-containing protein	0.265571	1.63812
gene-SAK_RS03100	20.9258	-0.737751	0.449492	-1.6413	0.100735	0.542537	SAK_RS03100	hypothetical protein	0.265571	0.599674
gene-SAK_RS04835	76.1948	0.609225	0.371479	1.64	0.101005	0.542537	SAK_RS04835	UDP-N-acetylglucosamine 1-carboxyvinyltransferase	0.265571	1.52544
gene-SAK_RS06440	15.7273	-0.794438	0.486732	-1.63219	0.10264	0.548075	SAK_RS06440	polysaccharide lyase 8 family protein	0.26116	0.576568
gene-SAK_RS04925	137.835	0.575704	0.353157	1.63016	0.103067	0.548236	SAK_RS04925	F0F1 ATP synthase subunit alpha	0.261032	1.4904
gene-SAK_RS01785	16.5095	0.809022	0.498072	1.62431	0.10431	0.552725	SAK_RS01785	phospho-N-acetylmuramoyl-pentapeptide-transferase	0.257491	1.75202
gene-SAK_RS03160	39.6465	-0.69788	0.432598	-1.61323	0.106694	0.5632	SAK_RS03160	phage portal protein	0.249337	0.616477
gene-SAK_RS07855	30.576	0.732173	0.456744	1.60302	0.108929	0.56635	SAK_RS07855	5'-methylthioadenosine/adenosylhomocysteine nucleosidase	0.246915	1.66114
gene-SAK_RS08505	25.0848	-0.708349	0.440556	-1.60785	0.107868	0.56635	SAK_RS08505	universal stress protein	0.246915	0.61202
gene-SAK_RS10435	63.0132	-0.629099	0.392346	-1.60343	0.10884	0.56635	SAK_RS10435	TetR family transcriptional regulator	0.246915	0.64658
gene-SAK_RS10635	23.5697	-0.739315	0.46054	-1.60532	0.108423	0.56635	SAK_RS10635	insulinase family protein	0.246915	0.599024
gene-SAK_RS01200	34.4299	0.646459	0.404236	1.59921	0.109773	0.566909	SAK_RS01200	DUF4479 and tRNA-binding domain-containing protein	0.246486	1.56532
gene-SAK_RS04525	59.9246	0.590442	0.370571	1.59333	0.111086	0.566909	SAK_RS04525	1-acyl-sn-glycerol-3-phosphate acyltransferase	0.246486	1.50571
gene-SAK_RS05940	16.9106	0.748526	0.469099	1.59567	0.110563	0.566909	SAK_RS05940	AI-2E family transporter	0.246486	1.68008
gene-SAK_RS07540	53.8675	0.620027	0.388796	1.59474	0.110771	0.566909	SAK_RS07540	amino acid ABC transporter ATP-binding protein	0.246486	1.5369
gene-SAK_RS10330	11.0687	0.83663	0.523542	1.59802	0.110039	0.566909	SAK_RS10330	DNA-directed RNA polymerase sigma-70 factor	0.246486	1.78587
gene-SAK_RS10050	24.5911	0.882961	0.554974	1.59099	0.111611	0.567493	SAK_RS10050	patatin family protein	0.24604	1.84416
gene-SAK_RS03185	10.2985	-0.854023	0.538383	-1.58628	0.112677	0.568871	SAK_RS03185	phage major capsid protein	0.244986	0.55324
gene-SAK_RS03285	111.912	-0.602524	0.379865	-1.58615	0.112705	0.568871	SAK_RS03285	dihydroorotate oxidase	0.244986	0.658601
gene-SAK_RS07285	8.45341	-0.905639	0.571966	-1.58338	0.113335	0.569972	SAK_RS07285	glycosyltransferase	0.244146	0.533796
gene-SAK_RS01180	46.0178	0.603058	0.38171	1.57989	0.114133	0.571905	pepA	glutamyl aminopeptidase	0.242676	1.51893
gene-SAK_RS03385	61.7786	0.601178	0.381847	1.5744	0.115396	0.574075	asnS	asparagine--tRNA ligase	0.241032	1.51695
gene-SAK_RS09970	45.9061	-0.638227	0.4053	-1.5747	0.115325	0.574075	SAK_RS09970	CPBP family intramembrane metalloprotease	0.241032	0.642502
gene-SAK_RS00395	100.38	0.59787	0.381534	1.56702	0.117111	0.580518	purB	adenylosuccinate lyase	0.236184	1.51348
gene-SAK_RS07605	155.514	0.555102	0.354754	1.56475	0.117641	0.581062	SAK_RS07605	amino acid permease	0.235777	1.46927
gene-SAK_RS03445	91.6554	0.549682	0.352203	1.5607	0.118595	0.583554	SAK_RS03445	flavodoxin	0.233919	1.46376
gene-SAK_RS11390	111.992	0.620001	0.397684	1.55903	0.118989	0.583554	SAK_RS11390	cell surface protein	0.233919	1.53688
gene-SAK_RS01825	15.3911	0.74103	0.476522	1.55508	0.119927	0.586073	nadE	ammonia-dependent NAD(+) synthetase	0.232048	1.67137
gene-SAK_RS00960	15.5367	-0.728256	0.475974	-1.53003	0.126008	0.589202	SAK_RS00960	ABC transporter substrate-binding protein/permease	0.229736	0.603633
gene-SAK_RS00970	181.433	0.57551	0.378775	1.5194	0.128662	0.589202	SAK_RS00970	undecaprenyl-diphosphate phosphatase	0.229736	1.4902
gene-SAK_RS02065	21.8308	-0.776216	0.502925	-1.5434	0.122733	0.589202	SAK_RS02065	enoyl-CoA hydratase	0.229736	0.583896
gene-SAK_RS03235	25.015	-0.7057	0.457897	-1.54118	0.123274	0.589202	SAK_RS03235	hypothetical protein	0.229736	0.613145
gene-SAK_RS03245	21.0545	-0.71356	0.469132	-1.52102	0.128255	0.589202	SAK_RS03245	hypothetical protein	0.229736	0.609814
gene-SAK_RS03975	13.186	-0.782711	0.511631	-1.52983	0.126058	0.589202	SAK_RS03975	hypothetical protein	0.229736	0.581274
gene-SAK_RS05260	44.8906	0.633712	0.412656	1.53569	0.124614	0.589202	SAK_RS05260	ABC transporter permease	0.229736	1.55155
gene-SAK_RS06225	154.554	0.564392	0.371183	1.52052	0.12838	0.589202	SAK_RS06225	branched-chain amino acid aminotransferase	0.229736	1.47876
gene-SAK_RS06835	22.2512	-0.737509	0.484482	-1.52226	0.127943	0.589202	SAK_RS06835	HAMP domain-containing histidine kinase	0.229736	0.599774
gene-SAK_RS07145	81.1072	-0.646668	0.42376	-1.52602	0.127004	0.589202	SAK_RS07145	ferredoxin	0.229736	0.638754
gene-SAK_RS07365	12.4678	-0.788302	0.518039	-1.5217	0.128084	0.589202	SAK_RS07365	YkgJ family cysteine cluster protein	0.229736	0.579025
gene-SAK_RS08940	138.271	-0.571134	0.37327	-1.53008	0.125997	0.589202	SAK_RS08940	DUF4931 domain-containing protein	0.229736	0.673088
gene-SAK_RS09065	13.0214	0.768774	0.504797	1.52294	0.127775	0.589202	rsmA	16S rRNA (adenine(1518)-N(6)/adenine(1519)-N(6))-dimethyltransferase RsmA	0.229736	1.70382
gene-SAK_RS09280	43.3866	0.618053	0.406436	1.52066	0.128344	0.589202	SAK_RS09280	hypothetical protein	0.229736	1.5348
gene-SAK_RS09705	60.6997	0.620393	0.407323	1.5231	0.127734	0.589202	SAK_RS09705	phosphate-binding protein	0.229736	1.53729
gene-SAK_RS09980	27.4977	-0.739206	0.481315	-1.53581	0.124586	0.589202	SAK_RS09980	CAMP factor pore-forming toxin Cfb	0.229736	0.599069
gene-SAK_RS10210	18.4186	-0.742811	0.480726	-1.54519	0.122302	0.589202	ruvX	Holliday junction resolvase RuvX	0.229736	0.597574
gene-SAK_RS10895	25.2632	0.725282	0.467919	1.55002	0.121138	0.589202	SAK_RS10895	DUF2316 family protein	0.229736	1.65322
gene-SAK_RS11105	7.43763	-0.865749	0.56782	-1.52469	0.127337	0.589202	SAK_RS11105	hypothetical protein	0.229736	0.548761
gene-SAK_RS05120	265.475	-0.575672	0.380621	-1.51245	0.130418	0.595277	lepA	elongation factor 4	0.225281	0.670974
gene-SAK_RS03765	12.0394	0.766114	0.508636	1.50621	0.132012	0.598601	SAK_RS03765	hypothetical protein	0.222863	1.70068
gene-SAK_RS03780	16.8389	0.745129	0.494689	1.50626	0.132001	0.598601	SAK_RS03780	carbamoylsarcosine amidase	0.222863	1.67612
gene-SAK_RS00775	57.1488	0.565477	0.379844	1.48871	0.136564	0.609157	SAK_RS00775	CTP synthase	0.215271	1.47988
gene-SAK_RS02205	7.8498	-0.82404	0.552027	-1.49275	0.135502	0.609157	SAK_RS02205	HIT family protein	0.215271	0.564858
gene-SAK_RS03785	11.7241	0.769494	0.515814	1.4918	0.13575	0.609157	SAK_RS03785	hypothetical protein	0.215271	1.70467
gene-SAK_RS06155	9.82102	0.776767	0.52233	1.48712	0.136983	0.609157	SAK_RS06155	GlsB/YeaQ/YmgE family stress response membrane protein	0.215271	1.71329
gene-SAK_RS07570	22.8456	-0.752844	0.505608	-1.48899	0.136491	0.609157	SAK_RS07570	LPXTG cell wall anchor domain-containing protein	0.215271	0.593433
gene-SAK_RS09550	29.068	0.626791	0.419774	1.49316	0.135395	0.609157	SAK_RS09550	pneumococcal-type histidine triad protein	0.215271	1.54413
gene-SAK_RS04160	7.544	0.813066	0.549301	1.48018	0.138824	0.613072	SAK_RS04160	beta-hexosamidase	0.212489	1.75694
gene-SAK_RS04330	2565.43	0.491207	0.331985	1.4796	0.138979	0.613072	SAK_RS04330	DUF3270 domain-containing protein	0.212489	1.40562
gene-SAK_RS07535	36.8681	-0.593955	0.401646	-1.4788	0.139193	0.613072	SAK_RS07535	ABC transporter permease subunit	0.212489	0.662524
gene-SAK_RS07400	5.5302	-0.845175	0.572606	-1.47602	0.13994	0.614402	SAK_RS07400	glycogen/starch/alpha-glucan family phosphorylase	0.211547	0.556643
gene-SAK_RS01685	27.0054	0.629174	0.426912	1.47378	0.140541	0.61509	glyQ	glycine--tRNA ligase subunit alpha	0.211061	1.54668
gene-SAK_RS01750	58.4498	0.707065	0.481952	1.46709	0.142353	0.617303	SAK_RS01750	ABC transporter permease	0.209501	1.63248
gene-SAK_RS03865	18.3224	-0.729731	0.498383	-1.4642	0.14314	0.617303	SAK_RS03865	YSIRK-targeted surface antigen transcriptional regulator	0.209501	0.603016
gene-SAK_RS04460	37.6587	-0.735224	0.502598	-1.46285	0.143509	0.617303	SAK_RS04460	D-alanine--D-alanine ligase	0.209501	0.600725
gene-SAK_RS06315	10.2889	-0.774724	0.528115	-1.46696	0.142386	0.617303	SAK_RS06315	tyrosine-protein kinase	0.209501	0.5845
gene-SAK_RS08620	34.0203	-0.619413	0.423658	-1.46206	0.143725	0.617303	SAK_RS08620	aminopeptidase P family protein	0.209501	0.650936
gene-SAK_RS11280	20.8195	0.652228	0.443783	1.4697	0.141643	0.617303	SAK_RS11280	ABC transporter permease	0.209501	1.57159
gene-SAK_RS01085	92.4384	0.637475	0.436934	1.45898	0.144572	0.617351	SAK_RS01085	metal ABC transporter permease	0.209468	1.5556
gene-SAK_RS07985	32.1496	0.623177	0.427194	1.45877	0.144629	0.617351	SAK_RS07985	methylated-DNA--[protein]-cysteine S-methyltransferase	0.209468	1.54026
gene-SAK_RS01590	23.557	0.626109	0.437996	1.42949	0.152865	0.624797	SAK_RS01590	DUF2974 domain-containing protein	0.204261	1.5434
gene-SAK_RS01700	7.07036	0.792086	0.560472	1.41325	0.157582	0.624797	SAK_RS01700	DUF896 family protein	0.204261	1.73158
gene-SAK_RS02095	8.96761	-0.752468	0.533187	-1.41126	0.158167	0.624797	fabG	3-oxoacyl-[acyl-carrier-protein] reductase	0.204261	0.593587
gene-SAK_RS02100	26.6201	-0.630357	0.443755	-1.42051	0.15546	0.624797	fabF	beta-ketoacyl-ACP synthase II	0.204261	0.646017
gene-SAK_RS02180	137.534	0.562426	0.390215	1.44132	0.149494	0.624797	SAK_RS02180	NCS2 family permease	0.204261	1.47675
gene-SAK_RS02235	17.1631	-0.684099	0.480476	-1.4238	0.154506	0.624797	trmB	tRNA (guanosine(46)-N7)-methyltransferase TrmB	0.204261	0.622394
gene-SAK_RS02320	30.1204	0.609474	0.425971	1.43079	0.152491	0.624797	SAK_RS02320	YSIRK signal domain/LPXTG anchor domain surface protein	0.204261	1.5257
gene-SAK_RS02545	47.2133	0.541488	0.382678	1.415	0.15707	0.624797	SAK_RS02545	zinc-dependent alcohol dehydrogenase family protein	0.204261	1.45547
gene-SAK_RS03425	16.3708	-0.703627	0.487126	-1.44444	0.148614	0.624797	SAK_RS03425	zinc ABC transporter substrate-binding protein AdcA	0.204261	0.614027
gene-SAK_RS03555	58.5026	-0.640693	0.455016	-1.40807	0.159111	0.624797	SAK_RS03555	NUDIX domain-containing protein	0.204261	0.641405
gene-SAK_RS03815	35.4317	-0.650184	0.459654	-1.41451	0.157213	0.624797	SAK_RS03815	serine/threonine protein kinase	0.204261	0.637199
gene-SAK_RS04075	30.3378	-0.6201	0.440643	-1.40726	0.15935	0.624797	SAK_RS04075	DNA/RNA non-specific endonuclease	0.204261	0.650626
gene-SAK_RS04100	45.8717	-0.549623	0.390079	-1.409	0.158834	0.624797	SAK_RS04100	LysR family transcriptional regulator	0.204261	0.683199
gene-SAK_RS04475	14.6255	-0.686979	0.48078	-1.42889	0.153037	0.624797	SAK_RS04475	YwaF family protein	0.204261	0.621153
gene-SAK_RS04980	5.46268	-0.811821	0.568206	-1.42875	0.153078	0.624797	SAK_RS04980	hypothetical protein	0.204261	0.569662
gene-SAK_RS05125	64.6065	-0.606833	0.431952	-1.40486	0.160063	0.624797	SAK_RS05125	pneumococcal-type histidine triad protein	0.204261	0.656637
gene-SAK_RS05180	8.06502	-0.81134	0.567019	-1.43089	0.152463	0.624797	SAK_RS05180	DNA polymerase III subunit alpha	0.204261	0.569852
gene-SAK_RS05215	9.29765	-0.76766	0.549075	-1.3981	0.162084	0.624797	SAK_RS05215	amino acid ABC transporter ATP-binding protein	0.204261	0.587369
gene-SAK_RS05395	7.81916	-0.79176	0.550581	-1.43804	0.150421	0.624797	SAK_RS05395	HAMP domain-containing histidine kinase	0.204261	0.577639
gene-SAK_RS05880	86.7563	-0.628676	0.4396	-1.43011	0.152686	0.624797	SAK_RS05880	potassium transporter Kup	0.204261	0.64677
gene-SAK_RS06330	39.5414	-0.648124	0.448592	-1.4448	0.148515	0.624797	SAK_RS06330	LCP family protein	0.204261	0.63811
gene-SAK_RS06760	19.7112	0.696119	0.492619	1.4131	0.157627	0.624797	clpX	ATP-dependent Clp protease ATP-binding subunit ClpX	0.204261	1.62014
gene-SAK_RS06790	15.3345	-0.718308	0.50349	-1.42666	0.153679	0.624797	SAK_RS06790	DUF1836 domain-containing protein	0.204261	0.60781
gene-SAK_RS07245	7.12187	-0.797421	0.565159	-1.41097	0.158254	0.624797	SAK_RS07245	SpaH/EbpB family LPXTG-anchored major pilin	0.204261	0.575377
gene-SAK_RS07625	27.01	0.594015	0.419373	1.41643	0.156648	0.624797	SAK_RS07625	multidrug efflux MFS transporter	0.204261	1.50944
gene-SAK_RS07695	29.2813	-0.605437	0.432208	-1.4008	0.161274	0.624797	ybeY	rRNA maturation RNase YbeY	0.204261	0.657272
gene-SAK_RS08210	51.1894	-0.613402	0.43703	-1.40357	0.160447	0.624797	mltG	endolytic transglycosylase MltG	0.204261	0.653653
gene-SAK_RS08255	13.7359	-0.719073	0.507726	-1.41626	0.156699	0.624797	SAK_RS08255	HAMP domain-containing histidine kinase	0.204261	0.607488
gene-SAK_RS08640	22.9332	0.634442	0.453899	1.39776	0.162185	0.624797	SAK_RS08640	DUF1129 family protein	0.204261	1.55234
gene-SAK_RS08955	78.7254	0.581687	0.407772	1.4265	0.153724	0.624797	tsaD	tRNA (adenosine(37)-N6)-threonylcarbamoyltransferase complex transferase subunit TsaD	0.204261	1.4966
gene-SAK_RS09290	97.155	0.497773	0.355156	1.40156	0.161045	0.624797	dusB	tRNA dihydrouridine synthase DusB	0.204261	1.41203
gene-SAK_RS09850	9.811	-0.766093	0.547205	-1.40001	0.16151	0.624797	SAK_RS09850	hypothetical protein	0.204261	0.588008
gene-SAK_RS10005	7.54508	-0.786398	0.549312	-1.4316	0.152257	0.624797	metE	5-methyltetrahydropteroyltriglutamate--homocysteine S-methyltransferase	0.204261	0.57979
gene-SAK_RS10660	32.7857	0.644784	0.445627	1.44691	0.147921	0.624797	SAK_RS10660	helix-turn-helix transcriptional regulator	0.204261	1.56351
gene-SAK_RS11365	6.39087	0.795064	0.559528	1.42096	0.15533	0.624797	SAK_RS11365	YSIRK-type signal peptide-containing protein	0.204261	1.73515
gene-SAK_RS02905	7.56517	-0.791313	0.569264	-1.39006	0.16451	0.626768	SAK_RS02905	cell division protein SepF	0.202893	0.577818
gene-SAK_RS05545	12.3983	0.705824	0.506844	1.39258	0.163745	0.626768	SAK_RS05545	L%2CD-transpeptidase	0.202893	1.63108
gene-SAK_RS08275	21.8451	-0.659142	0.473956	-1.39072	0.164309	0.626768	SAK_RS08275	LemA family protein	0.202893	0.633255
gene-SAK_RS10640	20.4874	-0.668705	0.480521	-1.39162	0.164036	0.626768	SAK_RS10640	insulinase family protein	0.202893	0.629071
gene-SAK_RS01870	570.041	0.528333	0.380854	1.38723	0.165371	0.628319	SAK_RS01870	ribonuclease Y	0.20182	1.44226
gene-SAK_RS01840	215.322	0.526464	0.380257	1.3845	0.166207	0.629546	recU	Holliday junction resolvase RecU	0.200973	1.44039
gene-SAK_RS04165	12.399	-0.725342	0.52481	-1.3821	0.16694	0.629546	SAK_RS04165	aminopeptidase P family protein	0.200973	0.604854
gene-SAK_RS11220	72.3486	-0.666741	0.482546	-1.38171	0.16706	0.629546	SAK_RS11220	hypothetical protein	0.200973	0.629928
gene-SAK_RS01490	47.1637	-0.643611	0.467106	-1.37787	0.168243	0.632284	SAK_RS01490	ABC transporter permease	0.199087	0.640109
gene-SAK_RS06485	39.7319	0.539504	0.392842	1.37334	0.169648	0.634117	SAK_RS06485	hypothetical protein	0.19783	1.45347
gene-SAK_RS10110	24.8012	0.599343	0.436342	1.37356	0.169578	0.634117	SAK_RS10110	NupC/NupG family nucleoside CNT transporter	0.19783	1.51503
gene-SAK_RS00840	9.14967	-0.723806	0.530372	-1.36471	0.172343	0.639822	rbsK	ribokinase	0.193941	0.605498
gene-SAK_RS02055	72.8713	-0.584213	0.428274	-1.36411	0.172534	0.639822	SAK_RS02055	aspartate kinase	0.193941	0.667013
gene-SAK_RS02150	187.02	0.565394	0.416073	1.35888	0.174183	0.639822	SAK_RS02150	PTS mannose/fructose/sorbose transporter family subunit IID	0.193941	1.47979
gene-SAK_RS08110	10.3809	0.70853	0.521993	1.35736	0.174668	0.639822	SAK_RS08110	rRNA pseudouridine synthase	0.193941	1.63414
gene-SAK_RS08495	13.0277	-0.687625	0.505521	-1.36023	0.173757	0.639822	codY	GTP-sensing pleiotropic transcriptional regulator CodY	0.193941	0.620875
gene-SAK_RS08980	361.195	0.464896	0.342666	1.3567	0.174875	0.639822	SAK_RS08980	CHAP domain-containing protein	0.193941	1.38022
gene-SAK_RS09155	16.7758	-0.642664	0.471424	-1.36324	0.172807	0.639822	SAK_RS09155	glycine betaine/L-proline ABC transporter ATP-binding protein	0.193941	0.640529
gene-SAK_RS10940	488.511	0.490951	0.360833	1.3606	0.173639	0.639822	SAK_RS10940	site-specific integrase	0.193941	1.40537
gene-SAK_RS07635	8.85804	-0.728444	0.537792	-1.35451	0.175574	0.640681	SAK_RS07635	ABC transporter ATP-binding protein	0.193358	0.603554
gene-SAK_RS08865	7.37216	-0.742348	0.549077	-1.35199	0.176378	0.641924	SAK_RS08865	hypothetical protein	0.192516	0.597766
gene-SAK_RS08165	92.3766	0.479868	0.356327	1.34671	0.178075	0.646398	SAK_RS08165	Bax inhibitor-1/YccA family protein	0.1895	1.39462
gene-SAK_RS07615	17.4611	-0.674274	0.502297	-1.34238	0.179473	0.64807	rnr	ribonuclease R	0.188378	0.626648
gene-SAK_RS10230	6.72626	-0.762161	0.567387	-1.34328	0.17918	0.64807	SAK_RS10230	competence/damage-inducible protein A	0.188378	0.589612
gene-SAK_RS07530	117.706	0.487006	0.363697	1.33905	0.180556	0.650284	SAK_RS07530	CPBP family intramembrane metalloprotease	0.186897	1.40153
gene-SAK_RS07175	6.09448	-0.755686	0.565099	-1.33726	0.181137	0.650682	SAK_RS07175	ABC transporter substrate-binding protein	0.186631	0.592265
gene-SAK_RS06875	27.3142	0.644444	0.483911	1.33174	0.182946	0.653281	SAK_RS06875	NADP-specific glutamate dehydrogenase	0.1849	1.56314
gene-SAK_RS07715	52.6328	-0.516525	0.387828	-1.33184	0.182912	0.653281	phoH	phosphate starvation-inducible protein PhoH	0.1849	0.699053
gene-SAK_RS08515	68.0482	0.507131	0.381092	1.33073	0.183278	0.653281	SAK_RS08515	asparaginase	0.1849	1.42122
gene-SAK_RS07610	11.5458	-0.711178	0.535619	-1.32777	0.184255	0.655076	smpB	SsrA-binding protein SmpB	0.183708	0.610821
gene-SAK_RS00460	10.7779	-0.708661	0.537369	-1.31876	0.187249	0.661531	SAK_RS00460	50S ribosomal protein L23	0.17945	0.611888
gene-SAK_RS03350	15.0151	0.637786	0.483348	1.31952	0.186996	0.661531	SAK_RS03350	ABC transporter permease	0.17945	1.55594
gene-SAK_RS04265	5.49577	-0.762337	0.579366	-1.31581	0.188238	0.661531	SAK_RS04265	Cof-type HAD-IIB family hydrolase	0.17945	0.589541
gene-SAK_RS06100	27.5755	0.663127	0.5036	1.31677	0.187915	0.661531	SAK_RS06100	thiol peroxidase	0.17945	1.58351
gene-SAK_RS06615	49299.1	0.478088	0.363525	1.31514	0.188462	0.661531	SAK_RS06615	transposase	0.17945	1.3929
gene-SAK_RS00805	5.86125	-0.741803	0.56751	-1.30712	0.191172	0.66458	SAK_RS00805	FAD-containing oxidoreductase	0.177453	0.597991
gene-SAK_RS02925	97.4149	0.497338	0.380553	1.30688	0.191253	0.66458	SAK_RS02925	isoleucine--tRNA ligase	0.177453	1.41161
gene-SAK_RS08230	23.3272	-0.600912	0.459776	-1.30696	0.191225	0.66458	SAK_RS08230	RNA helicase	0.177453	0.659337
gene-SAK_RS09495	13.1472	0.639094	0.488858	1.30732	0.191104	0.66458	SAK_RS09495	aldose 1-epimerase family protein	0.177453	1.55735
gene-SAK_RS00425	39.875	0.550156	0.424496	1.29602	0.194969	0.669786	adhE	bifunctional acetaldehyde-CoA/alcohol dehydrogenase	0.174064	1.46424
gene-SAK_RS00470	16.2549	-0.653611	0.505327	-1.29344	0.195858	0.669786	rpsS	30S ribosomal protein S19	0.174064	0.635687
gene-SAK_RS02795	11.3386	-0.671827	0.517309	-1.2987	0.194048	0.669786	SAK_RS02795	ATP-binding cassette domain-containing protein	0.174064	0.627711
gene-SAK_RS04390	24.5661	0.573627	0.441446	1.29943	0.193797	0.669786	SAK_RS04390	histidine phosphatase family protein	0.174064	1.48826
gene-SAK_RS08250	36.9782	0.510428	0.394877	1.29262	0.196141	0.669786	nrdR	transcriptional repressor NrdR	0.174064	1.42447
gene-SAK_RS08305	16.1905	0.625992	0.482443	1.29755	0.194443	0.669786	SAK_RS08305	ECF-type riboflavin transporter substrate-binding protein	0.174064	1.54327
gene-SAK_RS08965	15.2316	-0.632319	0.488971	-1.29316	0.195955	0.669786	tsaB	tRNA (adenosine(37)-N6)-threonylcarbamoyltransferase complex dimerization subunit type 1 TsaB	0.174064	0.645138
gene-SAK_RS04700	24.3638	0.566441	0.439809	1.28793	0.197772	0.670388	thiT	energy-coupled thiamine transporter ThiT	0.173674	1.48087
gene-SAK_RS06795	52.9993	-0.551525	0.427955	-1.28874	0.197487	0.670388	SAK_RS06795	hemolysin III family protein	0.173674	0.682299
gene-SAK_RS07360	148.844	0.495634	0.384131	1.29027	0.196955	0.670388	SAK_RS07360	30S ribosomal protein S21	0.173674	1.40994
gene-SAK_RS04730	750.962	0.490494	0.383235	1.27988	0.200588	0.678271	ptsP	phosphoenolpyruvate--protein phosphotransferase	0.168596	1.40493
gene-SAK_RS09520	60.7645	-0.512593	0.401092	-1.278	0.201251	0.678854	SAK_RS09520	exo-alpha-sialidase	0.168223	0.700961
gene-SAK_RS06500	8.46158	-0.696306	0.545915	-1.27548	0.202138	0.680186	SAK_RS06500	ribonuclease Z	0.167372	0.617151
gene-SAK_RS00295	14.7531	-0.669555	0.527758	-1.26868	0.204556	0.684644	SAK_RS00295	phosphoribosylformylglycinamidine cyclo-ligase	0.164535	0.628701
gene-SAK_RS01090	22.6719	0.611189	0.481195	1.27015	0.204032	0.684644	SAK_RS01090	hypothetical protein	0.164535	1.52752
gene-SAK_RS08555	69.7194	-0.494933	0.390455	-1.26758	0.204948	0.684644	secA	preprotein translocase subunit SecA	0.164535	0.709594
gene-SAK_RS06725	15.9192	-0.660262	0.52396	-1.26014	0.20762	0.691899	SAK_RS06725	ATP-dependent Clp protease ATP-binding subunit	0.159957	0.632763
gene-SAK_RS02735	15.2207	-0.621638	0.494257	-1.25772	0.208492	0.691911	SAK_RS02735	magnesium transporter CorA family protein	0.15995	0.649933
gene-SAK_RS08225	13.6857	-0.635291	0.505716	-1.25622	0.209036	0.691911	SAK_RS08225	hypothetical protein	0.15995	0.643811
gene-SAK_RS09075	11.4043	0.645984	0.514328	1.25598	0.209124	0.691911	rnmV	ribonuclease M5	0.15995	1.56481
gene-SAK_RS00790	97.5976	0.467645	0.377601	1.23846	0.215545	0.708072	SAK_RS00790	dUTP diphosphatase	0.149922	1.38285
gene-SAK_RS04470	7.14455	-0.68308	0.551307	-1.23902	0.215338	0.708072	SAK_RS04470	OFA family MFS transporter	0.149922	0.622834
gene-SAK_RS08860	6.11565	-0.69898	0.563786	-1.2398	0.215051	0.708072	SAK_RS08860	PTS transporter subunit EIIA	0.149922	0.616008
gene-SAK_RS04270	38.487	0.486916	0.394581	1.23401	0.2172	0.711819	ftsY	signal recognition particle-docking protein FtsY	0.147631	1.40145
gene-SAK_RS01345	54.1198	0.463967	0.376533	1.23221	0.217871	0.712329	SAK_RS01345	hypothetical protein	0.147319	1.37933
gene-SAK_RS10290	63.214	0.553379	0.450256	1.22903	0.21906	0.714527	aspS	aspartate--tRNA ligase	0.145982	1.46752
gene-SAK_RS01170	28.7895	0.54526	0.444875	1.22565	0.220331	0.716983	SAK_RS01170	CPBP family intramembrane metalloprotease	0.144491	1.45928
gene-SAK_RS08100	29.4402	0.519617	0.4276	1.21519	0.224293	0.727144	SAK_RS08100	TrkH family potassium uptake protein	0.138379	1.43357
gene-SAK_RS10165	11.6249	-0.628814	0.517698	-1.21464	0.224505	0.727144	yaaA	peroxide stress protein YaaA	0.138379	0.646708
gene-SAK_RS01990	7.09019	0.669503	0.552047	1.21276	0.22522	0.727755	SAK_RS01990	glycyl radical protein	0.138015	1.59052
gene-SAK_RS01820	6.13061	0.677547	0.563208	1.20301	0.228971	0.728581	SAK_RS01820	nicotinate phosphoribosyltransferase	0.137522	1.59942
gene-SAK_RS02135	471.893	-0.494566	0.40992	-1.20649	0.227627	0.728581	serS	serine--tRNA ligase	0.137522	0.709775
gene-SAK_RS02895	21.9373	-0.581675	0.481775	-1.20736	0.227294	0.728581	ftsZ	cell division protein FtsZ	0.137522	0.668188
gene-SAK_RS04445	70.4256	-0.512639	0.426305	-1.20252	0.229163	0.728581	SAK_RS04445	phosphoglycerate mutase	0.137522	0.700939
gene-SAK_RS07395	5.39361	-0.685262	0.56984	-1.20255	0.229149	0.728581	SAK_RS07395	MFS transporter	0.137522	0.621893
gene-SAK_RS08710	63.6451	-0.443589	0.36756	-1.20685	0.227491	0.728581	SAK_RS08710	ATP-dependent RecD-like DNA helicase	0.137522	0.735303
gene-SAK_RS08960	5.79521	-0.698956	0.578721	-1.20776	0.22714	0.728581	rimI	ribosomal protein S18-alanine N-acetyltransferase	0.137522	0.616018
gene-SAK_RS09285	42.6381	-0.46903	0.391511	-1.198	0.230916	0.732471	SAK_RS09285	Hsp33 family molecular chaperone HslO	0.135209	0.72245
gene-SAK_RS02840	29.2929	0.510192	0.428002	1.19203	0.233248	0.733148	nth	endonuclease III	0.134809	1.42424
gene-SAK_RS02855	50.1685	0.52957	0.442937	1.19559	0.231858	0.733148	SAK_RS02855	ROK family glucokinase	0.134809	1.4435
gene-SAK_RS04750	8.20572	-0.662342	0.555643	-1.19203	0.23325	0.733148	SAK_RS04750	uridine kinase	0.134809	0.631852
gene-SAK_RS06960	19.5691	0.5366	0.449426	1.19397	0.232491	0.733148	SAK_RS06960	PTS transporter subunit IIC	0.134809	1.45055
gene-SAK_RS00530	152.494	0.395869	0.333166	1.1882	0.234753	0.736199	SAK_RS00530	50S ribosomal protein L18	0.133005	1.31574
gene-SAK_RS07955	30.0077	-0.53245	0.450664	-1.18148	0.237413	0.742856	tehB	SAM-dependent methyltransferase TehB	0.129095	0.69138
gene-SAK_RS01915	11.1679	0.594555	0.504757	1.1779	0.238835	0.743938	SAK_RS01915	methionyl-tRNA formyltransferase	0.128463	1.51001
gene-SAK_RS10255	470.792	0.463523	0.393398	1.17825	0.238695	0.743938	SAK_RS10255	cold-shock protein	0.128463	1.3789
gene-SAK_RS01240	34.3322	0.469707	0.403512	1.16405	0.244405	0.744979	SAK_RS01240	ABC transporter substrate-binding protein	0.127856	1.38483
gene-SAK_RS02960	26.478	-0.516923	0.442704	-1.16765	0.242948	0.744979	SAK_RS02960	phospho-sugar mutase	0.127856	0.698861
gene-SAK_RS04185	21.6758	-0.557548	0.479127	-1.16367	0.244556	0.744979	SAK_RS04185	glycosyltransferase family 4 protein	0.127856	0.679456
gene-SAK_RS04245	17.4552	0.549093	0.471698	1.16408	0.244392	0.744979	SAK_RS04245	YbaN family protein	0.127856	1.46317
gene-SAK_RS05200	17.5816	-0.541397	0.463608	-1.16779	0.242892	0.744979	glmS	glutamine--fructose-6-phosphate transaminase (isomerizing)	0.127856	0.687105
gene-SAK_RS05225	573.304	0.469743	0.403029	1.16553	0.243804	0.744979	SAK_RS05225	30S ribosomal protein S20	0.127856	1.38486
gene-SAK_RS07520	5.86013	-0.671758	0.577249	-1.16372	0.244536	0.744979	SAK_RS07520	transcriptional regulator	0.127856	0.627741
gene-SAK_RS08665	115.807	0.491734	0.422154	1.16482	0.244091	0.744979	mutY	A/G-specific adenine glycosylase	0.127856	1.40613
gene-SAK_RS09445	5.79795	-0.66027	0.563188	-1.17238	0.241045	0.744979	SAK_RS09445	thiol reductase thioredoxin	0.127856	0.63276
gene-SAK_RS10405	34.1006	0.481776	0.413328	1.1656	0.243776	0.744979	SAK_RS10405	ABC transporter ATP-binding protein	0.127856	1.39646
gene-SAK_RS00980	144.026	0.451007	0.390826	1.15398	0.248507	0.747776	SAK_RS00980	undecaprenyl/decaprenyl-phosphate alpha-N-acetylglucosaminyl 1-phosphate transferase	0.126228	1.36699
gene-SAK_RS01920	20.1515	0.53231	0.460572	1.15576	0.24778	0.747776	rsmB	16S rRNA (cytosine(967)-C(5))-methyltransferase RsmB	0.126228	1.44624
gene-SAK_RS04315	8.05713	0.63579	0.54924	1.15758	0.247035	0.747776	SAK_RS04315	prolipoprotein diacylglyceryl transferase	0.126228	1.55379
gene-SAK_RS04380	124.765	0.445185	0.383757	1.16007	0.246021	0.747776	lysS	lysine--tRNA ligase	0.126228	1.36149
gene-SAK_RS06180	103.792	-0.516251	0.448075	-1.15215	0.249259	0.747776	SAK_RS06180	cation transporter	0.126228	0.699186
gene-SAK_RS06990	10.422	-0.603831	0.523547	-1.15335	0.248768	0.747776	SAK_RS06990	transcriptional regulator	0.126228	0.658004
gene-SAK_RS10090	17.0481	0.568906	0.492013	1.15628	0.247566	0.747776	SAK_RS10090	RluA family pseudouridine synthase	0.126228	1.4834
gene-SAK_RS03550	6.84358	0.650059	0.56602	1.14847	0.250773	0.749069	serB	phosphoserine phosphatase SerB	0.125478	1.56923
gene-SAK_RS08260	35.4147	-0.573107	0.49865	-1.14932	0.250425	0.749069	SAK_RS08260	response regulator transcription factor	0.125478	0.672168
gene-SAK_RS08140	7.20671	-0.635798	0.558451	-1.1385	0.254911	0.758153	SAK_RS08140	nucleoside-triphosphate diphosphatase	0.120243	0.643585
gene-SAK_RS11025	16.4198	-0.574585	0.504153	-1.1397	0.25441	0.758153	SAK_RS11025	hypothetical protein	0.120243	0.671479
gene-SAK_RS01495	60.7348	-0.42561	0.377184	-1.12839	0.259155	0.758979	SAK_RS01495	betaine/proline/choline family ABC transporter ATP-binding protein	0.11977	0.744524
gene-SAK_RS02920	31.6922	-0.473427	0.418517	-1.1312	0.25797	0.758979	SAK_RS02920	DivIVA domain-containing protein	0.11977	0.720252
gene-SAK_RS04080	15.0267	0.544328	0.485422	1.12135	0.26214	0.758979	SAK_RS04080	cytochrome o ubiquinol oxidase	0.11977	1.45834
gene-SAK_RS04670	131.344	0.464114	0.412313	1.12563	0.26032	0.758979	alaS	alanine--tRNA ligase	0.11977	1.37947
gene-SAK_RS05775	45.4622	-0.496364	0.436739	-1.13652	0.255738	0.758979	SAK_RS05775	phospho-sugar mutase	0.11977	0.708891
gene-SAK_RS07085	47.5558	0.471989	0.41789	1.12946	0.258705	0.758979	gorA	glutathione-disulfide reductase	0.11977	1.38702
gene-SAK_RS07685	275.817	-0.491508	0.436113	-1.12702	0.259735	0.758979	SAK_RS07685	GTPase Era	0.11977	0.711281
gene-SAK_RS08310	422.1	0.392726	0.347021	1.13171	0.257757	0.758979	sstT	serine/threonine transporter SstT	0.11977	1.31287
gene-SAK_RS08825	35.5719	-0.491667	0.43849	-1.12127	0.262172	0.758979	SAK_RS08825	DUF4365 domain-containing protein	0.11977	0.711203
gene-SAK_RS09115	12.5136	0.554994	0.495581	1.11989	0.262762	0.758979	dltB	D-alanyl-lipoteichoic acid biosynthesis protein DltB	0.11977	1.46916
gene-SAK_RS09660	36.4325	-0.497904	0.442024	-1.12642	0.259988	0.758979	SAK_RS09660	response regulator transcription factor	0.11977	0.708135
gene-SAK_RS10080	6.51586	-0.635187	0.567318	-1.11963	0.262871	0.758979	secE	preprotein translocase subunit SecE	0.11977	0.643857
gene-SAK_RS10595	29.8579	-0.482384	0.429972	-1.1219	0.261906	0.758979	sdaAB	L-serine ammonia-lyase%2C iron-sulfur-dependent%2C subunit beta	0.11977	0.715794
gene-SAK_RS10865	13.7766	0.582138	0.51648	1.12712	0.25969	0.758979	SAK_RS10865	hypothetical protein	0.11977	1.49707
gene-SAK_RS06515	9.77624	-0.606343	0.544203	-1.11419	0.2652	0.760814	miaA	tRNA (adenosine(37)-N6)-dimethylallyltransferase MiaA	0.118721	0.656859
gene-SAK_RS07770	6.38643	-0.634212	0.569821	-1.113	0.265707	0.760814	nikA	nickel ABC transporter%2C nickel/metallophore periplasmic binding protein	0.118721	0.644293
gene-SAK_RS08075	56.5438	0.414738	0.371436	1.11658	0.264174	0.760814	SAK_RS08075	uracil phosphoribosyltransferase	0.118721	1.33306
gene-SAK_RS10350	6.03263	0.638024	0.571967	1.11549	0.26464	0.760814	SAK_RS10350	hypothetical protein	0.118721	1.5562
gene-SAK_RS00745	29.1687	0.509353	0.45924	1.10912	0.267378	0.760819	SAK_RS00745	bifunctional hydroxymethylpyrimidine kinase/phosphomethylpyrimidine kinase	0.118718	1.42341
gene-SAK_RS04205	5.89154	-0.633005	0.570431	-1.1097	0.26713	0.760819	SAK_RS04205	peptidase	0.118718	0.644832
gene-SAK_RS06850	14.6844	-0.576402	0.52027	-1.10789	0.26791	0.760819	SAK_RS06850	ABC transporter ATP-binding protein	0.118718	0.670634
gene-SAK_RS10620	8.71251	0.598526	0.53849	1.11149	0.266357	0.760819	SAK_RS10620	energy-coupling factor transporter ATPase	0.118718	1.51417
gene-SAK_RS00410	41.6066	0.437712	0.401335	1.09064	0.275431	0.762529	SAK_RS00410	low molecular weight phosphotyrosine protein phosphatase	0.117744	1.35445
gene-SAK_RS00770	24.4017	-0.519204	0.472956	-1.09778	0.272299	0.762529	SAK_RS00770	DNA-directed RNA polymerase subunit delta	0.117744	0.697757
gene-SAK_RS01395	23.9599	0.481825	0.437333	1.10173	0.270577	0.762529	SAK_RS01395	hypothetical protein	0.117744	1.39651
gene-SAK_RS02330	16.3232	0.571656	0.523452	1.09209	0.274793	0.762529	SAK_RS02330	HAMP domain-containing histidine kinase	0.117744	1.48623
gene-SAK_RS03330	29.5645	-0.458351	0.416642	-1.10011	0.271285	0.762529	SAK_RS03330	fructose-1%2C6-bisphosphatase	0.117744	0.727818
gene-SAK_RS03860	9.70408	0.577446	0.526494	1.09678	0.272739	0.762529	SAK_RS03860	redox-regulated molecular chaperone Hsp33	0.117744	1.49221
gene-SAK_RS04180	12.6108	-0.545538	0.497312	-1.09697	0.272653	0.762529	SAK_RS04180	glycosyltransferase	0.117744	0.685136
gene-SAK_RS04295	7.90179	-0.60454	0.55057	-1.09803	0.272193	0.762529	SAK_RS04295	RNA-binding transcriptional accessory protein	0.117744	0.657681
gene-SAK_RS04665	15.3469	0.526536	0.482948	1.09025	0.275601	0.762529	SAK_RS04665	hypothetical protein	0.117744	1.44047
gene-SAK_RS05275	61.6373	0.398154	0.365673	1.08883	0.276231	0.762529	gyrA	DNA gyrase subunit A	0.117744	1.31782
gene-SAK_RS06245	1712.73	0.404233	0.37118	1.08905	0.276133	0.762529	SAK_RS06245	uracil-DNA glycosylase	0.117744	1.32338
gene-SAK_RS08220	20.395	0.499379	0.451912	1.10504	0.269144	0.762529	SAK_RS08220	UDP-N-acetylmuramate--L-alanine ligase	0.117744	1.4136
gene-SAK_RS09515	5.67597	0.624794	0.571877	1.09253	0.274599	0.762529	lacA	galactose-6-phosphate isomerase subunit LacA	0.117744	1.54199
gene-SAK_RS10720	24.7711	-0.519472	0.475488	-1.0925	0.274612	0.762529	SAK_RS10720	YitT family protein	0.117744	0.697627
gene-SAK_RS02945	72.1398	0.503959	0.466326	1.0807	0.27983	0.764832	SAK_RS02945	DUF1797 family protein	0.116434	1.4181
gene-SAK_RS04550	7.89587	-0.609433	0.563075	-1.08233	0.279106	0.764832	SAK_RS04550	alpha/beta hydrolase	0.116434	0.655454
gene-SAK_RS04735	68.7668	-0.505009	0.46653	-1.08248	0.279039	0.764832	SAK_RS04735	NADP-dependent glyceraldehyde-3-phosphate dehydrogenase	0.116434	0.704656
gene-SAK_RS07325	5.68174	-0.625026	0.577991	-1.08138	0.279529	0.764832	SAK_RS07325	glycosyltransferase family 2 protein	0.116434	0.648408
gene-SAK_RS09990	16.1165	0.541909	0.499868	1.0841	0.278319	0.764832	SAK_RS09990	iron-containing alcohol dehydrogenase family protein	0.116434	1.4559
gene-SAK_RS00035	19.2106	0.492849	0.459168	1.07335	0.283113	0.765089	mfd	transcription-repair coupling factor	0.116288	1.40722
gene-SAK_RS00285	117.432	0.40941	0.384363	1.06516	0.286802	0.765089	SAK_RS00285	phosphoribosylformylglycinamidine synthase	0.116288	1.32814
gene-SAK_RS01605	8.51367	-0.589079	0.553177	-1.0649	0.28692	0.765089	SAK_RS01605	DUF3796 domain-containing protein	0.116288	0.664767
gene-SAK_RS03270	19.9612	-0.50524	0.476698	-1.05987	0.289202	0.765089	SAK_RS03270	lysin	0.116288	0.704543
gene-SAK_RS03410	9.08423	0.563638	0.529446	1.06458	0.287066	0.765089	SAK_RS03410	YvcK family protein	0.116288	1.47799
gene-SAK_RS03540	38.1696	0.446252	0.417082	1.06994	0.284647	0.765089	gyrB	DNA topoisomerase (ATP-hydrolyzing) subunit B	0.116288	1.3625
gene-SAK_RS03800	129.25	0.435194	0.405377	1.07355	0.283023	0.765089	SAK_RS03800	recombinase family protein	0.116288	1.35209
gene-SAK_RS03940	17.7651	-0.518142	0.486395	-1.06527	0.286753	0.765089	SAK_RS03940	hypothetical protein	0.116288	0.69827
gene-SAK_RS04190	17.6082	-0.507802	0.478929	-1.06029	0.289014	0.765089	thrS	threonine--tRNA ligase	0.116288	0.703293
gene-SAK_RS05375	7.12459	-0.599481	0.563387	-1.06407	0.287299	0.765089	SAK_RS05375	DUF3307 domain-containing protein	0.116288	0.659992
gene-SAK_RS05800	8.82655	-0.571044	0.538926	-1.0596	0.289328	0.765089	SAK_RS05800	nucleoid-associated protein	0.116288	0.673129
gene-SAK_RS05805	12.8359	-0.540665	0.506843	-1.06673	0.286094	0.765089	SAK_RS05805	serine hydroxymethyltransferase	0.116288	0.687454
gene-SAK_RS06525	119.276	-0.413627	0.387491	-1.06745	0.285769	0.765089	SAK_RS06525	TDT family transporter	0.116288	0.750733
gene-SAK_RS07430	64.1037	0.409229	0.385533	1.06146	0.28848	0.765089	SAK_RS07430	MFS transporter	0.116288	1.32798
gene-SAK_RS08020	5.82114	-0.604163	0.564179	-1.07087	0.284227	0.765089	SAK_RS08020	DNA polymerase III subunit delta'	0.116288	0.657853
gene-SAK_RS09105	14.876	-0.558814	0.524815	-1.06478	0.286974	0.765089	dltD	D-alanyl-lipoteichoic acid biosynthesis protein DltD	0.116288	0.67886
gene-SAK_RS10540	5.35604	-0.611233	0.573047	-1.06664	0.286136	0.765089	SAK_RS10540	DUF3102 domain-containing protein	0.116288	0.654637
gene-SAK_RS02090	15.7533	-0.50184	0.477901	-1.05009	0.293677	0.766994	fabD	ACP S-malonyltransferase	0.115208	0.706206
gene-SAK_RS02175	7.38636	-0.575235	0.545486	-1.05454	0.291637	0.766994	SAK_RS02175	DUF1361 domain-containing protein	0.115208	0.671177
gene-SAK_RS02940	15.4113	-0.515295	0.490974	-1.04954	0.293931	0.766994	SAK_RS02940	ATP-dependent Clp protease ATP-binding subunit	0.115208	0.69965
gene-SAK_RS06560	7.68495	-0.577895	0.547032	-1.05642	0.290777	0.766994	uvrC	excinuclease ABC subunit UvrC	0.115208	0.669941
gene-SAK_RS06815	42.0243	0.445781	0.423522	1.05256	0.292544	0.766994	SAK_RS06815	type 2 isopentenyl-diphosphate Delta-isomerase	0.115208	1.36205
gene-SAK_RS08630	12.6329	-0.524302	0.498394	-1.05198	0.292807	0.766994	SAK_RS08630	multidrug efflux MFS transporter	0.115208	0.695295
gene-SAK_RS10935	106.39	0.374742	0.35691	1.04996	0.293736	0.766994	SAK_RS10935	hypothetical protein	0.115208	1.29661
gene-SAK_RS03060	128.415	0.374823	0.357658	1.04799	0.294642	0.7674	SAK_RS03060	helix-turn-helix transcriptional regulator	0.114978	1.29668
gene-SAK_RS06445	28.1621	-0.454186	0.434379	-1.0456	0.295747	0.76883	rfbB	dTDP-glucose 4%2C6-dehydratase	0.11417	0.729922
gene-SAK_RS02780	11.9929	-0.535316	0.514997	-1.03945	0.298594	0.771233	SAK_RS02780	DUF1027 domain-containing protein	0.112814	0.690007
gene-SAK_RS02915	16.3301	-0.511312	0.495995	-1.03088	0.302597	0.771233	SAK_RS02915	RNA-binding protein	0.112814	0.701584
gene-SAK_RS03760	12.596	0.51233	0.495067	1.03487	0.300729	0.771233	SAK_RS03760	hypothetical protein	0.112814	1.42635
gene-SAK_RS04200	11.7581	-0.537776	0.522644	-1.02895	0.303502	0.771233	SAK_RS04200	DUF3114 domain-containing protein	0.112814	0.688832
gene-SAK_RS04485	41.8187	-0.424084	0.407542	-1.04059	0.298066	0.771233	SAK_RS04485	peptide chain release factor 3	0.112814	0.745312
gene-SAK_RS04775	158.346	0.430799	0.420491	1.02451	0.305593	0.771233	SAK_RS04775	methionine adenosyltransferase	0.112814	1.34798
gene-SAK_RS05095	25.2636	-0.526064	0.507451	-1.03668	0.299886	0.771233	cas1	type II CRISPR-associated endonuclease Cas1	0.112814	0.694447
gene-SAK_RS05930	26.2788	0.553396	0.538877	1.02694	0.304448	0.771233	SAK_RS05930	redox-sensing transcriptional repressor Rex	0.112814	1.46754
gene-SAK_RS07565	73.0264	-0.425928	0.41472	-1.02703	0.304408	0.771233	SAK_RS07565	aminopeptidase	0.112814	0.74436
gene-SAK_RS07660	8.1174	0.573103	0.550893	1.04032	0.298193	0.771233	SAK_RS07660	hypothetical protein	0.112814	1.48772
gene-SAK_RS08195	11.1096	0.523718	0.504364	1.03837	0.299096	0.771233	SAK_RS08195	transporter substrate-binding domain-containing protein	0.112814	1.43766
gene-SAK_RS08625	8.2891	-0.559861	0.541803	-1.03333	0.30145	0.771233	SAK_RS08625	DUF4811 domain-containing protein	0.112814	0.678368
gene-SAK_RS09265	6.12295	-0.589096	0.571329	-1.0311	0.302495	0.771233	SAK_RS09265	DNA-binding protein	0.112814	0.664759
gene-SAK_RS09665	10.5657	0.528613	0.514785	1.02686	0.304486	0.771233	SAK_RS09665	endonuclease/exonuclease/phosphatase family protein	0.112814	1.44254
gene-SAK_RS09770	12.6634	-0.518709	0.506169	-1.02477	0.30547	0.771233	SAK_RS09770	FRG domain-containing protein	0.112814	0.697996
gene-SAK_RS11225	49.0888	0.413175	0.398907	1.03577	0.30031	0.771233	SAK_RS11225	hypothetical protein	0.112814	1.33161
gene-SAK_RS10275	50.3719	0.455461	0.445568	1.0222	0.306685	0.772579	SAK_RS10275	bacteriocin immunity protein	0.112057	1.37122
gene-SAK_RS03885	106.672	0.424069	0.416143	1.01905	0.30818	0.773254	SAK_RS03885	class C sortase	0.111678	1.34171
gene-SAK_RS05790	34.5741	-0.434295	0.426757	-1.01766	0.308837	0.773254	SAK_RS05790	ABC transporter ATP-binding protein	0.111678	0.740055
gene-SAK_RS06855	11.9577	-0.529764	0.519518	-1.01972	0.30786	0.773254	SAK_RS06855	ABC transporter ATP-binding protein	0.111678	0.692668
gene-SAK_RS07720	12.3037	-0.512461	0.503933	-1.01692	0.30919	0.773254	SAK_RS07720	oleate hydratase	0.111678	0.701025
gene-SAK_RS03420	7.03763	-0.572032	0.564472	-1.01339	0.310872	0.774863	SAK_RS03420	C69 family dipeptidase	0.110775	0.672669
gene-SAK_RS04580	8.69433	-0.537462	0.530449	-1.01322	0.310954	0.774863	SAK_RS04580	glycoside hydrolase family 1 protein	0.110775	0.688982
gene-SAK_RS05820	8.70087	-0.538226	0.531825	-1.01204	0.311521	0.77488	prfA	peptide chain release factor 1	0.110766	0.688617
gene-SAK_RS02720	240.775	-0.349828	0.347681	-1.00618	0.314331	0.777674	SAK_RS02720	valine--tRNA ligase	0.109202	0.784678
gene-SAK_RS06145	5.80605	-0.579825	0.576218	-1.00626	0.314291	0.777674	amaP	alkaline shock response membrane anchor protein AmaP	0.109202	0.669045
gene-SAK_RS06845	9.46429	-0.546809	0.542696	-1.00758	0.313657	0.777674	SAK_RS06845	GTP pyrophosphokinase	0.109202	0.684533
gene-SAK_RS02900	12.4211	-0.509763	0.51205	-0.995535	0.319476	0.786184	SAK_RS02900	YggS family pyridoxal phosphate-dependent enzyme	0.104476	0.702338
gene-SAK_RS03685	20.2207	0.465871	0.466949	0.997693	0.318428	0.786184	dcm	DNA (cytosine-5-)-methyltransferase	0.104476	1.38115
gene-SAK_RS05030	6.29988	-0.556179	0.558317	-0.996171	0.319167	0.786184	SAK_RS05030	lipoate--protein ligase	0.104476	0.680101
gene-SAK_RS00475	9.12729	-0.546749	0.55876	-0.978504	0.327825	0.787121	SAK_RS00475	50S ribosomal protein L22	0.103958	0.684561
gene-SAK_RS00875	7.11476	-0.543874	0.5509	-0.987246	0.323522	0.787121	argH	argininosuccinate lyase	0.103958	0.685926
gene-SAK_RS01175	22.751	0.456211	0.459338	0.993191	0.320617	0.787121	SAK_RS01175	pyrroline-5-carboxylate reductase	0.103958	1.37193
gene-SAK_RS02410	26.4468	-0.486624	0.491789	-0.989496	0.32242	0.787121	SAK_RS02410	protein jag	0.103958	0.713693
gene-SAK_RS04375	30.0159	0.468917	0.479049	0.97885	0.327654	0.787121	SAK_RS04375	6%2C7-dimethyl-8-ribityllumazine synthase	0.103958	1.38407
gene-SAK_RS04885	31.7456	-0.410631	0.419376	-0.979147	0.327507	0.787121	glgB	1%2C4-alpha-glucan branching protein GlgB	0.103958	0.752294
gene-SAK_RS05640	12.0576	0.488457	0.493878	0.989023	0.322652	0.787121	SAK_RS05640	WXG100 family type VII secretion target	0.103958	1.40294
gene-SAK_RS05890	89.2917	0.361711	0.367803	0.983437	0.325393	0.787121	pta	phosphate acetyltransferase	0.103958	1.28495
gene-SAK_RS06235	27.2865	-0.431676	0.438006	-0.985548	0.324355	0.787121	parE	DNA topoisomerase IV subunit B	0.103958	0.7414
gene-SAK_RS07010	10.6928	-0.508912	0.51407	-0.989967	0.32219	0.787121	SAK_RS07010	ABC transporter ATP-binding protein	0.103958	0.702752
gene-SAK_RS07290	11.9652	-0.509213	0.519984	-0.979286	0.327439	0.787121	SAK_RS07290	glycosyltransferase family 2 protein	0.103958	0.702606
gene-SAK_RS08240	10.6353	0.51111	0.520335	0.98227	0.325967	0.787121	dnaI	primosomal protein DnaI	0.103958	1.42515
gene-SAK_RS10245	32.8181	-0.437522	0.444867	-0.983489	0.325367	0.787121	SAK_RS10245	MFS transporter	0.103958	0.738402
gene-SAK_RS10410	43.9687	-0.413842	0.419878	-0.985625	0.324317	0.787121	SAK_RS10410	ABC transporter permease/substrate-binding protein	0.103958	0.750622
gene-SAK_RS07080	18.8876	-0.456286	0.467173	-0.976696	0.328719	0.787901	SAK_RS07080	hypothetical protein	0.103528	0.72886
gene-SAK_RS00385	43.9669	0.414432	0.433432	0.956164	0.338989	0.789985	purK	5-(carboxyamino)imidazole ribonucleotide synthase	0.102381	1.33277
gene-SAK_RS00405	32.5279	0.412783	0.437293	0.943949	0.345196	0.789985	ruvB	Holliday junction branch migration DNA helicase RuvB	0.102381	1.33125
gene-SAK_RS00520	21.5666	-0.451246	0.478236	-0.943564	0.345392	0.789985	rpsH	30S ribosomal protein S8	0.102381	0.731411
gene-SAK_RS00895	47.4343	0.387637	0.412286	0.940214	0.347108	0.789985	SAK_RS00895	Asp23/Gls24 family envelope stress response protein	0.102381	1.30825
gene-SAK_RS00900	90.5468	-0.332951	0.349816	-0.951787	0.341205	0.789985	SAK_RS00900	DAK2 domain-containing protein	0.102381	0.793911
gene-SAK_RS00910	267.643	0.339699	0.358517	0.94751	0.343379	0.789985	SAK_RS00910	hypothetical protein	0.102381	1.26549
gene-SAK_RS01220	13.4379	0.459212	0.488372	0.940291	0.347068	0.789985	SAK_RS01220	sensor protein LytS	0.102381	1.37479
gene-SAK_RS01480	95.8022	-0.389952	0.41341	-0.943257	0.345549	0.789985	SAK_RS01480	ABC transporter permease	0.102381	0.763155
gene-SAK_RS01790	9.3486	-0.534536	0.553915	-0.965014	0.334538	0.789985	SAK_RS01790	DEAD/DEAH box helicase	0.102381	0.690381
gene-SAK_RS02140	40.9251	0.433445	0.445973	0.971909	0.331096	0.789985	SAK_RS02140	acyltransferase	0.102381	1.35045
gene-SAK_RS02250	7.92203	-0.534447	0.559865	-0.9546	0.33978	0.789985	nusA	transcription termination/antitermination protein NusA	0.102381	0.690423
gene-SAK_RS02360	12.9059	-0.47843	0.503656	-0.949915	0.342156	0.789985	SAK_RS02360	nucleoside deaminase	0.102381	0.717758
gene-SAK_RS02395	36.651	0.416211	0.437058	0.9523	0.340945	0.789985	SAK_RS02395	NAD(P)H-dependent glycerol-3-phosphate dehydrogenase	0.102381	1.33442
gene-SAK_RS03380	69.7258	0.358711	0.38217	0.938616	0.347928	0.789985	SAK_RS03380	pyridoxal phosphate-dependent aminotransferase	0.102381	1.28228
gene-SAK_RS03875	127.328	0.356895	0.374768	0.952309	0.34094	0.789985	SAK_RS03875	LPXTG cell wall anchor domain-containing protein	0.102381	1.28067
gene-SAK_RS04940	50.4115	0.390005	0.401405	0.971598	0.331251	0.789985	SAK_RS04940	F0F1 ATP synthase subunit epsilon	0.102381	1.3104
gene-SAK_RS05720	22.6075	-0.442809	0.457479	-0.967932	0.333078	0.789985	SAK_RS05720	formate--tetrahydrofolate ligase	0.102381	0.735701
gene-SAK_RS05745	7.98138	-0.531667	0.560582	-0.948421	0.342915	0.789985	SAK_RS05745	MsnO8 family LLM class oxidoreductase	0.102381	0.691755
gene-SAK_RS06310	33.8969	-0.486237	0.506146	-0.960667	0.33672	0.789985	SAK_RS06310	sugar transferase	0.102381	0.713885
gene-SAK_RS06490	7.31753	0.521476	0.553623	0.941935	0.346226	0.789985	recJ	single-stranded-DNA-specific exonuclease RecJ	0.102381	1.43542
gene-SAK_RS06520	251.615	0.339349	0.360851	0.940411	0.347007	0.789985	SAK_RS06520	DUF3042 family protein	0.102381	1.26519
gene-SAK_RS06625	39.0879	0.411009	0.427643	0.961103	0.3365	0.789985	lmb	metal ABC transporter substrate-binding lipoprotein/laminin-binding adhesin Lmb	0.102381	1.32962
gene-SAK_RS07155	28.3068	-0.418963	0.43609	-0.960725	0.33669	0.789985	pepT	peptidase T	0.102381	0.747962
gene-SAK_RS07415	19.0384	-0.439788	0.457188	-0.961941	0.336079	0.789985	SAK_RS07415	extracellular solute-binding protein	0.102381	0.737243
gene-SAK_RS07455	14.7084	0.458423	0.478304	0.958434	0.337844	0.789985	secA2	accessory Sec system translocase SecA2	0.102381	1.37404
gene-SAK_RS07850	16.5545	-0.45675	0.483751	-0.944184	0.345075	0.789985	SAK_RS07850	metal-dependent transcriptional regulator	0.102381	0.728626
gene-SAK_RS07870	19.433	0.431668	0.453388	0.952094	0.341049	0.789985	glmU	bifunctional UDP-N-acetylglucosamine diphosphorylase/glucosamine-1-phosphate N-acetyltransferase GlmU	0.102381	1.34879
gene-SAK_RS08270	169.386	0.3403	0.353081	0.963801	0.335146	0.789985	htpX	zinc metalloprotease HtpX	0.102381	1.26602
gene-SAK_RS08400	16.7688	0.445496	0.466623	0.954725	0.339717	0.789985	SAK_RS08400	nucleotidyltransferase	0.102381	1.36178
gene-SAK_RS08550	18.3834	-0.43552	0.464272	-0.93807	0.348209	0.789985	SAK_RS08550	3-deoxy-7-phosphoheptulonate synthase	0.102381	0.739427
gene-SAK_RS09655	68.2871	-0.411869	0.432326	-0.952683	0.340751	0.789985	SAK_RS09655	GHKL domain-containing protein	0.102381	0.751649
gene-SAK_RS10970	5463.76	0.403958	0.425116	0.950232	0.341995	0.789985	SAK_RS10970	putative holin-like toxin	0.102381	1.32313
gene-SAK_RS11450	11.768	-0.484572	0.516809	-0.937621	0.348439	0.789985	SAK_RS11450	hypothetical protein	0.102381	0.714709
gene-SAK_RS09370	15.0696	-0.466647	0.499807	-0.933654	0.350482	0.793318	SAK_RS09370	MFS transporter	0.100553	0.723644
gene-SAK_RS00485	14.2348	-0.462374	0.502448	-0.920241	0.357447	0.796053	rplP	50S ribosomal protein L16	0.0990581	0.725791
gene-SAK_RS00760	20.5302	-0.420749	0.456154	-0.922384	0.356329	0.796053	SAK_RS00760	mechanosensitive ion channel family protein	0.0990581	0.747037
gene-SAK_RS01405	7.44702	0.505135	0.547526	0.922578	0.356227	0.796053	SAK_RS01405	hypothetical protein	0.0990581	1.41926
gene-SAK_RS01670	70.1213	0.338936	0.367702	0.921769	0.356649	0.796053	SAK_RS01670	hypothetical protein	0.0990581	1.26482
gene-SAK_RS06530	12.2089	-0.482188	0.520204	-0.926921	0.353968	0.796053	SAK_RS06530	pullulanase	0.0990581	0.715891
gene-SAK_RS06630	23.2016	-0.411482	0.446744	-0.921069	0.357014	0.796053	SAK_RS06630	C5a peptidase ScpA/B	0.0990581	0.751851
gene-SAK_RS06715	481.604	0.381784	0.413132	0.924123	0.355422	0.796053	SAK_RS06715	50S ribosomal protein L7/L12	0.0990581	1.30295
gene-SAK_RS06830	16.0675	-0.440155	0.477386	-0.922012	0.356523	0.796053	mvk	mevalonate kinase	0.0990581	0.737055
gene-SAK_RS07590	9.56199	0.48528	0.523743	0.926561	0.354154	0.796053	SAK_RS07590	NAD(P)H-dependent oxidoreductase	0.0990581	1.39986
gene-SAK_RS09570	18.5413	0.434985	0.47003	0.925441	0.354736	0.796053	SAK_RS09570	bifunctional 2'%2C3'-cyclic-nucleotide 2'-phosphodiesterase/3'-nucleotidase	0.0990581	1.3519
gene-SAK_RS04965	10.5867	0.484744	0.527774	0.91847	0.358373	0.796832	pheS	phenylalanine--tRNA ligase subunit alpha	0.0986332	1.39934
gene-SAK_RS05350	6.55991	-0.511021	0.560102	-0.912372	0.361573	0.799087	SAK_RS05350	ABC transporter permease	0.0974059	0.701726
gene-SAK_RS06475	7.93991	-0.503017	0.551473	-0.912134	0.361698	0.799087	SAK_RS06475	DnaD domain-containing protein	0.0974059	0.70563
gene-SAK_RS08455	18.6376	-0.421862	0.461989	-0.913143	0.361167	0.799087	gatB	Asp-tRNA(Asn)/Glu-tRNA(Gln) amidotransferase subunit GatB	0.0974059	0.746461
gene-SAK_RS08920	9.71384	0.47327	0.51857	0.912645	0.361429	0.799087	SAK_RS08920	MerR family transcriptional regulator	0.0974059	1.38825
gene-SAK_RS05865	26.9126	-0.393626	0.432583	-0.909943	0.362852	0.800359	guaC	GMP reductase	0.0967153	0.761214
gene-SAK_RS06265	14.8849	0.434105	0.479831	0.904704	0.365622	0.803904	neuC	UDP-N-acetylglucosamine 2-epimerase (hydrolyzing)	0.0947958	1.35107
gene-SAK_RS06775	7.771	-0.492373	0.543791	-0.905446	0.365229	0.803904	SAK_RS06775	thymidylate synthase	0.0947958	0.710855
gene-SAK_RS01205	28.6779	0.46056	0.514411	0.895315	0.370619	0.805796	SAK_RS01205	class I SAM-dependent methyltransferase	0.0937748	1.37608
gene-SAK_RS01215	21.1826	0.399022	0.443521	0.89967	0.368296	0.805796	SAK_RS01215	HAD family hydrolase	0.0937748	1.31861
gene-SAK_RS01335	10.3249	-0.49589	0.555052	-0.893412	0.371637	0.805796	SAK_RS01335	Mini-ribonuclease 3	0.0937748	0.709124
gene-SAK_RS01905	56.3814	-0.386516	0.430449	-0.897937	0.369219	0.805796	SAK_RS01905	DNA-directed RNA polymerase subunit omega	0.0937748	0.764975
gene-SAK_RS02325	5.32447	0.512132	0.571172	0.896633	0.369915	0.805796	SAK_RS02325	response regulator transcription factor	0.0937748	1.42616
gene-SAK_RS03530	16.416	0.427207	0.478442	0.892912	0.371904	0.805796	SAK_RS03530	rod shape-determining protein RodA	0.0937748	1.34463
gene-SAK_RS03810	23.8786	-0.408745	0.456393	-0.8956	0.370467	0.805796	SAK_RS03810	hypothetical protein	0.0937748	0.753278
gene-SAK_RS04280	19.8172	-0.458619	0.511728	-0.896216	0.370138	0.805796	SAK_RS04280	permease	0.0937748	0.727683
gene-SAK_RS04325	10.4451	-0.493886	0.547921	-0.901382	0.367385	0.805796	SAK_RS04325	YtxH domain-containing protein	0.0937748	0.71011
gene-SAK_RS10615	8.98185	0.488248	0.547267	0.892156	0.372309	0.805796	SAK_RS10615	energy-coupling factor transporter transmembrane protein EcfT	0.0937748	1.40274
gene-SAK_RS02275	70.125	0.371709	0.418063	0.889122	0.373937	0.807448	SAK_RS02275	alpha/beta hydrolase	0.0928852	1.29388
gene-SAK_RS03005	14.2221	-0.440827	0.496533	-0.88781	0.374643	0.807448	SAK_RS03005	DegV family protein	0.0928852	0.736712
gene-SAK_RS10015	7.17634	0.481255	0.542275	0.887473	0.374824	0.807448	SAK_RS10015	AzlC family ABC transporter permease	0.0928852	1.39596
gene-SAK_RS00450	80.0102	-0.313099	0.355587	-0.880514	0.378581	0.807803	SAK_RS00450	50S ribosomal protein L3	0.0926947	0.804911
gene-SAK_RS00935	13.4767	0.42982	0.48944	0.878188	0.379842	0.807803	SAK_RS00935	HAMP domain-containing histidine kinase	0.0926947	1.34707
gene-SAK_RS04210	5.3743	-0.499357	0.569105	-0.877444	0.380246	0.807803	SAK_RS04210	amino acid ABC transporter permease	0.0926947	0.707422
gene-SAK_RS04340	18.6649	0.403447	0.459541	0.877934	0.379979	0.807803	SAK_RS04340	U32 family peptidase	0.0926947	1.32266
gene-SAK_RS07490	16.7013	-0.458584	0.518405	-0.884606	0.376369	0.807803	SAK_RS07490	glycosyl transferase family 8	0.0926947	0.7277
gene-SAK_RS08150	28.2114	-0.456023	0.516069	-0.883647	0.376887	0.807803	SAK_RS08150	YneF family protein	0.0926947	0.728993
gene-SAK_RS08635	26.2396	-0.376478	0.425327	-0.885149	0.376077	0.807803	uvrA	excinuclease ABC subunit UvrA	0.0926947	0.770316
gene-SAK_RS10060	70.261	0.390936	0.443577	0.881327	0.378141	0.807803	SAK_RS10060	LPXTG cell wall anchor domain-containing protein	0.0926947	1.31124
gene-SAK_RS10075	57.1406	-0.36374	0.413072	-0.880573	0.378549	0.807803	SAK_RS10075	YSIRK-type signal peptide-containing protein	0.0926947	0.777147
gene-SAK_RS07925	14.278	0.425002	0.485274	0.875796	0.381141	0.808463	SAK_RS07925	hypothetical protein	0.0923401	1.34257
gene-SAK_RS03985	16.5171	-0.434835	0.499243	-0.870987	0.383761	0.812774	SAK_RS03985	hypothetical protein	0.0900301	0.739779
gene-SAK_RS09975	42.4097	-0.350362	0.403722	-0.86783	0.385488	0.815182	SAK_RS09975	rhodanese-like domain-containing protein	0.0887452	0.784387
gene-SAK_RS09050	44.5867	0.390637	0.450703	0.866727	0.386092	0.815214	SAK_RS09050	ribulose-phosphate 3-epimerase	0.0887285	1.31097
gene-SAK_RS01730	12.3889	-0.458674	0.531191	-0.863482	0.387872	0.816349	SAK_RS01730	helix-turn-helix domain-containing protein	0.088124	0.727655
gene-SAK_RS03920	9.32551	-0.4705	0.54506	-0.863209	0.388023	0.816349	SAK_RS03920	serine hydrolase	0.088124	0.721714
gene-SAK_RS10190	84.0925	0.305552	0.354254	0.862522	0.3884	0.816349	nrdD	anaerobic ribonucleoside-triphosphate reductase	0.088124	1.23589
gene-SAK_RS01305	423.995	-0.365379	0.425947	-0.857803	0.391001	0.819325	rpsO	30S ribosomal protein S15	0.0865439	0.776265
gene-SAK_RS03710	25.0971	0.442005	0.515159	0.857997	0.390894	0.819325	SAK_RS03710	type II toxin-antitoxin system RelB/DinJ family antitoxin	0.0865439	1.35849
gene-SAK_RS05090	50.287	-0.359204	0.419812	-0.855632	0.392202	0.820597	cas9	type II CRISPR RNA-guided endonuclease Cas9	0.0858699	0.779594
gene-SAK_RS03290	8.84207	-0.464782	0.544146	-0.85415	0.393022	0.821071	SAK_RS03290	aminoacyltransferase	0.0856191	0.72458
gene-SAK_RS04870	7.62964	-0.468843	0.550714	-0.851337	0.394582	0.823087	ligA	NAD-dependent DNA ligase LigA	0.0845541	0.722544
gene-SAK_RS01830	140.937	0.37875	0.447184	0.846966	0.397014	0.82443	pepC	aminopeptidase C	0.083846	1.30021
gene-SAK_RS09555	16.8828	0.438752	0.517597	0.847672	0.396621	0.82443	SAK_RS09555	zinc ABC transporter solute-binding protein	0.083846	1.35543
gene-SAK_RS10695	39.6334	0.374958	0.442125	0.848082	0.396392	0.82443	argF	ornithine carbamoyltransferase	0.083846	1.2968
gene-SAK_RS08985	47.3854	0.364058	0.430916	0.844846	0.398197	0.825646	glnA	type I glutamate--ammonia ligase	0.0832059	1.28704
gene-SAK_RS00985	29.0444	0.357947	0.425577	0.841086	0.4003	0.827526	sufC	Fe-S cluster assembly ATPase SufC	0.0822183	1.2816
gene-SAK_RS09355	67.5911	-0.319911	0.38	-0.841872	0.39986	0.827526	SAK_RS09355	LD-carboxypeptidase	0.0822183	0.801119
gene-SAK_RS01895	9.35685	0.445928	0.538175	0.828593	0.407335	0.831727	SAK_RS01895	DUF1211 domain-containing protein	0.0800194	1.36219
gene-SAK_RS02525	66.5859	0.308058	0.371014	0.830316	0.40636	0.831727	SAK_RS02525	AraC family transcriptional regulator	0.0800194	1.23804
gene-SAK_RS03440	8.87646	-0.449085	0.53788	-0.834916	0.403765	0.831727	SAK_RS03440	adenosine deaminase	0.0800194	0.732507
gene-SAK_RS04450	18.7123	-0.390585	0.471489	-0.828407	0.40744	0.831727	SAK_RS04450	penicillin-binding protein 2	0.0800194	0.76282
gene-SAK_RS04625	7.93241	-0.473469	0.571912	-0.827869	0.407745	0.831727	SAK_RS04625	glutathione S-transferase family protein	0.0800194	0.720231
gene-SAK_RS04890	13.3277	0.413216	0.497586	0.830442	0.406289	0.831727	SAK_RS04890	glucose-1-phosphate adenylyltransferase	0.0800194	1.33165
gene-SAK_RS05660	26.9894	-0.378068	0.455129	-0.830684	0.406152	0.831727	carB	carbamoyl-phosphate synthase large subunit	0.0800194	0.769467
gene-SAK_RS07020	8.92277	-0.442806	0.533478	-0.830036	0.406519	0.831727	SAK_RS07020	carbamoyl phosphate synthase large subunit	0.0800194	0.735702
gene-SAK_RS10375	6.54818	-0.467379	0.559873	-0.834795	0.403833	0.831727	SAK_RS10375	HAMP domain-containing histidine kinase	0.0800194	0.723277
gene-SAK_RS00990	12.6523	0.411877	0.505825	0.814267	0.415492	0.831745	sufD	Fe-S cluster assembly protein SufD	0.0800096	1.33042
gene-SAK_RS01695	30.7345	0.361645	0.439658	0.82256	0.410758	0.831745	SAK_RS01695	glycine--tRNA ligase subunit beta	0.0800096	1.28489
gene-SAK_RS01815	28.1679	0.344423	0.418986	0.82204	0.411054	0.831745	trxB	thioredoxin-disulfide reductase	0.0800096	1.26964
gene-SAK_RS03525	7.11829	-0.447672	0.549101	-0.815283	0.41491	0.831745	SAK_RS03525	hypothetical protein	0.0800096	0.733225
gene-SAK_RS04260	11.6894	0.422999	0.519574	0.814127	0.415572	0.831745	SAK_RS04260	Cof-type HAD-IIB family hydrolase	0.0800096	1.34071
gene-SAK_RS04355	22.0577	-0.380951	0.464152	-0.820747	0.41179	0.831745	SAK_RS04355	divalent metal cation transporter	0.0800096	0.767931
gene-SAK_RS05140	13.8986	0.418864	0.510681	0.820207	0.412098	0.831745	msrB	peptide-methionine (R)-S-oxide reductase MsrB	0.0800096	1.33687
gene-SAK_RS05445	31.8571	0.342012	0.416396	0.821362	0.41144	0.831745	SAK_RS05445	inositol monophosphatase family protein	0.0800096	1.26752
gene-SAK_RS07185	13.0271	0.412126	0.50387	0.817921	0.413402	0.831745	SAK_RS07185	iron ABC transporter permease	0.0800096	1.33065
gene-SAK_RS08070	49.6761	0.322426	0.39497	0.816329	0.414312	0.831745	SAK_RS08070	ATP-dependent Clp protease proteolytic subunit	0.0800096	1.25043
gene-SAK_RS09085	5.62909	-0.463599	0.565161	-0.820296	0.412047	0.831745	SAK_RS09085	hypothetical protein	0.0800096	0.725175
gene-SAK_RS09785	10.9947	0.415106	0.505636	0.820958	0.41167	0.831745	SAK_RS09785	site-specific integrase	0.0800096	1.3334
gene-SAK_RS11255	7.83256	-0.457266	0.558517	-0.818714	0.41295	0.831745	SAK_RS11255	site-specific integrase	0.0800096	0.728365
gene-SAK_RS09485	45.2153	0.326436	0.402186	0.811655	0.416989	0.833376	ugpC	sn-glycerol-3-phosphate ABC transporter ATP-binding protein UgpC	0.0791589	1.25391
gene-SAK_RS01350	104.193	-0.29187	0.361829	-0.806651	0.419868	0.835723	SAK_RS01350	DegV family protein	0.0779376	0.816843
gene-SAK_RS05080	5.34249	-0.46548	0.576097	-0.807989	0.419097	0.835723	SAK_RS05080	TIGR01457 family HAD-type hydrolase	0.0779376	0.72423
gene-SAK_RS07250	44.2996	-0.316604	0.392585	-0.806462	0.419977	0.835723	SAK_RS07250	LPXTG cell wall anchor domain-containing protein	0.0779376	0.802957
gene-SAK_RS02645	9.31721	0.43249	0.537603	0.804479	0.421121	0.836796	SAK_RS02645	sugar ABC transporter substrate-binding protein	0.0773805	1.34956
gene-SAK_RS02785	16.6853	-0.378648	0.472971	-0.800573	0.423379	0.837673	rlmN	23S rRNA (adenine(2503)-C(2))-methyltransferase RlmN	0.0769257	0.769158
gene-SAK_RS04455	5.49852	-0.455981	0.568676	-0.801829	0.422652	0.837673	recR	recombination protein RecR	0.0769257	0.729014
gene-SAK_RS08000	41.2236	-0.335023	0.418302	-0.800913	0.423182	0.837673	serC	3-phosphoserine/phosphohydroxythreonine transaminase	0.0769257	0.792771
gene-SAK_RS03570	34.1232	-0.334745	0.419288	-0.798366	0.424658	0.837806	SAK_RS03570	endonuclease	0.0768565	0.792924
gene-SAK_RS05680	5.78243	0.46506	0.582104	0.798929	0.424331	0.837806	SAK_RS05680	orotate phosphoribosyltransferase	0.0768565	1.38037
gene-SAK_RS10160	9.03502	0.443156	0.556437	0.796416	0.42579	0.838843	SAK_RS10160	VOC family protein	0.0763193	1.35957
gene-SAK_RS06300	11.543	-0.430276	0.541032	-0.795288	0.426446	0.83894	SAK_RS06300	multidrug MFS transporter	0.0762693	0.74212
gene-SAK_RS10600	130.397	0.283267	0.360089	0.786659	0.431482	0.847641	sdaAA	L-serine ammonia-lyase%2C iron-sulfur-dependent%2C subunit alpha	0.0717883	1.21695
gene-SAK_RS00300	7.12841	-0.427102	0.55486	-0.769746	0.44145	0.850931	purN	phosphoribosylglycinamide formyltransferase	0.0701055	0.743754
gene-SAK_RS00500	113.114	0.292664	0.377452	0.775366	0.438123	0.850931	rplN	50S ribosomal protein L14	0.0701055	1.2249
gene-SAK_RS00955	11.7257	-0.398511	0.511562	-0.779008	0.435975	0.850931	SAK_RS00955	amino acid ABC transporter ATP-binding protein	0.0701055	0.758641
gene-SAK_RS01030	11.2242	-0.396365	0.513715	-0.771567	0.440371	0.850931	SAK_RS01030	ABC transporter permease	0.0701055	0.75977
gene-SAK_RS01410	14.8851	0.388641	0.499197	0.778533	0.436255	0.850931	SAK_RS01410	plasmid recombination protein	0.0701055	1.30916
gene-SAK_RS04715	30.0515	-0.322579	0.417319	-0.772979	0.439535	0.850931	nrdE	class 1b ribonucleoside-diphosphate reductase subunit alpha	0.0701055	0.799639
gene-SAK_RS04840	8.61553	0.424166	0.546344	0.776372	0.437529	0.850931	SAK_RS04840	GNAT family N-acetyltransferase	0.0701055	1.3418
gene-SAK_RS05525	13.5756	0.389634	0.50654	0.769207	0.441771	0.850931	SAK_RS05525	iron chelate uptake ABC transporter family permease subunit	0.0701055	1.31006
gene-SAK_RS06450	6.93491	-0.426705	0.554262	-0.769862	0.441382	0.850931	SAK_RS06450	dTDP-4-keto-6-deoxy-D-glucose epimerase	0.0701055	0.743959
gene-SAK_RS06495	6.90234	-0.426437	0.552233	-0.772205	0.439993	0.850931	SAK_RS06495	SDR family oxidoreductase	0.0701055	0.744097
gene-SAK_RS07045	9.15932	-0.417033	0.533637	-0.781491	0.434514	0.850931	SAK_RS07045	LysR family transcriptional regulator	0.0701055	0.748963
gene-SAK_RS07580	5.77311	-0.440637	0.56642	-0.777934	0.436608	0.850931	SAK_RS07580	rRNA pseudouridine synthase	0.0701055	0.736809
gene-SAK_RS10505	10.2854	0.409137	0.528012	0.774863	0.438421	0.850931	SAK_RS10505	hypothetical protein	0.0701055	1.32789
gene-SAK_RS10725	99.2912	-0.30703	0.393555	-0.780145	0.435306	0.850931	SAK_RS10725	ATP-binding cassette domain-containing protein	0.0701055	0.808304
gene-SAK_RS08790	31.2156	-0.398046	0.51818	-0.768162	0.442391	0.850941	cydD	thiol reductant ABC exporter subunit CydD	0.0701003	0.758885
gene-SAK_RS06555	43.6598	-0.33624	0.438497	-0.766802	0.443199	0.851312	SAK_RS06555	glycerophosphodiester phosphodiesterase	0.0699114	0.792103
gene-SAK_RS01015	40.1644	-0.309679	0.409125	-0.75693	0.449092	0.85362	SAK_RS01015	D-alanyl-D-alanine carboxypeptidase	0.0687356	0.806821
gene-SAK_RS04275	8.3338	0.410433	0.539697	0.760488	0.446963	0.85362	SAK_RS04275	TIGR03943 family protein	0.0687356	1.32909
gene-SAK_RS05145	51.1267	-0.32014	0.423752	-0.755489	0.449956	0.85362	SAK_RS05145	cation-transporting P-type ATPase	0.0687356	0.800992
gene-SAK_RS05795	13.148	-0.394345	0.517218	-0.762434	0.445801	0.85362	SAK_RS05795	lysozyme family protein	0.0687356	0.760835
gene-SAK_RS05825	27.6049	-0.382881	0.504789	-0.758496	0.448154	0.85362	SAK_RS05825	thymidine kinase	0.0687356	0.766905
gene-SAK_RS06570	26.8181	-0.326828	0.431542	-0.75735	0.44884	0.85362	SAK_RS06570	MATE family efflux transporter	0.0687356	0.797287
gene-SAK_RS08395	7.05513	0.416007	0.549421	0.757173	0.448946	0.85362	SAK_RS08395	MerR family transcriptional regulator	0.0687356	1.33423
gene-SAK_RS09180	7.51614	0.412811	0.545882	0.756227	0.449513	0.85362	SAK_RS09180	carbohydrate kinase	0.0687356	1.33128
gene-SAK_RS10100	12.8938	0.372338	0.489264	0.761015	0.446648	0.85362	SAK_RS10100	phosphopentomutase	0.0687356	1.29445
gene-SAK_RS03230	13.6372	-0.379408	0.504884	-0.751475	0.452367	0.854676	SAK_RS03230	hypothetical protein	0.0681983	0.768753
gene-SAK_RS07820	134.497	-0.309831	0.411803	-0.752376	0.451825	0.854676	pabB	aminodeoxychorismate synthase component I	0.0681983	0.806736
gene-SAK_RS08010	11.382	-0.379995	0.504941	-0.752552	0.451719	0.854676	rsmI	16S rRNA (cytidine(1402)-2'-O)-methyltransferase	0.0681983	0.76844
gene-SAK_RS02465	20.0755	-0.337908	0.451489	-0.748431	0.4542	0.855583	rlmD	23S rRNA (uracil(1939)-C(5))-methyltransferase RlmD	0.0677376	0.791188
gene-SAK_RS02800	12.3343	0.368856	0.493645	0.747209	0.454937	0.855583	SAK_RS02800	ABC transporter ATP-binding protein	0.0677376	1.29133
gene-SAK_RS05295	6.47061	-0.416351	0.557683	-0.746573	0.455321	0.855583	SAK_RS05295	cation:proton antiporter	0.0677376	0.749318
gene-SAK_RS05710	15.0024	-0.360962	0.481515	-0.749638	0.453473	0.855583	SAK_RS05710	LPXTG cell wall anchor domain-containing protein	0.0677376	0.778645
gene-SAK_RS05705	5.45793	-0.420969	0.564713	-0.745456	0.455996	0.855688	SAK_RS05705	aspartate-semialdehyde dehydrogenase	0.0676844	0.746923
gene-SAK_RS01095	26.7201	-0.350433	0.472985	-0.740896	0.458756	0.857378	SAK_RS01095	tyrosine--tRNA ligase	0.0668275	0.784349
gene-SAK_RS07690	137.249	-0.336707	0.453971	-0.741693	0.458273	0.857378	SAK_RS07690	diacylglycerol kinase family protein	0.0668275	0.791847
gene-SAK_RS09755	12.6481	0.371417	0.500429	0.742198	0.457967	0.857378	SAK_RS09755	GNAT family N-acetyltransferase	0.0668275	1.29362
gene-SAK_RS00540	12.9928	0.36235	0.492028	0.736442	0.461462	0.857615	rpmD	50S ribosomal protein L30	0.0667078	1.28552
gene-SAK_RS02550	80.8928	0.293017	0.396427	0.739144	0.459819	0.857615	SAK_RS02550	aldo/keto reductase	0.0667078	1.2252
gene-SAK_RS02700	10.0171	-0.379926	0.515999	-0.736292	0.461553	0.857615	SAK_RS02700	DUF1912 family protein	0.0667078	0.768477
gene-SAK_RS04720	34.5114	-0.388899	0.529469	-0.734507	0.46264	0.857615	SAK_RS04720	redoxin NrdH	0.0667078	0.763712
gene-SAK_RS04970	6.72431	-0.431	0.586144	-0.735314	0.462148	0.857615	SAK_RS04970	GNAT family N-acetyltransferase	0.0667078	0.741748
gene-SAK_RS06770	9.56946	-0.390064	0.528371	-0.738238	0.46037	0.857615	SAK_RS06770	dihydrofolate reductase	0.0667078	0.763096
gene-SAK_RS08645	23.1802	-0.341046	0.464926	-0.733549	0.463223	0.857615	SAK_RS08645	magnesium transporter CorA family protein	0.0667078	0.789469
gene-SAK_RS02105	14.9625	-0.35494	0.486666	-0.729331	0.4658	0.857791	SAK_RS02105	acetyl-CoA carboxylase biotin carboxyl carrier protein	0.0666187	0.781902
gene-SAK_RS03315	10.53	0.383557	0.525185	0.730328	0.46519	0.857791	SAK_RS03315	DUF1934 domain-containing protein	0.0666187	1.30455
gene-SAK_RS04420	34.4501	-0.346416	0.474813	-0.729583	0.465645	0.857791	pepF	oligoendopeptidase F	0.0666187	0.786536
gene-SAK_RS11070	33.0373	0.313055	0.429125	0.729519	0.465684	0.857791	SAK_RS11070	IS3-like element ISSag2 family transposase	0.0666187	1.24234
gene-SAK_RS02155	121.877	0.305624	0.419935	0.727789	0.466743	0.858385	SAK_RS02155	PTS mannose/fructose/sorbose transporter subunit IIC	0.0663181	1.23595
gene-SAK_RS03850	19.0247	0.331117	0.45704	0.724482	0.46877	0.859788	SAK_RS03850	IS3-like element ISSag5 family transposase	0.0656087	1.25799
gene-SAK_RS06230	20.0858	0.328074	0.453452	0.723503	0.469371	0.859788	parC	DNA topoisomerase IV subunit A	0.0656087	1.25534
gene-SAK_RS06730	74.909	0.263073	0.363066	0.724587	0.468705	0.859788	mmuM	homocysteine S-methyltransferase	0.0656087	1.20003
gene-SAK_RS04760	22.0201	-0.339854	0.471341	-0.721037	0.470887	0.859977	dnaX	DNA polymerase III subunit gamma/tau	0.0655133	0.790121
gene-SAK_RS07735	11.3832	-0.365921	0.508011	-0.720301	0.471339	0.859977	cvfB	RNA-binding virulence regulatory protein CvfB	0.0655133	0.775973
gene-SAK_RS09795	18.8658	0.339672	0.470696	0.721637	0.470518	0.859977	SAK_RS09795	replication initiation factor domain-containing protein	0.0655133	1.26547
gene-SAK_RS07355	354.039	0.252007	0.350794	0.71839	0.472517	0.860989	mscL	large conductance mechanosensitive channel protein MscL	0.0650025	1.19086
gene-SAK_RS04640	6.35257	-0.409845	0.572674	-0.715669	0.474196	0.861264	SAK_RS04640	competence protein CoiA	0.0648638	0.752704
gene-SAK_RS08975	150.319	0.29938	0.418643	0.715119	0.474536	0.861264	SAK_RS08975	ribonuclease J	0.0648638	1.23062
gene-SAK_RS09390	5.76203	-0.414032	0.578015	-0.716301	0.473806	0.861264	SAK_RS09390	hypothetical protein	0.0648638	0.750523
gene-SAK_RS04745	9.1071	-0.385413	0.540235	-0.713418	0.475587	0.862041	SAK_RS04745	DEAD/DEAH box helicase	0.0644723	0.76556
gene-SAK_RS04405	12.8506	-0.362934	0.510172	-0.711396	0.476839	0.863178	SAK_RS04405	N-acetylmuramoyl-L-alanine amidase	0.0638997	0.777581
gene-SAK_RS07950	62.855	-0.275904	0.389472	-0.708404	0.478694	0.865404	metG	methionine--tRNA ligase	0.0627809	0.825933
gene-SAK_RS01660	9.04123	-0.377712	0.537445	-0.702791	0.482186	0.86697	SAK_RS01660	hypothetical protein	0.0619957	0.769657
gene-SAK_RS03085	18.1736	-0.323748	0.466644	-0.69378	0.48782	0.86697	SAK_RS03085	DEAD/DEAH box helicase	0.0619957	0.798991
gene-SAK_RS03905	6.44249	0.389593	0.554788	0.702237	0.482532	0.86697	SAK_RS03905	hypothetical protein	0.0619957	1.31002
gene-SAK_RS05010	47.2968	0.305465	0.436487	0.699826	0.484036	0.86697	SAK_RS05010	thiamine pyrophosphate-dependent dehydrogenase E1 component subunit alpha	0.0619957	1.23582
gene-SAK_RS05250	25.7251	-0.301156	0.431204	-0.698408	0.484922	0.86697	SAK_RS05250	ABC transporter ATP-binding protein	0.0619957	0.811602
gene-SAK_RS05255	12.144	0.347209	0.500911	0.693155	0.488212	0.86697	SAK_RS05255	ABC transporter permease	0.0619957	1.2721
gene-SAK_RS05675	34.187	0.288164	0.41516	0.694104	0.487617	0.86697	SAK_RS05675	dihydroorotase	0.0619957	1.22109
gene-SAK_RS06385	31.4205	-0.288317	0.413326	-0.697552	0.485457	0.86697	SAK_RS06385	ribonuclease J	0.0619957	0.818857
gene-SAK_RS08725	158.598	0.237881	0.337666	0.704488	0.481129	0.86697	pflB	formate C-acetyltransferase	0.0619957	1.17926
gene-SAK_RS08785	30.4905	0.348499	0.501301	0.695189	0.486937	0.86697	cydC	thiol reductant ABC exporter subunit CydC	0.0619957	1.27323
gene-SAK_RS10980	334.022	0.254361	0.364939	0.696995	0.485806	0.86697	mobC	plasmid mobilization relaxosome protein MobC	0.0619957	1.19281
gene-SAK_RS11115	9.31073	-0.377088	0.540293	-0.697932	0.48522	0.86697	SAK_RS11115	hypothetical protein	0.0619957	0.76999
gene-SAK_RS11360	8.16627	0.389917	0.554419	0.703289	0.481876	0.86697	SAK_RS11360	transposase	0.0619957	1.31032
gene-SAK_RS11415	81.6735	0.262742	0.379161	0.692956	0.488337	0.86697	SAK_RS11415	hypothetical protein	0.0619957	1.19976
gene-SAK_RS07650	10.0611	-0.361601	0.523498	-0.69074	0.489729	0.868327	SAK_RS07650	Rgg/GadR/MutR family transcriptional regulator	0.0613166	0.7783
gene-SAK_RS07105	36.3204	0.281669	0.408568	0.689407	0.490567	0.868699	SAK_RS07105	type I 3-dehydroquinate dehydratase	0.0611305	1.2156
gene-SAK_RS00020	5.37765	0.389584	0.570047	0.683424	0.494339	0.868815	SAK_RS00020	DUF951 family protein	0.0610728	1.31002
gene-SAK_RS00740	41.7888	-0.300445	0.439502	-0.683603	0.494226	0.868815	truA	tRNA pseudouridine(38-40) synthase TruA	0.0610728	0.812002
gene-SAK_RS01155	18.4358	0.314226	0.459849	0.683325	0.494401	0.868815	SAK_RS01155	acetate kinase	0.0610728	1.24334
gene-SAK_RS03535	6.2651	-0.39634	0.578515	-0.685099	0.493282	0.868815	SAK_RS03535	HAD-IA family hydrolase	0.0610728	0.759783
gene-SAK_RS06035	18.8761	0.326428	0.475757	0.686125	0.492634	0.868815	SAK_RS06035	polysaccharide deacetylase family protein	0.0610728	1.25391
gene-SAK_RS07670	40.7109	-0.306118	0.445549	-0.687057	0.492047	0.868815	SAK_RS07670	hypothetical protein	0.0610728	0.808815
gene-SAK_RS01475	22.615	-0.339203	0.50445	-0.672421	0.501315	0.868821	SAK_RS01475	MFS transporter	0.0610696	0.790478
gene-SAK_RS02725	268.184	-0.271646	0.40319	-0.673743	0.500475	0.868821	SAK_RS02725	hypothetical protein	0.0610696	0.828374
gene-SAK_RS03365	5.98438	-0.386144	0.572866	-0.674057	0.500275	0.868821	SAK_RS03365	MBL fold metallo-hydrolase	0.0610696	0.765172
gene-SAK_RS07110	56.4828	-0.284957	0.418532	-0.680848	0.495968	0.868821	SAK_RS07110	class I SAM-dependent rRNA methyltransferase	0.0610696	0.820766
gene-SAK_RS07470	33.354	-0.324461	0.482468	-0.672503	0.501264	0.868821	asp1	accessory Sec system protein Asp1	0.0610696	0.798597
gene-SAK_RS07755	8.28667	-0.366693	0.540536	-0.678387	0.497526	0.868821	SAK_RS07755	ABC transporter ATP-binding protein	0.0610696	0.775558
gene-SAK_RS08085	45.5716	-0.272914	0.404147	-0.675283	0.499496	0.868821	SAK_RS08085	tRNA (cytidine(34)-2'-O)-methyltransferase	0.0610696	0.827646
gene-SAK_RS08190	22.7045	0.34921	0.515753	0.677087	0.498351	0.868821	SAK_RS08190	amino acid ABC transporter permease	0.0610696	1.27386
gene-SAK_RS09385	22.3612	-0.328244	0.484332	-0.677726	0.497945	0.868821	SAK_RS09385	LacI family DNA-binding transcriptional regulator	0.0610696	0.796505
gene-SAK_RS09435	6.74312	-0.371762	0.550481	-0.67534	0.49946	0.868821	SAK_RS09435	isoprenyl transferase	0.0610696	0.772838
gene-SAK_RS10670	10.4027	-0.348702	0.515924	-0.675878	0.499118	0.868821	SAK_RS10670	arginine repressor	0.0610696	0.78529
gene-SAK_RS00400	48.4081	0.277682	0.446816	0.621468	0.534292	0.869147	SAK_RS00400	helix-turn-helix transcriptional regulator	0.0609068	1.21225
gene-SAK_RS00420	16.5759	-0.288832	0.471865	-0.612106	0.540467	0.869147	SAK_RS00420	acyltransferase	0.0609068	0.818565
gene-SAK_RS00480	38.339	-0.272468	0.426766	-0.638447	0.523183	0.869147	rpsC	30S ribosomal protein S3	0.0609068	0.827902
gene-SAK_RS00515	12.2721	-0.357348	0.539819	-0.661977	0.507986	0.869147	SAK_RS00515	type Z 30S ribosomal protein S14	0.0609068	0.780598
gene-SAK_RS00580	29.7818	-0.296634	0.468747	-0.632823	0.526849	0.869147	SAK_RS00580	50S ribosomal protein L17	0.0609068	0.81415
gene-SAK_RS00720	24.2168	0.314931	0.475477	0.662348	0.507748	0.869147	grpE	nucleotide exchange factor GrpE	0.0609068	1.24395
gene-SAK_RS00780	9.20667	-0.347914	0.551319	-0.631058	0.528003	0.869147	SAK_RS00780	alpha/beta hydrolase	0.0609068	0.785719
gene-SAK_RS00795	13.1774	0.302854	0.489344	0.618898	0.535984	0.869147	radA	DNA repair protein RadA	0.0609068	1.23358
gene-SAK_RS00830	15.6135	0.358786	0.541004	0.663186	0.507211	0.869147	SAK_RS00830	sugar ABC transporter ATP-binding protein	0.0609068	1.28235
gene-SAK_RS01110	255.79	0.240907	0.379737	0.634405	0.525816	0.869147	rpoC	DNA-directed RNA polymerase subunit beta'	0.0609068	1.18174
gene-SAK_RS01265	6.79135	0.35296	0.547714	0.644425	0.5193	0.869147	treB	PTS system trehalose-specific EIIBC component	0.0609068	1.27718
gene-SAK_RS01275	21.9349	-0.280981	0.449958	-0.624459	0.532326	0.869147	SAK_RS01275	BglG family transcription antiterminator	0.0609068	0.823031
gene-SAK_RS01315	14.7912	0.324324	0.496743	0.652901	0.51382	0.869147	SAK_RS01315	SseB family protein	0.0609068	1.25208
gene-SAK_RS01365	25.0546	0.263872	0.429137	0.614891	0.538627	0.869147	SAK_RS01365	site-specific integrase	0.0609068	1.2007
gene-SAK_RS01415	8.31516	-0.351655	0.543944	-0.646491	0.517962	0.869147	SAK_RS01415	hypothetical protein	0.0609068	0.783685
gene-SAK_RS01445	5.46289	0.348635	0.569469	0.61221	0.540399	0.869147	SAK_RS01445	hypothetical protein	0.0609068	1.27335
gene-SAK_RS01715	8.66653	0.333297	0.529154	0.629868	0.528781	0.869147	glpO	type 1 glycerol-3-phosphate oxidase	0.0609068	1.25989
gene-SAK_RS01950	15.2471	-0.33004	0.492083	-0.670701	0.502411	0.869147	SAK_RS01950	bifunctional Cof-type HAD-IIB family hydrolase/peptidylprolyl isomerase	0.0609068	0.795514
gene-SAK_RS02185	17.5303	0.3075	0.491177	0.626047	0.531284	0.869147	tsaE	tRNA (adenosine(37)-N6)-threonylcarbamoyltransferase complex ATPase subunit type 1 TsaE	0.0609068	1.23756
gene-SAK_RS02385	27.9415	0.273638	0.430743	0.635269	0.525253	0.869147	SAK_RS02385	BMP family ABC transporter substrate-binding protein	0.0609068	1.20885
gene-SAK_RS02810	258.668	0.233484	0.376553	0.620056	0.535221	0.869147	SAK_RS02810	IS1182-like element IS1563 family transposase	0.0609068	1.17567
gene-SAK_RS03430	783.905	-0.264599	0.395409	-0.669179	0.503381	0.869147	SAK_RS03430	type B 50S ribosomal protein L31	0.0609068	0.83243
gene-SAK_RS03475	6.3504	0.362213	0.569278	0.636268	0.524602	0.869147	SAK_RS03475	helix-turn-helix domain-containing protein	0.0609068	1.2854
gene-SAK_RS03880	129.391	0.247083	0.380696	0.64903	0.516319	0.869147	SAK_RS03880	class C sortase	0.0609068	1.18681
gene-SAK_RS04610	11.8061	0.351684	0.527413	0.666809	0.504894	0.869147	queA	tRNA preQ1(34) S-adenosylmethionine ribosyltransferase-isomerase QueA	0.0609068	1.27605
gene-SAK_RS04910	8.43619	-0.349142	0.532099	-0.656158	0.511722	0.869147	atpB	F0F1 ATP synthase subunit A	0.0609068	0.785051
gene-SAK_RS05340	29.0141	-0.287517	0.454071	-0.633197	0.526605	0.869147	SAK_RS05340	peptidase S41	0.0609068	0.819311
gene-SAK_RS05435	6.43264	-0.367534	0.561586	-0.654456	0.512818	0.869147	pstS	phosphate ABC transporter substrate-binding protein PstS family protein	0.0609068	0.775107
gene-SAK_RS05550	6.12197	-0.348145	0.559252	-0.622519	0.533601	0.869147	SAK_RS05550	carbon starvation protein A	0.0609068	0.785594
gene-SAK_RS05560	7.03592	-0.337197	0.549297	-0.613869	0.539302	0.869147	SAK_RS05560	sensor histidine kinase	0.0609068	0.791578
gene-SAK_RS05690	14.0979	-0.301332	0.490306	-0.61458	0.538832	0.869147	SAK_RS05690	threonine/serine exporter family protein	0.0609068	0.811503
gene-SAK_RS05915	59.2933	0.245289	0.386703	0.634309	0.525879	0.869147	SAK_RS05915	ribose-phosphate diphosphokinase	0.0609068	1.18533
gene-SAK_RS06165	17.825	0.304767	0.462643	0.658753	0.510055	0.869147	SAK_RS06165	PaaI family thioesterase	0.0609068	1.23522
gene-SAK_RS06275	72.7943	-0.296799	0.446876	-0.664164	0.506585	0.869147	SAK_RS06275	polysaccharide biosynthesis protein	0.0609068	0.814057
gene-SAK_RS06280	13.8185	-0.35108	0.548195	-0.640429	0.521894	0.869147	SAK_RS06280	capsular polysaccharide biosynthesis protein	0.0609068	0.783997
gene-SAK_RS06710	44.0524	-0.258674	0.405888	-0.637305	0.523926	0.869147	SAK_RS06710	N-6 DNA methylase	0.0609068	0.835856
gene-SAK_RS06925	13.0316	-0.346921	0.526518	-0.658897	0.509962	0.869147	SAK_RS06925	DUF2127 domain-containing protein	0.0609068	0.78626
gene-SAK_RS07095	12.341	0.31474	0.510572	0.616446	0.5376	0.869147	aroC	chorismate synthase	0.0609068	1.24379
gene-SAK_RS07120	45.5366	0.248098	0.390534	0.635279	0.525246	0.869147	rplT	50S ribosomal protein L20	0.0609068	1.18764
gene-SAK_RS07180	5.38374	-0.356071	0.569716	-0.624997	0.531973	0.869147	SAK_RS07180	iron ABC transporter permease	0.0609068	0.78129
gene-SAK_RS07475	32.7536	0.308019	0.470058	0.655277	0.512289	0.869147	secY2	accessory Sec system protein translocase subunit SecY2	0.0609068	1.23801
gene-SAK_RS07595	8.17521	0.336452	0.53585	0.627885	0.530079	0.869147	gloA	lactoylglutathione lyase	0.0609068	1.26265
gene-SAK_RS07960	5.32466	-0.3783	0.58037	-0.651825	0.514514	0.869147	SAK_RS07960	DUF1275 domain-containing protein	0.0609068	0.769344
gene-SAK_RS07965	5.75676	-0.351771	0.566625	-0.620819	0.534719	0.869147	SAK_RS07965	PTS sugar transporter subunit IIC	0.0609068	0.783622
gene-SAK_RS08115	9.21666	-0.344889	0.554949	-0.621478	0.534285	0.869147	SAK_RS08115	segregation/condensation protein B	0.0609068	0.787369
gene-SAK_RS08200	8.36156	0.347298	0.534342	0.649954	0.515722	0.869147	SAK_RS08200	amidase	0.0609068	1.27218
gene-SAK_RS08700	28.7125	-0.269463	0.435892	-0.618189	0.536451	0.869147	SAK_RS08700	ribonuclease HIII	0.0609068	0.829628
gene-SAK_RS08705	30.8264	-0.267404	0.435771	-0.613634	0.539457	0.869147	lepB	signal peptidase I	0.0609068	0.830813
gene-SAK_RS09120	15.9594	-0.305752	0.497288	-0.614839	0.538661	0.869147	dltA	D-alanine--poly(phosphoribitol) ligase subunit DltA	0.0609068	0.809021
gene-SAK_RS09645	19.135	-0.318505	0.491148	-0.648492	0.516667	0.869147	SAK_RS09645	ABC transporter ATP-binding protein	0.0609068	0.8019
gene-SAK_RS10170	43.584	0.255505	0.3867	0.66073	0.508785	0.869147	nrdG	anaerobic ribonucleoside-triphosphate reductase activating protein	0.0609068	1.19375
gene-SAK_RS10415	49.6051	0.26475	0.416689	0.635367	0.525189	0.869147	mprF	bifunctional lysylphosphatidylglycerol flippase/synthetase MprF	0.0609068	1.20143
gene-SAK_RS10470	7.6403	0.348599	0.553809	0.629457	0.52905	0.869147	SAK_RS10470	hypothetical protein	0.0609068	1.27332
gene-SAK_RS10515	4060.01	0.294365	0.44921	0.655293	0.512279	0.869147	SAK_RS10515	hypothetical protein	0.0609068	1.22634
gene-SAK_RS10520	120.67	0.213728	0.334013	0.639878	0.522252	0.869147	SAK_RS10520	Bro-N domain-containing protein	0.0609068	1.15968
gene-SAK_RS10575	61.4608	-0.28951	0.439995	-0.657985	0.510548	0.869147	SAK_RS10575	DHH family phosphoesterase	0.0609068	0.81818
gene-SAK_RS10650	63.8406	0.322262	0.500194	0.644273	0.519399	0.869147	recF	DNA replication/repair protein RecF	0.0609068	1.25029
gene-SAK_RS10750	31.4223	0.263939	0.411176	0.641912	0.520931	0.869147	rlmH	23S rRNA (pseudouridine(1915)-N(3))-methyltransferase RlmH	0.0609068	1.20075
gene-SAK_RS10760	16.5798	0.294078	0.464061	0.633705	0.526274	0.869147	SAK_RS10760	ParB/RepB/Spo0J family partition protein	0.0609068	1.2261
gene-SAK_RS10885	2031.85	0.264827	0.410189	0.645622	0.518524	0.869147	SAK_RS10885	hypothetical protein	0.0609068	1.20149
gene-SAK_RS11110	6.53987	-0.365893	0.560174	-0.653178	0.513642	0.869147	SAK_RS11110	CPBP family intramembrane metalloprotease	0.0609068	0.775988
gene-SAK_RS11240	1548.02	0.318424	0.478938	0.664853	0.506145	0.869147	SAK_RS11240	hypothetical protein	0.0609068	1.24697
gene-SAK_RS06080	44.168	-0.297936	0.487524	-0.611121	0.541119	0.869185	SAK_RS06080	kinase	0.060888	0.813415
gene-SAK_RS02500	43.9736	-0.24006	0.396887	-0.604856	0.545275	0.874843	nrdE	class 1b ribonucleoside-diphosphate reductase subunit alpha	0.0580699	0.84671
gene-SAK_RS09320	260.925	-0.240925	0.399879	-0.602495	0.546844	0.876345	SAK_RS09320	elongation factor Ts	0.0573248	0.846202
gene-SAK_RS09040	6.25144	0.335372	0.558073	0.600947	0.547875	0.876981	SAK_RS09040	DNA recombination protein RmuC	0.0570097	1.2617
gene-SAK_RS03295	7.15492	-0.327991	0.55222	-0.59395	0.552545	0.878031	SAK_RS03295	aminoacyltransferase	0.0564903	0.796645
gene-SAK_RS07210	12.4329	0.31759	0.535076	0.593542	0.552818	0.878031	SAK_RS07210	methyltransferase domain-containing protein	0.0564903	1.24625
gene-SAK_RS08295	7.1402	-0.327438	0.551571	-0.593646	0.552749	0.878031	SAK_RS08295	energy-coupling factor transporter transmembrane protein EcfT	0.0564903	0.796951
gene-SAK_RS08440	6.04268	0.340227	0.57157	0.59525	0.551677	0.878031	yqeH	ribosome biogenesis GTPase YqeH	0.0564903	1.26596
gene-SAK_RS08740	5.79653	0.338699	0.570865	0.593308	0.552975	0.878031	SAK_RS08740	peptidase	0.0564903	1.26462
gene-SAK_RS09885	10.3588	-0.313707	0.525744	-0.596692	0.550713	0.878031	SAK_RS09885	hypothetical protein	0.0564903	0.804572
gene-SAK_RS10855	12.9434	0.296836	0.496885	0.597395	0.550244	0.878031	SAK_RS10855	helix-turn-helix transcriptional regulator	0.0564903	1.22845
gene-SAK_RS04855	9.69263	0.307996	0.520071	0.592219	0.553704	0.87818	SAK_RS04855	YihY/virulence factor BrkB family protein	0.0564166	1.23799
gene-SAK_RS06870	21.1366	-0.265755	0.451348	-0.588804	0.555993	0.8808	SAK_RS06870	peptide deformylase	0.0551228	0.831763
gene-SAK_RS00525	50.4421	-0.22806	0.390572	-0.583913	0.559279	0.882378	SAK_RS00525	50S ribosomal protein L6	0.0543455	0.853782
gene-SAK_RS07100	6.1556	0.32771	0.560465	0.58471	0.558742	0.882378	SAK_RS07100	3-dehydroquinate synthase	0.0543455	1.25502
gene-SAK_RS09920	9.33487	0.308409	0.528528	0.583523	0.559541	0.882378	SAK_RS09920	DUF2812 domain-containing protein	0.0543455	1.23834
gene-SAK_RS10665	261.73	0.227184	0.388003	0.585523	0.558196	0.882378	guaB	IMP dehydrogenase	0.0543455	1.17055
gene-SAK_RS01420	13.1572	-0.290546	0.502499	-0.578203	0.563127	0.88319	SAK_RS01420	type II toxin-antitoxin system RelE/ParE family toxin	0.0539456	0.817592
gene-SAK_RS03030	31.7396	-0.252958	0.4389	-0.576346	0.564382	0.88319	SAK_RS03030	TM2 domain-containing protein	0.0539456	0.839174
gene-SAK_RS04770	3093.97	0.181083	0.314252	0.576233	0.564458	0.88319	SAK_RS04770	bifunctional biotin--[acetyl-CoA-carboxylase] synthetase/biotin operon repressor	0.0539456	1.13373
gene-SAK_RS06065	12.0996	0.300599	0.520757	0.577235	0.563781	0.88319	SAK_RS06065	NAD-dependent succinate-semialdehyde dehydrogenase	0.0539456	1.23166
gene-SAK_RS07555	53.8755	0.238504	0.411327	0.57984	0.562023	0.88319	obgE	GTPase ObgE	0.0539456	1.17977
gene-SAK_RS08890	17.2811	0.273405	0.474554	0.576131	0.564527	0.88319	SAK_RS08890	aldo/keto reductase	0.0539456	1.20866
gene-SAK_RS10925	6.93556	-0.316927	0.548132	-0.578195	0.563133	0.88319	SAK_RS10925	hypothetical protein	0.0539456	0.802778
gene-SAK_RS00270	24.6197	-0.248478	0.436984	-0.568619	0.569614	0.883514	plsX	phosphate acyltransferase PlsX	0.0537866	0.841784
gene-SAK_RS00510	25.0323	-0.257846	0.44949	-0.573642	0.56621	0.883514	rplE	50S ribosomal protein L5	0.0537866	0.836335
gene-SAK_RS03575	7.14949	0.323525	0.569972	0.567616	0.570296	0.883514	aroA	3-phosphoshikimate 1-carboxyvinyltransferase	0.0537866	1.25138
gene-SAK_RS04765	559.381	-0.177975	0.314217	-0.566408	0.571116	0.883514	SAK_RS04765	DUF3272 domain-containing protein	0.0537866	0.883943
gene-SAK_RS04865	12.1291	0.283812	0.497985	0.569921	0.568731	0.883514	SAK_RS04865	queuosine transporter QueT	0.0537866	1.21741
gene-SAK_RS06510	7.91868	-0.316933	0.556126	-0.569895	0.568749	0.883514	hflX	GTPase HflX	0.0537866	0.802775
gene-SAK_RS07015	54.6354	-0.211361	0.373166	-0.5664	0.571122	0.883514	SAK_RS07015	efflux RND transporter periplasmic adaptor subunit	0.0537866	0.863722
gene-SAK_RS07220	29.8588	0.2389	0.418969	0.57021	0.568535	0.883514	SAK_RS07220	phosphatase PAP2 family protein	0.0537866	1.18009
gene-SAK_RS07335	6.13394	-0.316703	0.558617	-0.566941	0.570754	0.883514	rfbD	dTDP-4-dehydrorhamnose reductase	0.0537866	0.802903
gene-SAK_RS07385	32.6776	0.269729	0.469922	0.573987	0.565976	0.883514	SAK_RS07385	rhodanese-related sulfurtransferase	0.0537866	1.20558
gene-SAK_RS01320	13.6263	0.273769	0.485146	0.564301	0.572549	0.883745	cysE	serine O-acetyltransferase	0.0536732	1.20896
gene-SAK_RS10590	18.8732	0.26004	0.460612	0.564553	0.572378	0.883745	mnmA	tRNA 2-thiouridine(34) synthase MnmA	0.0536732	1.19751
gene-SAK_RS04430	16.8087	0.283679	0.508849	0.557491	0.577192	0.885486	SAK_RS04430	FtsW/RodA/SpoVE family cell cycle protein	0.0528185	1.21729
gene-SAK_RS06325	17.97	-0.281907	0.502113	-0.561441	0.574497	0.885486	SAK_RS06325	tyrosine-protein phosphatase CpsB	0.0528185	0.822503
gene-SAK_RS06840	14.5584	-0.279028	0.502626	-0.55514	0.578799	0.885486	SAK_RS06840	response regulator transcription factor	0.0528185	0.824146
gene-SAK_RS07280	19.3701	-0.274911	0.494565	-0.555863	0.578304	0.885486	SAK_RS07280	DUF2142 domain-containing protein	0.0528185	0.826501
gene-SAK_RS07405	15.2409	0.275222	0.49355	0.557636	0.577093	0.885486	malQ	4-alpha-glucanotransferase	0.0528185	1.21018
gene-SAK_RS09470	5.32531	0.318388	0.572361	0.556271	0.578025	0.885486	SAK_RS09470	response regulator	0.0528185	1.24694
gene-SAK_RS09670	53.3926	0.220559	0.394312	0.559351	0.575922	0.885486	SAK_RS09670	PTS transporter subunit EIIC	0.0528185	1.16518
gene-SAK_RS10280	44.642	0.256405	0.458707	0.558973	0.57618	0.885486	SAK_RS10280	YitT family protein	0.0528185	1.1945
gene-SAK_RS08300	11.145	-0.307683	0.556415	-0.552975	0.580281	0.886772	SAK_RS08300	ABC transporter ATP-binding protein	0.0521882	0.807938
gene-SAK_RS02190	9.15087	-0.290135	0.529208	-0.548244	0.583524	0.890744	SAK_RS02190	GNAT family N-acetyltransferase	0.050247	0.817826
gene-SAK_RS04240	10.1055	-0.28888	0.532344	-0.542657	0.587366	0.892667	SAK_RS04240	MBL fold metallo-hydrolase	0.0493106	0.818537
gene-SAK_RS06345	32.818	-0.255314	0.470486	-0.542661	0.587363	0.892667	deoD	purine-nucleoside phosphorylase	0.0493106	0.837805
gene-SAK_RS08185	32.3149	0.242833	0.44652	0.543836	0.586555	0.892667	yidC	membrane protein insertase YidC	0.0493106	1.18331
gene-SAK_RS10270	159.478	0.190987	0.35146	0.543411	0.586847	0.892667	SAK_RS10270	arginine--tRNA ligase	0.0493106	1.14154
gene-SAK_RS00865	8.56943	-0.295357	0.557139	-0.530132	0.59602	0.894201	SAK_RS00865	HAMP domain-containing histidine kinase	0.0485647	0.814871
gene-SAK_RS01780	30.7235	0.215698	0.410038	0.526045	0.598857	0.894201	SAK_RS01780	penicillin-binding protein	0.0485647	1.16127
gene-SAK_RS02715	67.0929	-0.242373	0.45639	-0.531065	0.595374	0.894201	SAK_RS02715	hypothetical protein	0.0485647	0.845354
gene-SAK_RS03310	10.5735	0.271514	0.505992	0.536598	0.591545	0.894201	SAK_RS03310	HD domain-containing protein	0.0485647	1.20707
gene-SAK_RS04065	5.6328	0.303205	0.563992	0.537605	0.59085	0.894201	SAK_RS04065	ABC transporter ATP-binding protein	0.0485647	1.23388
gene-SAK_RS04130	22.9163	-0.256882	0.488017	-0.526379	0.598625	0.894201	SAK_RS04130	FadR family transcriptional regulator	0.0485647	0.836895
gene-SAK_RS04740	21.1568	-0.248662	0.468657	-0.530584	0.595707	0.894201	SAK_RS04740	polysaccharide deacetylase family protein	0.0485647	0.841677
gene-SAK_RS06295	20.8453	-0.271434	0.513125	-0.528982	0.596818	0.894201	SAK_RS06295	O-antigen ligase family protein	0.0485647	0.828496
gene-SAK_RS06995	34.3487	-0.22957	0.431281	-0.532298	0.59452	0.894201	SAK_RS06995	KH domain-containing protein	0.0485647	0.852889
gene-SAK_RS08095	22.5538	-0.24358	0.455683	-0.534538	0.592969	0.894201	trkA	Trk system potassium transporter TrkA	0.0485647	0.844647
gene-SAK_RS08530	11.7214	-0.264397	0.50029	-0.528487	0.597162	0.894201	recG	ATP-dependent DNA helicase RecG	0.0485647	0.832547
gene-SAK_RS08915	30.355	0.222177	0.418092	0.531406	0.595137	0.894201	SAK_RS08915	class I SAM-dependent methyltransferase	0.0485647	1.16649
gene-SAK_RS09055	20.509	-0.249262	0.473258	-0.526694	0.598406	0.894201	rsgA	ribosome small subunit-dependent GTPase A	0.0485647	0.841327
gene-SAK_RS09195	8.27762	0.293983	0.548575	0.535903	0.592025	0.894201	SAK_RS09195	dihydrofolate reductase	0.0485647	1.22602
gene-SAK_RS09400	5.33688	0.298215	0.567692	0.525311	0.599367	0.894201	SAK_RS09400	nitroreductase family protein	0.0485647	1.22962
gene-SAK_RS10325	6.62751	-0.305563	0.574789	-0.531609	0.594997	0.894201	SAK_RS10325	helix-turn-helix transcriptional regulator	0.0485647	0.809126
gene-SAK_RS10430	55.2207	0.209414	0.396571	0.528063	0.597456	0.894201	SAK_RS10430	YhgE/Pip domain-containing protein	0.0485647	1.15622
gene-SAK_RS08060	7.69874	0.293328	0.559514	0.524254	0.600102	0.894332	SAK_RS08060	ABC transporter substrate-binding protein	0.0485011	1.22546
gene-SAK_RS07165	13.2997	-0.25861	0.494466	-0.523007	0.600969	0.894661	SAK_RS07165	UDP-N-acetylmuramoyl-L-alanyl-D-glutamate--L-lysine ligase	0.0483413	0.835893
gene-SAK_RS01675	24.8355	0.223606	0.428897	0.521351	0.602122	0.895414	nagA	N-acetylglucosamine-6-phosphate deacetylase	0.0479761	1.16765
gene-SAK_RS00705	7.68601	-0.273047	0.543266	-0.502602	0.615244	0.895697	SAK_RS00705	D-alanyl-D-alanine carboxypeptidase family protein	0.0478388	0.82757
gene-SAK_RS00880	500.552	0.186438	0.374907	0.497292	0.618983	0.895697	SAK_RS00880	fructose-bisphosphate aldolase	0.0478388	1.13795
gene-SAK_RS02340	19.532	0.250482	0.49794	0.503036	0.614939	0.895697	tgt	tRNA guanosine(34) transglycosylase Tgt	0.0478388	1.1896
gene-SAK_RS02355	21.7722	-0.231271	0.460096	-0.502658	0.615205	0.895697	SAK_RS02355	MBL fold metallo-hydrolase	0.0478388	0.851884
gene-SAK_RS02805	8.35889	0.276304	0.533703	0.517711	0.60466	0.895697	SAK_RS02805	aminodeoxychorismate/anthranilate synthase component II	0.0478388	1.21109
gene-SAK_RS03280	21.6211	0.272983	0.543367	0.502391	0.615392	0.895697	SAK_RS03280	hypothetical protein	0.0478388	1.2083
gene-SAK_RS03395	77.1194	0.227921	0.453378	0.502718	0.615163	0.895697	SAK_RS03395	hypothetical protein	0.0478388	1.17115
gene-SAK_RS03435	5.75546	-0.289005	0.565599	-0.510971	0.609371	0.895697	SAK_RS03435	bifunctional oligoribonuclease/PAP phosphatase NrnA	0.0478388	0.818467
gene-SAK_RS03870	19.9604	-0.248224	0.482331	-0.514635	0.606808	0.895697	SAK_RS03870	SpaH/EbpB family LPXTG-anchored major pilin	0.0478388	0.841932
gene-SAK_RS04600	10.1765	-0.266667	0.519501	-0.513313	0.607732	0.895697	SAK_RS04600	hypothetical protein	0.0478388	0.831238
gene-SAK_RS04705	33.4853	0.230244	0.448728	0.513104	0.607878	0.895697	SAK_RS04705	IS1182-like element IS1563 family transposase	0.0478388	1.17303
gene-SAK_RS05025	59.802	-0.215292	0.429622	-0.50112	0.616287	0.895697	lpdA	dihydrolipoyl dehydrogenase	0.0478388	0.861372
gene-SAK_RS05520	20.5561	-0.260243	0.507347	-0.512949	0.607987	0.895697	SAK_RS05520	iron chelate uptake ABC transporter family permease subunit	0.0478388	0.834947
gene-SAK_RS05845	15.0604	0.240822	0.483668	0.497909	0.618548	0.895697	SAK_RS05845	NAD(P)H-dependent oxidoreductase	0.0478388	1.18167
gene-SAK_RS06370	25.9717	0.213276	0.425779	0.500909	0.616435	0.895697	rpiA	ribose-5-phosphate isomerase RpiA	0.0478388	1.15932
gene-SAK_RS08080	15.9764	0.255303	0.513476	0.497207	0.619043	0.895697	SAK_RS08080	pyridoxal phosphate-dependent aminotransferase	0.0478388	1.19359
gene-SAK_RS08745	118.406	0.177965	0.343085	0.518718	0.603957	0.895697	SAK_RS08745	sulfite exporter TauE/SafE family protein	0.0478388	1.13129
gene-SAK_RS08800	39.3296	0.216018	0.421756	0.512188	0.608519	0.895697	SAK_RS08800	cytochrome ubiquinol oxidase subunit I	0.0478388	1.16152
gene-SAK_RS08935	243.148	-0.180423	0.360415	-0.500598	0.616654	0.895697	SAK_RS08935	NAD(P)/FAD-dependent oxidoreductase	0.0478388	0.882444
gene-SAK_RS09005	5.47642	-0.285747	0.564521	-0.506177	0.612733	0.895697	SAK_RS09005	5'-nucleotidase%2C lipoprotein e(P4) family	0.0478388	0.820317
gene-SAK_RS09425	9.70352	-0.259824	0.52273	-0.497053	0.619152	0.895697	rseP	RIP metalloprotease RseP	0.0478388	0.83519
gene-SAK_RS09575	8.96272	0.26898	0.532541	0.505088	0.613497	0.895697	nrdI	class Ib ribonucleoside-diphosphate reductase assembly flavoprotein NrdI	0.0478388	1.20496
gene-SAK_RS09595	7.01129	-0.280616	0.556792	-0.503987	0.61427	0.895697	SAK_RS09595	extracellular solute-binding protein	0.0478388	0.823239
gene-SAK_RS10510	2380.24	0.196298	0.384817	0.510107	0.609976	0.895697	SAK_RS10510	CopG family transcriptional regulator	0.0478388	1.14575
gene-SAK_RS10700	37.2273	-0.208848	0.412089	-0.506802	0.612294	0.895697	arcD	arginine-ornithine antiporter	0.0478388	0.865228
gene-SAK_RS11430	12.4564	0.250333	0.501801	0.498869	0.617871	0.895697	SAK_RS11430	hypothetical protein	0.0478388	1.18948
gene-SAK_RS02160	68.3118	0.224367	0.453585	0.494651	0.620846	0.897211	manX	PTS mannose transporter subunit IIAB	0.0471056	1.16826
gene-SAK_RS04875	6.21697	-0.278005	0.563148	-0.493662	0.621545	0.897282	SAK_RS04875	diacylglycerol kinase family lipid kinase	0.047071	0.824731
gene-SAK_RS05155	8.43393	-0.276575	0.561927	-0.49219	0.622585	0.897847	SAK_RS05155	CatB-related O-acetyltransferase	0.0467976	0.825549
gene-SAK_RS00255	69.1959	-0.197409	0.413591	-0.477304	0.633145	0.898904	SAK_RS00255	pyridoxal phosphate-dependent aminotransferase	0.0462868	0.872116
gene-SAK_RS01040	8.83969	0.258504	0.53775	0.480715	0.630719	0.898904	SAK_RS01040	ATP-binding cassette domain-containing protein	0.0462868	1.19624
gene-SAK_RS01860	60.8043	0.192174	0.403303	0.476501	0.633717	0.898904	SAK_RS01860	hypothetical protein	0.0462868	1.14248
gene-SAK_RS02505	80.1047	-0.206161	0.426084	-0.483851	0.628491	0.898904	SAK_RS02505	leucine-rich repeat domain-containing protein	0.0462868	0.866841
gene-SAK_RS02970	18.1007	-0.240239	0.500285	-0.480205	0.631082	0.898904	SAK_RS02970	NAD(P)H-hydrate dehydratase	0.0462868	0.846605
gene-SAK_RS04990	17.5704	-0.239408	0.502012	-0.476897	0.633436	0.898904	addA	helicase-exonuclease AddAB subunit AddA	0.0462868	0.847093
gene-SAK_RS05160	40.6044	0.202016	0.419164	0.48195	0.629841	0.898904	SAK_RS05160	TVP38/TMEM64 family protein	0.0462868	1.1503
gene-SAK_RS05935	70.0172	0.187849	0.389747	0.481977	0.629822	0.898904	SAK_RS05935	JAB domain-containing protein	0.0462868	1.13906
gene-SAK_RS06620	130.533	0.182124	0.377828	0.482028	0.629786	0.898904	SAK_RS06620	pneumococcal-type histidine triad protein	0.0462868	1.13455
gene-SAK_RS07840	32.1277	-0.204415	0.428032	-0.477569	0.632957	0.898904	SAK_RS07840	metal ABC transporter ATP-binding protein	0.0462868	0.86789
gene-SAK_RS07995	6.67338	-0.272859	0.571006	-0.477856	0.632753	0.898904	SAK_RS07995	acetyltransferase	0.0462868	0.827678
gene-SAK_RS08145	9.59974	0.256598	0.532721	0.481673	0.630038	0.898904	racE	glutamate racemase	0.0462868	1.19466
gene-SAK_RS08465	22.0983	-0.224919	0.464722	-0.483986	0.628396	0.898904	gatC	Asp-tRNA(Asn)/Glu-tRNA(Gln) amidotransferase subunit GatC	0.0462868	0.855643
gene-SAK_RS08615	6.50874	-0.271002	0.558282	-0.48542	0.627378	0.898904	SAK_RS08615	hypothetical protein	0.0462868	0.828744
gene-SAK_RS09760	41.168	0.193008	0.398154	0.484757	0.627849	0.898904	SAK_RS09760	replication-associated recombination protein A	0.0462868	1.14314
gene-SAK_RS10095	33.4972	-0.222382	0.457389	-0.486199	0.626826	0.898904	SAK_RS10095	hypothetical protein	0.0462868	0.857149
gene-SAK_RS04365	10.1832	0.255435	0.537327	0.475382	0.634515	0.899113	SAK_RS04365	riboflavin synthase	0.0461857	1.1937
gene-SAK_RS00015	19.0761	-0.217637	0.48195	-0.451576	0.651575	0.899926	SAK_RS00015	diacylglycerol kinase	0.0457934	0.859973
gene-SAK_RS00025	55.1931	0.197978	0.423421	0.467569	0.640093	0.899926	ychF	redox-regulated ATPase YchF	0.0457934	1.14709
gene-SAK_RS00055	28.2419	-0.20124	0.441916	-0.455381	0.648835	0.899926	SAK_RS00055	serine hydrolase	0.0457934	0.869803
gene-SAK_RS00930	14.3019	0.232696	0.507469	0.458543	0.646562	0.899926	SAK_RS00930	isoprenylcysteine carboxyl methyltransferase family protein	0.0457934	1.17503
gene-SAK_RS01105	180.207	0.165598	0.365488	0.453086	0.650487	0.899926	rpoB	DNA-directed RNA polymerase subunit beta	0.0457934	1.12163
gene-SAK_RS01615	37.0372	0.185413	0.399182	0.464481	0.642303	0.899926	SAK_RS01615	GNAT family N-acetyltransferase	0.0457934	1.13714
gene-SAK_RS01740	17.2487	-0.243283	0.53995	-0.450566	0.652302	0.899926	SAK_RS01740	bacteriocin immunity protein	0.0457934	0.84482
gene-SAK_RS01770	16.4504	-0.226857	0.492088	-0.46101	0.644791	0.899926	rsmH	16S rRNA (cytosine(1402)-N(4))-methyltransferase RsmH	0.0457934	0.854494
gene-SAK_RS02510	15.4859	-0.236535	0.522867	-0.452381	0.650995	0.899926	SAK_RS02510	hypothetical protein	0.0457934	0.848781
gene-SAK_RS02770	14.1462	0.228772	0.491248	0.465695	0.641434	0.899926	SAK_RS02770	PDZ domain-containing protein	0.0457934	1.17184
gene-SAK_RS02965	12.4169	-0.23812	0.505435	-0.471118	0.637557	0.899926	SAK_RS02965	bifunctional methylenetetrahydrofolate dehydrogenase/methenyltetrahydrofolate cyclohydrolase	0.0457934	0.84785
gene-SAK_RS03215	5.65473	-0.264524	0.569038	-0.464862	0.64203	0.899926	SAK_RS03215	tail protein	0.0457934	0.832473
gene-SAK_RS03665	15.2444	0.232518	0.496626	0.468196	0.639645	0.899926	SAK_RS03665	methionine adenosyltransferase	0.0457934	1.17488
gene-SAK_RS03890	152.238	0.197078	0.433916	0.454185	0.649696	0.899926	SAK_RS03890	VWA domain-containing protein	0.0457934	1.14637
gene-SAK_RS03925	6.55603	-0.25528	0.567197	-0.450073	0.652658	0.899926	SAK_RS03925	ATP-binding cassette domain-containing protein	0.0457934	0.837824
gene-SAK_RS05000	7.76985	0.257377	0.550741	0.46733	0.640264	0.899926	mnmE	tRNA uridine-5-carboxymethylaminomethyl(34) synthesis GTPase MnmE	0.0457934	1.1953
gene-SAK_RS06095	10.6884	-0.25604	0.568803	-0.450137	0.652611	0.899926	SAK_RS06095	DUF3278 domain-containing protein	0.0457934	0.837383
gene-SAK_RS06175	52.5426	-0.183973	0.396103	-0.464457	0.64232	0.899926	SAK_RS06175	sodium:alanine symporter family protein	0.0457934	0.880276
gene-SAK_RS06785	26.2253	0.20164	0.42677	0.472481	0.636584	0.899926	SAK_RS06785	hydroxymethylglutaryl-CoA reductase%2C degradative	0.0457934	1.15001
gene-SAK_RS06800	189.043	0.185765	0.404531	0.45921	0.646084	0.899926	SAK_RS06800	diacylglycerol kinase family lipid kinase	0.0457934	1.13742
gene-SAK_RS07125	14.8799	0.232389	0.510831	0.454923	0.649165	0.899926	rpmI	50S ribosomal protein L35	0.0457934	1.17478
gene-SAK_RS07215	16.8477	-0.225105	0.476175	-0.472736	0.636401	0.899926	SAK_RS07215	TIGR01212 family radical SAM protein	0.0457934	0.855533
gene-SAK_RS07445	17.2308	-0.231161	0.506834	-0.456089	0.648326	0.899926	gtfB	accessory Sec system glycosylation chaperone GtfB	0.0457934	0.851949
gene-SAK_RS07915	49.5096	-0.171648	0.37848	-0.45352	0.650175	0.899926	SAK_RS07915	GNAT family N-acetyltransferase	0.0457934	0.887828
gene-SAK_RS09135	7.20357	-0.260961	0.557696	-0.467927	0.639836	0.899926	SAK_RS09135	response regulator transcription factor	0.0457934	0.834532
gene-SAK_RS09295	15.491	-0.21745	0.482928	-0.450274	0.652513	0.899926	SAK_RS09295	deoxynucleoside kinase	0.0457934	0.860084
gene-SAK_RS09750	19.5707	0.225049	0.49767	0.452206	0.651121	0.899926	SAK_RS09750	DUF3013 family protein	0.0457934	1.16882
gene-SAK_RS08025	20.4141	0.198947	0.446844	0.445227	0.656156	0.903096	SAK_RS08025	dTMP kinase	0.044266	1.14786
gene-SAK_RS10265	28.8533	-0.198092	0.445072	-0.445079	0.656263	0.903096	argR	arginine repressor	0.044266	0.871703
gene-SAK_RS04040	8.5088	-0.246598	0.555991	-0.443529	0.657383	0.903487	SAK_RS04040	alpha/beta hydrolase	0.0440781	0.842882
gene-SAK_RS10115	27.911	0.18896	0.426664	0.442879	0.657854	0.903487	udp	uridine phosphorylase	0.0440781	1.13994
gene-SAK_RS00815	125.722	0.150937	0.342649	0.440499	0.659576	0.90457	SAK_RS00815	glutamate--tRNA ligase	0.0435579	1.11029
gene-SAK_RS09260	18.7034	-0.203624	0.462801	-0.439982	0.65995	0.90457	SAK_RS09260	PTS sugar transporter subunit IIC	0.0435579	0.868367
gene-SAK_RS10205	105.501	-0.153416	0.349426	-0.439051	0.660624	0.904597	SAK_RS10205	DUF1292 domain-containing protein	0.0435447	0.899119
gene-SAK_RS02000	5.76625	0.246131	0.565218	0.435463	0.663226	0.906972	SAK_RS02000	glycerol dehydrogenase	0.0424061	1.18602
gene-SAK_RS04370	35.6225	0.222497	0.511661	0.434852	0.66367	0.906972	SAK_RS04370	bifunctional 3%2C4-dihydroxy-2-butanone-4-phosphate synthase/GTP cyclohydrolase II	0.0424061	1.16675
gene-SAK_RS08445	20.2457	0.195718	0.456185	0.429032	0.6679	0.911852	SAK_RS08445	YqeG family HAD IIIA-type phosphatase	0.0400757	1.14529
gene-SAK_RS01925	14.6635	0.210711	0.492745	0.427626	0.668924	0.912151	SAK_RS01925	Stp1/IreP family PP2C-type Ser/Thr phosphatase	0.039933	1.15726
gene-SAK_RS08490	7.34188	-0.232627	0.544898	-0.426918	0.669439	0.912151	SAK_RS08490	cysteine hydrolase	0.039933	0.851084
gene-SAK_RS10135	23.672	0.19833	0.467188	0.424518	0.671188	0.913635	SAK_RS10135	co-chaperone GroES	0.0392275	1.14737
gene-SAK_RS02865	61.2496	-0.161648	0.384114	-0.420833	0.673877	0.915493	typA	translational GTPase TypA	0.0383448	0.894003
gene-SAK_RS07275	28.3439	0.182618	0.433905	0.420871	0.673849	0.915493	SAK_RS07275	oligosaccharide flippase family protein	0.0383448	1.13494
gene-SAK_RS05465	5.53267	-0.237473	0.567216	-0.418664	0.675461	0.916745	truB	tRNA pseudouridine(55) synthase TruB	0.0377515	0.84823
gene-SAK_RS02975	22.8012	-0.181736	0.437312	-0.415577	0.67772	0.918908	SAK_RS02975	exodeoxyribonuclease VII large subunit	0.0367278	0.881641
gene-SAK_RS06740	6.24114	0.230618	0.558147	0.413185	0.679471	0.920381	SAK_RS06740	HXXEE domain-containing protein	0.0360324	1.17334
gene-SAK_RS00870	9.84227	-0.217495	0.536617	-0.405308	0.685251	0.922062	SAK_RS00870	argininosuccinate synthase	0.0352397	0.860058
gene-SAK_RS03000	5.4502	0.233271	0.571962	0.407843	0.683389	0.922062	recN	DNA repair protein RecN	0.0352397	1.1755
gene-SAK_RS03655	11.0347	-0.219736	0.536532	-0.409549	0.682137	0.922062	SAK_RS03655	DEAD/DEAH box helicase	0.0352397	0.858723
gene-SAK_RS03825	67.9526	-0.161605	0.396559	-0.407518	0.683627	0.922062	aphA	acid phosphatase AphA	0.0352397	0.89403
gene-SAK_RS04645	23.8895	-0.181065	0.448938	-0.40332	0.686713	0.922062	pepF	oligoendopeptidase F	0.0352397	0.882051
gene-SAK_RS04785	28.6882	-0.16766	0.413365	-0.405599	0.685037	0.922062	SAK_RS04785	hypothetical protein	0.0352397	0.890285
gene-SAK_RS06880	556.397	0.157316	0.389713	0.403672	0.686454	0.922062	SAK_RS06880	membrane protein	0.0352397	1.11521
gene-SAK_RS07070	7.72195	-0.222069	0.544733	-0.407666	0.683519	0.922062	thiI	tRNA 4-thiouridine(8) synthase ThiI	0.0352397	0.857335
gene-SAK_RS07135	12.9613	0.200196	0.495876	0.403721	0.686418	0.922062	SAK_RS07135	(d)CMP kinase	0.0352397	1.14885
gene-SAK_RS01150	5.45381	-0.224384	0.568404	-0.394762	0.693019	0.923578	SAK_RS01150	class I SAM-dependent methyltransferase	0.0345262	0.85596
gene-SAK_RS02075	81.5859	-0.145319	0.367805	-0.395099	0.69277	0.923578	SAK_RS02075	ketoacyl-ACP synthase III	0.0345262	0.904179
gene-SAK_RS05015	47.0738	-0.156788	0.39764	-0.394295	0.693363	0.923578	SAK_RS05015	alpha-ketoacid dehydrogenase subunit beta	0.0345262	0.89702
gene-SAK_RS05165	43.6513	0.192125	0.486741	0.394718	0.693051	0.923578	SAK_RS05165	hypothetical protein	0.0345262	1.14245
gene-SAK_RS05400	6.02438	-0.219764	0.558298	-0.393632	0.693852	0.923578	SAK_RS05400	response regulator transcription factor	0.0345262	0.858706
gene-SAK_RS07265	13.0772	-0.209537	0.529152	-0.395987	0.692115	0.923578	SAK_RS07265	glycosyltransferase family 4 protein	0.0345262	0.864815
gene-SAK_RS07525	16.5218	-0.189403	0.474464	-0.399194	0.689751	0.923578	uvrB	excinuclease ABC subunit B	0.0345262	0.876969
gene-SAK_RS09415	12.3895	-0.201907	0.503911	-0.40068	0.688655	0.923578	SAK_RS09415	glycoside hydrolase family 73 protein	0.0345262	0.8694
gene-SAK_RS10360	69.0669	-0.156098	0.396558	-0.393632	0.693853	0.923578	SAK_RS10360	site-specific integrase	0.0345262	0.897449
gene-SAK_RS01330	32.9047	-0.173334	0.447196	-0.387602	0.69831	0.924363	SAK_RS01330	cysteine--tRNA ligase	0.0341574	0.886791
gene-SAK_RS03090	10.6471	-0.198257	0.511748	-0.387411	0.698452	0.924363	SAK_RS03090	DUF669 domain-containing protein	0.0341574	0.871603
gene-SAK_RS03670	6.05112	0.216957	0.557439	0.389203	0.697126	0.924363	SAK_RS03670	HNH endonuclease	0.0341574	1.16228
gene-SAK_RS04360	35.787	0.171896	0.439437	0.391172	0.69567	0.924363	ribD	bifunctional diaminohydroxyphosphoribosylaminopyrimidine deaminase/5-amino-6-(5-phosphoribosylamino)uracil reductase RibD	0.0341574	1.12654
gene-SAK_RS08170	11.3182	0.199729	0.51229	0.389874	0.69663	0.924363	SAK_RS08170	HD domain-containing protein	0.0341574	1.14848
gene-SAK_RS11030	5.8869	-0.147802	0.379858	-0.389098	0.697204	0.924363	SAK_RS11030	hypothetical protein	0.0341574	0.902625
gene-SAK_RS06780	7.85107	-0.210283	0.547658	-0.383968	0.701002	0.926851	SAK_RS06780	hydroxymethylglutaryl-CoA synthase	0.0329901	0.864368
gene-SAK_RS03980	6.2951	0.214034	0.566319	0.37794	0.705475	0.930183	SAK_RS03980	aminomethyl transferase family protein	0.0314316	1.15993
gene-SAK_RS06040	13.8452	0.186835	0.494613	0.377741	0.705623	0.930183	SAK_RS06040	BCCT family transporter	0.0314316	1.13826
gene-SAK_RS07060	33.3035	-0.184157	0.489725	-0.376043	0.706885	0.930183	rplU	50S ribosomal protein L21	0.0314316	0.880163
gene-SAK_RS09145	6.90941	-0.208909	0.555525	-0.376057	0.706875	0.930183	SAK_RS09145	YjiH family protein	0.0314316	0.865191
gene-SAK_RS09925	10.9221	0.201967	0.532392	0.379359	0.704422	0.930183	SAK_RS09925	PadR family transcriptional regulator	0.0314316	1.15027
gene-SAK_RS00370	5.97274	-0.211511	0.572788	-0.369267	0.711929	0.930195	SAK_RS00370	MurR/RpiR family transcriptional regulator	0.0314259	0.863632
gene-SAK_RS00700	14.6939	0.181366	0.492829	0.36801	0.712866	0.930195	SAK_RS00700	histidine phosphatase family protein	0.0314259	1.13396
gene-SAK_RS02705	26.9522	0.164759	0.443551	0.371455	0.710299	0.930195	SAK_RS02705	hypothetical protein	0.0314259	1.12098
gene-SAK_RS03065	34.8158	-0.160134	0.427101	-0.374933	0.70771	0.930195	SAK_RS03065	hypothetical protein	0.0314259	0.894942
gene-SAK_RS03335	8.7724	0.19585	0.52766	0.371168	0.710512	0.930195	queG	tRNA epoxyqueuosine(34) reductase QueG	0.0314259	1.1454
gene-SAK_RS05700	41.5673	-0.163972	0.439508	-0.373082	0.709088	0.930195	SAK_RS05700	hypothetical protein	0.0314259	0.892564
gene-SAK_RS07505	11.642	-0.187676	0.50935	-0.368461	0.712529	0.930195	SAK_RS07505	sugar transferase	0.0314259	0.878019
gene-SAK_RS09475	118.472	0.142901	0.384881	0.371287	0.710423	0.930195	galE	UDP-glucose 4-epimerase GalE	0.0314259	1.10412
gene-SAK_RS11065	2873.12	0.125039	0.339873	0.3679	0.712948	0.930195	SAK_RS11065	IS3 family transposase	0.0314259	1.09054
gene-SAK_RS00310	193.163	0.1199	0.330974	0.362263	0.717155	0.930256	purH	bifunctional phosphoribosylaminoimidazolecarboxamide formyltransferase/IMP cyclohydrolase	0.0313977	1.08666
gene-SAK_RS01165	7.31247	0.206848	0.571113	0.362185	0.717214	0.930256	SAK_RS01165	hypothetical protein	0.0313977	1.15416
gene-SAK_RS01900	59.3782	0.136712	0.372656	0.366859	0.713724	0.930256	SAK_RS01900	guanylate kinase	0.0313977	1.0994
gene-SAK_RS06125	80.2422	-0.147909	0.40791	-0.362601	0.716903	0.930256	SAK_RS06125	Asp23/Gls24 family envelope stress response protein	0.0313977	0.902558
gene-SAK_RS06425	11.1944	-0.191947	0.530928	-0.361531	0.717703	0.930256	SAK_RS06425	AI-2E family transporter	0.0313977	0.875424
gene-SAK_RS09490	10.327	0.188253	0.516294	0.364624	0.715392	0.930256	SAK_RS09490	Fis family transcriptional regulator	0.0313977	1.13938
gene-SAK_RS11055	13.724	0.178605	0.491906	0.363088	0.716539	0.930256	SAK_RS11055	BCCT family transporter	0.0313977	1.13179
gene-SAK_RS06545	35.6991	-0.16354	0.453631	-0.360512	0.718464	0.930371	pepV	dipeptidase PepV	0.0313439	0.892832
gene-SAK_RS10625	15.0365	-0.178474	0.498395	-0.358098	0.72027	0.931837	SAK_RS10625	energy-coupling factor transporter ATPase	0.0306601	0.883637
gene-SAK_RS09305	17.0009	0.170427	0.4792	0.355649	0.722104	0.932516	SAK_RS09305	ATP-dependent Clp protease ATP-binding subunit	0.0303435	1.12539
gene-SAK_RS09580	8.5595	0.187392	0.52698	0.355595	0.722144	0.932516	SAK_RS09580	M42 family metallopeptidase	0.0303435	1.1387
gene-SAK_RS01680	9.41505	-0.186328	0.529082	-0.352173	0.724709	0.93258	SAK_RS01680	isoprenylcysteine carboxyl methyltransferase family protein	0.0303141	0.87884
gene-SAK_RS01760	23.3091	0.158262	0.446536	0.354422	0.723022	0.93258	proB	glutamate 5-kinase	0.0303141	1.11594
gene-SAK_RS06410	27.1571	0.157731	0.445959	0.35369	0.723571	0.93258	budA	acetolactate decarboxylase	0.0303141	1.11553
gene-SAK_RS06865	13.5862	-0.171305	0.486759	-0.351931	0.72489	0.93258	SAK_RS06865	bifunctional metallophosphatase/5'-nucleotidase	0.0303141	0.888039
gene-SAK_RS04985	8.06556	-0.19045	0.545038	-0.349425	0.72677	0.934129	rexB	ATP-dependent nuclease subunit B	0.029593	0.876332
gene-SAK_RS00555	10.6956	0.176335	0.520159	0.339002	0.734609	0.934958	SAK_RS00555	adenylate kinase	0.0292078	1.13001
gene-SAK_RS00750	6.9823	-0.188581	0.575183	-0.327863	0.743015	0.934958	SAK_RS00750	ECF transporter S component	0.0292078	0.877468
gene-SAK_RS01625	18.6838	0.150936	0.4607	0.327622	0.743197	0.934958	SAK_RS01625	GNAT family N-acetyltransferase	0.0292078	1.11029
gene-SAK_RS01850	67.2827	0.151055	0.437204	0.345503	0.729716	0.934958	gpsB	cell division regulator GpsB	0.0292078	1.11038
gene-SAK_RS02085	31.6427	-0.139288	0.427235	-0.326022	0.744407	0.934958	fabK	enoyl-[acyl-carrier-protein] reductase FabK	0.0292078	0.907967
gene-SAK_RS02490	21.0089	0.148241	0.449849	0.329535	0.741751	0.934958	nrdF	class 1b ribonucleoside-diphosphate reductase subunit beta	0.0292078	1.10822
gene-SAK_RS02570	22.1937	0.143055	0.444785	0.321628	0.747735	0.934958	SAK_RS02570	alpha C protein Bca	0.0292078	1.10424
gene-SAK_RS02890	26.4792	-0.137199	0.425404	-0.322515	0.747063	0.934958	ftsA	cell division protein FtsA	0.0292078	0.909283
gene-SAK_RS03175	29.9998	-0.158117	0.455187	-0.347366	0.728316	0.934958	SAK_RS03175	terminase	0.0292078	0.896194
gene-SAK_RS03320	52.5056	0.134314	0.402202	0.333946	0.738421	0.934958	SAK_RS03320	calcium-translocating P-type ATPase%2C PMCA-type	0.0292078	1.09757
gene-SAK_RS03360	11.3162	-0.161377	0.500015	-0.322745	0.746889	0.934958	SAK_RS03360	thioesterase	0.0292078	0.894171
gene-SAK_RS03370	53.4223	0.138533	0.421944	0.328321	0.742669	0.934958	SAK_RS03370	(S)-acetoin forming diacetyl reductase	0.0292078	1.10079
gene-SAK_RS03645	16.1411	0.176173	0.522444	0.337209	0.735959	0.934958	SAK_RS03645	hypothetical protein	0.0292078	1.12988
gene-SAK_RS03820	15.2526	0.165858	0.515123	0.321978	0.74747	0.934958	SAK_RS03820	hypothetical protein	0.0292078	1.12183
gene-SAK_RS04045	7.63104	-0.181216	0.540966	-0.334986	0.737636	0.934958	SAK_RS04045	ABC transporter permease	0.0292078	0.881959
gene-SAK_RS04225	9.1178	-0.176981	0.537445	-0.3293	0.741929	0.934958	SAK_RS04225	amino acid ABC transporter ATP-binding protein	0.0292078	0.884552
gene-SAK_RS04255	16.9331	0.162276	0.48243	0.336371	0.736591	0.934958	smc	chromosome segregation protein SMC	0.0292078	1.11905
gene-SAK_RS04510	60.3695	-0.130604	0.401957	-0.324921	0.745241	0.934958	SAK_RS04510	DEAD/DEAH box helicase	0.0292078	0.913449
gene-SAK_RS04590	8.16974	0.174965	0.535814	0.32654	0.744016	0.934958	SAK_RS04590	glycerate kinase	0.0292078	1.12894
gene-SAK_RS05045	10.7707	-0.179786	0.520678	-0.345293	0.729874	0.934958	SAK_RS05045	TIGR00159 family protein	0.0292078	0.882834
gene-SAK_RS05070	12.8724	-0.17119	0.509648	-0.335899	0.736947	0.934958	SAK_RS05070	oxygen-independent coproporphyrinogen III oxidase	0.0292078	0.88811
gene-SAK_RS05420	14.6425	0.159397	0.482947	0.33005	0.741362	0.934958	pstB	phosphate ABC transporter ATP-binding protein	0.0292078	1.11682
gene-SAK_RS05750	5.94565	-0.187421	0.562709	-0.333069	0.739082	0.934958	SAK_RS05750	NADH-dependent flavin oxidoreductase	0.0292078	0.878174
gene-SAK_RS06335	37.3373	-0.158106	0.462157	-0.342104	0.732272	0.934958	SAK_RS06335	LysR family transcriptional regulator	0.0292078	0.896201
gene-SAK_RS06455	10.8146	0.177821	0.528229	0.336635	0.736392	0.934958	rfbA	glucose-1-phosphate thymidylyltransferase RfbA	0.0292078	1.13117
gene-SAK_RS08735	5.84929	0.188406	0.587326	0.320787	0.748372	0.934958	SAK_RS08735	serine hydrolase	0.0292078	1.1395
gene-SAK_RS08905	41.0152	-0.159305	0.477254	-0.333796	0.738533	0.934958	SAK_RS08905	GNAT family N-acetyltransferase	0.0292078	0.895456
gene-SAK_RS09130	13.5563	0.168716	0.499597	0.337704	0.735586	0.934958	SAK_RS09130	HAMP domain-containing histidine kinase	0.0292078	1.12406
gene-SAK_RS09315	184.272	0.117911	0.365485	0.322616	0.746986	0.934958	SAK_RS09315	small multi-drug export protein	0.0292078	1.08516
gene-SAK_RS09715	31.6015	0.130795	0.406391	0.321845	0.74757	0.934958	SAK_RS09715	16S rRNA (uracil(1498)-N(3))-methyltransferase	0.0292078	1.0949
gene-SAK_RS10455	5.44927	0.185267	0.56722	0.326622	0.743954	0.934958	SAK_RS10455	ArpU family transcriptional regulator	0.0292078	1.13703
gene-SAK_RS10225	37.5983	0.140637	0.440762	0.319077	0.749668	0.935732	recA	recombinase RecA	0.0288487	1.10239
gene-SAK_RS11075	6.30532	-0.180143	0.567687	-0.317328	0.750995	0.936543	SAK_RS11075	HXXEE domain-containing protein	0.0284723	0.882616
gene-SAK_RS03805	93.5704	0.116413	0.372636	0.312404	0.754733	0.940357	SAK_RS03805	recombinase family protein	0.0267073	1.08404
gene-SAK_RS07150	12.4936	0.155479	0.499967	0.310978	0.755817	0.94086	SAK_RS07150	EbsA family protein	0.0264752	1.11379
gene-SAK_RS07480	12.7435	-0.166468	0.538571	-0.309093	0.757251	0.941797	SAK_RS07480	SP_1767 family glycosyltransferase	0.0260427	0.891021
gene-SAK_RS06405	33.8042	-0.132177	0.429072	-0.308054	0.758041	0.941932	SAK_RS06405	fibronectin/fibrinogen-binding protein	0.0259803	0.912453
gene-SAK_RS01875	42.058	-0.133008	0.439609	-0.30256	0.762225	0.942053	SAK_RS01875	ABC transporter ATP-binding protein	0.0259247	0.911928
gene-SAK_RS05020	28.7004	-0.133114	0.434706	-0.306215	0.759441	0.942053	SAK_RS05020	dihydrolipoamide acetyltransferase	0.0259247	0.911861
gene-SAK_RS05585	8.94787	0.163753	0.535269	0.305928	0.75966	0.942053	SAK_RS05585	hypothetical protein	0.0259247	1.1202
gene-SAK_RS06270	13.0819	0.154345	0.507461	0.304152	0.761012	0.942053	neuB	N-acetylneuraminate synthase	0.0259247	1.11292
gene-SAK_RS10020	51.4195	-0.120877	0.398732	-0.303153	0.761773	0.942053	SAK_RS10020	S8 family serine peptidase	0.0259247	0.919628
gene-SAK_RS11080	216.051	-0.142183	0.467744	-0.303976	0.761146	0.942053	SAK_RS11080	hypothetical protein	0.0259247	0.906147
gene-SAK_RS07160	34.2266	0.124356	0.412927	0.301159	0.763293	0.942531	SAK_RS07160	polysaccharide biosynthesis protein	0.0257043	1.09002
gene-SAK_RS10580	31.1609	-0.125909	0.420344	-0.299539	0.764529	0.943214	mnmG	tRNA uridine-5-carboxymethylaminomethyl(34) synthesis enzyme MnmG	0.0253896	0.916426
gene-SAK_RS02990	7.37276	-0.162963	0.55164	-0.295416	0.767676	0.944882	SAK_RS02990	TlyA family rRNA (cytidine-2'-O)-methyltransferase	0.0246223	0.893189
gene-SAK_RS03305	9.16571	0.154342	0.523047	0.295083	0.76793	0.944882	SAK_RS03305	sugar-phosphatase	0.0246223	1.11291
gene-SAK_RS06250	60.9704	0.124249	0.418538	0.296865	0.76657	0.944882	SAK_RS06250	hypothetical protein	0.0246223	1.08994
gene-SAK_RS01010	82.0289	-0.103399	0.354233	-0.291895	0.770367	0.94655	SAK_RS01010	D-alanyl-D-alanine carboxypeptidase	0.0238566	0.930837
gene-SAK_RS08685	12.8596	0.143934	0.493737	0.291519	0.770654	0.94655	SAK_RS08685	endonuclease MutS2	0.0238566	1.10491
gene-SAK_RS04250	5.36542	0.162852	0.566554	0.287442	0.773774	0.946959	SAK_RS04250	ribonuclease III	0.0236687	1.1195
gene-SAK_RS05425	8.20305	0.15237	0.532115	0.286348	0.774612	0.946959	pstA	phosphate ABC transporter permease PstA	0.0236687	1.11139
gene-SAK_RS07025	5.99587	0.162063	0.567218	0.285715	0.775096	0.946959	SAK_RS07025	carbamoyl phosphate synthase small subunit	0.0236687	1.11889
gene-SAK_RS09170	8.25621	-0.155675	0.541211	-0.287643	0.77362	0.946959	SAK_RS09170	transcription antiterminator	0.0236687	0.897712
gene-SAK_RS09565	15.5793	-0.138532	0.484341	-0.286022	0.774861	0.946959	SAK_RS09565	bifunctional (p)ppGpp synthetase/guanosine-3'%2C5'-bis(diphosphate) 3'-pyrophosphohydrolase	0.0236687	0.908443
gene-SAK_RS10000	11.57	0.150341	0.523108	0.287399	0.773807	0.946959	SAK_RS10000	bifunctional homocysteine S-methyltransferase/methylenetetrahydrofolate reductase	0.0236687	1.10983
gene-SAK_RS00755	13.6409	-0.135668	0.484225	-0.280176	0.779342	0.948794	SAK_RS00755	TIGR01440 family protein	0.0228279	0.910248
gene-SAK_RS01725	15.3661	0.143118	0.505967	0.28286	0.777284	0.948794	SAK_RS01725	NAD(P)/FAD-dependent oxidoreductase	0.0228279	1.10429
gene-SAK_RS01855	14.8382	0.133851	0.476872	0.280685	0.778952	0.948794	SAK_RS01855	class I SAM-dependent RNA methyltransferase	0.0228279	1.09722
gene-SAK_RS10105	20.5496	-0.129129	0.45898	-0.28134	0.77845	0.948794	deoC	deoxyribose-phosphate aldolase	0.0228279	0.914383
gene-SAK_RS00545	35.3835	0.123218	0.447199	0.275533	0.782907	0.948957	SAK_RS00545	50S ribosomal protein L15	0.0227534	1.08916
gene-SAK_RS01390	20.8065	0.123181	0.446551	0.275849	0.782664	0.948957	SAK_RS01390	hypothetical protein	0.0227534	1.08913
gene-SAK_RS02170	12.1644	-0.137225	0.494982	-0.277232	0.781602	0.948957	SAK_RS02170	hypothetical protein	0.0227534	0.909267
gene-SAK_RS05170	9.6597	-0.150595	0.539571	-0.2791	0.780168	0.948957	SAK_RS05170	ABC transporter ATP-binding protein	0.0227534	0.900879
gene-SAK_RS05430	21.3427	-0.136265	0.494049	-0.275814	0.782691	0.948957	pstC	phosphate ABC transporter permease subunit PstC	0.0227534	0.909872
gene-SAK_RS07620	179.304	-0.122894	0.447819	-0.274428	0.783756	0.949154	secG	preprotein translocase subunit SecG	0.0226632	0.918344
gene-SAK_RS03300	6.56015	-0.152096	0.55895	-0.272111	0.785537	0.949648	SAK_RS03300	aminoacyltransferase	0.0224374	0.899942
gene-SAK_RS05245	64.6643	0.126993	0.466197	0.272402	0.785313	0.949648	SAK_RS05245	BMP family ABC transporter substrate-binding protein	0.0224374	1.09202
gene-SAK_RS03895	8.85625	0.145515	0.538293	0.270326	0.786909	0.950476	SAK_RS03895	class C sortase	0.0220587	1.10613
gene-SAK_RS00315	5.42964	0.15231	0.572567	0.266012	0.79023	0.952837	SAK_RS00315	peptidoglycan DD-metalloendopeptidase family protein	0.0209813	1.11135
gene-SAK_RS02115	44.2486	-0.115324	0.433555	-0.265997	0.790242	0.952837	accC	acetyl-CoA carboxylase biotin carboxylase subunit	0.0209813	0.923175
gene-SAK_RS00010	22.0114	-0.11203	0.459651	-0.243728	0.807442	0.953998	dnaN	DNA polymerase III subunit beta	0.0204525	0.925285
gene-SAK_RS00455	64.4061	0.0851964	0.361322	0.23579	0.813595	0.953998	rplD	50S ribosomal protein L4	0.0204525	1.06083
gene-SAK_RS00965	28.1543	0.103275	0.43551	0.237136	0.812551	0.953998	SAK_RS00965	DUF2207 domain-containing protein	0.0204525	1.07421
gene-SAK_RS00975	15.0041	-0.129643	0.511714	-0.25335	0.799997	0.953998	mecA	adaptor protein MecA	0.0204525	0.914058
gene-SAK_RS01005	39.1974	0.0929349	0.392107	0.237014	0.812646	0.953998	sufB	Fe-S cluster assembly protein SufB	0.0204525	1.06654
gene-SAK_RS01160	9.72902	0.118046	0.552074	0.213822	0.830686	0.953998	SAK_RS01160	helix-turn-helix transcriptional regulator	0.0204525	1.08526
gene-SAK_RS01310	76.3101	0.0768534	0.351208	0.218826	0.826786	0.953998	pnp	polyribonucleotide nucleotidyltransferase	0.0204525	1.05472
gene-SAK_RS01400	86.7486	-0.0937921	0.421005	-0.222782	0.823705	0.953998	SAK_RS01400	hypothetical protein	0.0204525	0.937056
gene-SAK_RS01765	25.4707	0.112737	0.45598	0.247241	0.804722	0.953998	SAK_RS01765	glutamate-5-semialdehyde dehydrogenase	0.0204525	1.08128
gene-SAK_RS02015	7.69931	-0.132107	0.55524	-0.237928	0.811937	0.953998	SAK_RS02015	DEAD/DEAH box helicase	0.0204525	0.912498
gene-SAK_RS02230	33.3695	0.0896969	0.417795	0.214691	0.830008	0.953998	SAK_RS02230	phosphotransferase family protein	0.0204525	1.06415
gene-SAK_RS02370	335.701	-0.0867973	0.355425	-0.244207	0.80707	0.953998	SAK_RS02370	glucose-6-phosphate isomerase	0.0204525	0.941611
gene-SAK_RS02540	14.9933	0.128644	0.504471	0.255007	0.798718	0.953998	SAK_RS02540	MerR family transcriptional regulator	0.0204525	1.09327
gene-SAK_RS02605	6.56352	0.121507	0.561557	0.216375	0.828696	0.953998	SAK_RS02605	PTS sugar transporter subunit IIA	0.0204525	1.08787
gene-SAK_RS02670	5.38176	0.132301	0.566053	0.233726	0.815198	0.953998	galT	UDP-glucose--hexose-1-phosphate uridylyltransferase	0.0204525	1.09604
gene-SAK_RS03375	56.0183	-0.0829048	0.3763	-0.220316	0.825625	0.953998	SAK_RS03375	bifunctional DnaQ family exonuclease/ATP-dependent helicase	0.0204525	0.944155
gene-SAK_RS03390	14.5464	0.108351	0.48446	0.223653	0.823027	0.953998	SAK_RS03390	membrane protein	0.0204525	1.078
gene-SAK_RS04170	65.8601	0.1196	0.459916	0.260048	0.794826	0.953998	ccpA	catabolite control protein A	0.0204525	1.08643
gene-SAK_RS04570	79.5416	-0.0972848	0.411744	-0.236275	0.81322	0.953998	SAK_RS04570	PRD domain-containing protein	0.0204525	0.934791
gene-SAK_RS04850	9.60548	0.116607	0.51627	0.225864	0.821307	0.953998	SAK_RS04850	methionyl aminopeptidase	0.0204525	1.08418
gene-SAK_RS04975	20.202	-0.115475	0.447658	-0.257954	0.796442	0.953998	SAK_RS04975	phenylalanine--tRNA ligase subunit beta	0.0204525	0.923078
gene-SAK_RS05040	16.2618	0.120743	0.502399	0.240333	0.810072	0.953998	SAK_RS05040	Mur ligase family protein	0.0204525	1.08729
gene-SAK_RS05320	27.5549	-0.107631	0.437626	-0.245942	0.805727	0.953998	SAK_RS05320	methylenetetrahydrofolate--tRNA-(uracil(54)-C(5))-methyltransferase (FADH(2)-oxidizing) TrmFO	0.0204525	0.928111
gene-SAK_RS05380	27.7413	-0.0946659	0.444294	-0.213071	0.831272	0.953998	SAK_RS05380	DNA-binding protein	0.0204525	0.936489
gene-SAK_RS05385	30.1857	-0.108083	0.432642	-0.24982	0.802726	0.953998	SAK_RS05385	signal recognition particle protein	0.0204525	0.92782
gene-SAK_RS05490	10.7553	-0.112276	0.51884	-0.216399	0.828677	0.953998	SAK_RS05490	ABC transporter permease	0.0204525	0.925127
gene-SAK_RS05530	5.99235	-0.135157	0.567681	-0.238086	0.811814	0.953998	SAK_RS05530	sugar O-acetyltransferase	0.0204525	0.910571
gene-SAK_RS05600	21.6862	0.114062	0.445028	0.256303	0.797717	0.953998	SAK_RS05600	hypothetical protein	0.0204525	1.08227
gene-SAK_RS05615	38.2343	0.0923244	0.428352	0.215534	0.829351	0.953998	essC	type VII secretion protein EssC	0.0204525	1.06609
gene-SAK_RS05645	155.045	0.109432	0.424136	0.258011	0.796398	0.953998	SAK_RS05645	WXG100 family type VII secretion target	0.0204525	1.0788
gene-SAK_RS05685	20.1463	0.119954	0.519267	0.231007	0.817309	0.953998	pyrF	orotidine-5'-phosphate decarboxylase	0.0204525	1.0867
gene-SAK_RS06350	43.0051	-0.106319	0.410988	-0.258692	0.795873	0.953998	SAK_RS06350	chloride channel protein	0.0204525	0.928955
gene-SAK_RS06595	8.15108	0.138724	0.55014	0.252162	0.800916	0.953998	SAK_RS06595	IS3-like element ISSag2 family transposase	0.0204525	1.10093
gene-SAK_RS06825	30.0109	0.101276	0.463411	0.218544	0.827006	0.953998	mvaD	diphosphomevalonate decarboxylase	0.0204525	1.07272
gene-SAK_RS06885	337.308	0.0975223	0.435113	0.224131	0.822656	0.953998	SAK_RS06885	ABC transporter ATP-binding protein	0.0204525	1.06993
gene-SAK_RS06895	12.9055	-0.114463	0.518481	-0.220767	0.825274	0.953998	SAK_RS06895	GNAT family N-acetyltransferase	0.0204525	0.923726
gene-SAK_RS06910	19.6505	0.120398	0.488442	0.246494	0.8053	0.953998	SAK_RS06910	DegV family protein	0.0204525	1.08703
gene-SAK_RS07090	123.564	0.111136	0.473135	0.234894	0.814291	0.953998	SAK_RS07090	YlbF/YmcA family competence regulator	0.0204525	1.08008
gene-SAK_RS07200	28.5979	0.112019	0.427895	0.26179	0.793483	0.953998	pflA	pyruvate formate lyase-activating protein	0.0204525	1.08074
gene-SAK_RS07225	52.0817	0.0886966	0.39109	0.226793	0.820584	0.953998	SAK_RS07225	ECF transporter S component	0.0204525	1.06341
gene-SAK_RS07420	10.7672	-0.115297	0.528188	-0.218288	0.827205	0.953998	SAK_RS07420	sugar ABC transporter permease	0.0204525	0.923192
gene-SAK_RS07645	12.7465	-0.11181	0.499309	-0.223929	0.822813	0.953998	mutM	DNA-formamidopyrimidine glycosylase	0.0204525	0.925427
gene-SAK_RS07835	141.296	0.108475	0.415029	0.261367	0.793809	0.953998	SAK_RS07835	metal ABC transporter permease	0.0204525	1.07809
gene-SAK_RS07930	5.40816	0.130345	0.570965	0.228289	0.819421	0.953998	SAK_RS07930	hypothetical protein	0.0204525	1.09456
gene-SAK_RS08090	59.8112	-0.108715	0.440886	-0.246584	0.80523	0.953998	SAK_RS08090	APC family permease	0.0204525	0.927413
gene-SAK_RS08460	15.4338	-0.118758	0.487359	-0.243678	0.80748	0.953998	gatA	Asp-tRNA(Asn)/Glu-tRNA(Gln) amidotransferase subunit GatA	0.0204525	0.92098
gene-SAK_RS08500	42.3847	0.0843551	0.395122	0.213491	0.830944	0.953998	SAK_RS08500	pyridoxal phosphate-dependent aminotransferase	0.0204525	1.06021
gene-SAK_RS08585	7.08916	-0.118963	0.550943	-0.215926	0.829046	0.953998	nusB	transcription antitermination factor NusB	0.0204525	0.920849
gene-SAK_RS08720	45.5184	0.110102	0.437142	0.251868	0.801143	0.953998	dinB	DNA polymerase IV	0.0204525	1.0793
gene-SAK_RS08770	16.1557	-0.112902	0.478431	-0.235984	0.813445	0.953998	SAK_RS08770	Xaa-Pro dipeptidyl-peptidase	0.0204525	0.924726
gene-SAK_RS08805	15.8908	-0.103925	0.477668	-0.217568	0.827766	0.953998	SAK_RS08805	NAD(P)/FAD-dependent oxidoreductase	0.0204525	0.930498
gene-SAK_RS09480	33.2827	-0.107883	0.448988	-0.240279	0.810114	0.953998	SAK_RS09480	alpha-glucosidase	0.0204525	0.927949
gene-SAK_RS09535	8.9973	-0.144288	0.554569	-0.26018	0.794725	0.953998	SAK_RS09535	PTS sugar transporter subunit IIB	0.0204525	0.904826
gene-SAK_RS09730	151.583	0.10086	0.396025	0.25468	0.79897	0.953998	SAK_RS09730	MerR family transcriptional regulator	0.0204525	1.07241
gene-SAK_RS10260	279.26	0.0784673	0.355338	0.220824	0.825229	0.953998	mutS	DNA mismatch repair protein MutS	0.0204525	1.0559
gene-SAK_RS10460	6.25498	0.135249	0.564964	0.239394	0.8108	0.953998	SAK_RS10460	DUF1492 domain-containing protein	0.0204525	1.09828
gene-SAK_RS10475	14.0184	-0.112292	0.493575	-0.227507	0.820029	0.953998	SAK_RS10475	DNA primase	0.0204525	0.925117
gene-SAK_RS10550	72.8858	-0.0839417	0.395463	-0.212262	0.831903	0.953998	SAK_RS10550	site-specific integrase	0.0204525	0.943476
gene-SAK_RS11215	49.2939	-0.127574	0.498437	-0.255947	0.797992	0.953998	SAK_RS11215	hypothetical protein	0.0204525	0.91537
gene-SAK_RS05265	22.7889	-0.0949987	0.449536	-0.211326	0.832633	0.954044	SAK_RS05265	NADH oxidase	0.0204317	0.936273
gene-SAK_RS02575	17.5247	-0.104998	0.501778	-0.209252	0.834252	0.954716	SAK_RS02575	tyrosine-type recombinase/integrase	0.0201257	0.929806
gene-SAK_RS08970	42.0307	-0.0817678	0.392521	-0.208315	0.834983	0.954716	SAK_RS08970	DNA-dependent RNA polymerase auxiliary subunit epsilon family protein	0.0201257	0.944899
gene-SAK_RS10295	17.5154	-0.100014	0.481018	-0.207921	0.83529	0.954716	SAK_RS10295	histidine--tRNA ligase	0.0201257	0.933024
gene-SAK_RS08810	18.6282	-0.0974981	0.472345	-0.206413	0.836468	0.955273	SAK_RS08810	prenyltransferase	0.0198724	0.934652
gene-SAK_RS01710	6.73086	0.106954	0.552663	0.193526	0.846547	0.955735	glpK	glycerol kinase GlpK	0.0196627	1.07695
gene-SAK_RS02390	63.6425	0.0739179	0.373713	0.197793	0.843207	0.955735	galU	UTP--glucose-1-phosphate uridylyltransferase GalU	0.0196627	1.05257
gene-SAK_RS02480	90.5887	0.0765887	0.374348	0.204592	0.837891	0.955735	SAK_RS02480	S8 family serine peptidase	0.0196627	1.05452
gene-SAK_RS02745	71.0032	-0.0765315	0.380407	-0.201183	0.840556	0.955735	SAK_RS02745	aspartate--ammonia ligase	0.0196627	0.948335
gene-SAK_RS03080	9.30056	-0.102889	0.52882	-0.194564	0.845734	0.955735	SAK_RS03080	AAA family ATPase	0.0196627	0.931166
gene-SAK_RS03735	7.15936	0.111702	0.553245	0.201903	0.839993	0.955735	SAK_RS03735	phage major capsid protein	0.0196627	1.0805
gene-SAK_RS04350	20.6553	-0.098745	0.48816	-0.20228	0.839698	0.955735	SAK_RS04350	hypothetical protein	0.0196627	0.933845
gene-SAK_RS05035	6.89029	-0.111212	0.55062	-0.201977	0.839935	0.955735	SAK_RS05035	type 1 glutamine amidotransferase	0.0196627	0.92581
gene-SAK_RS05440	12.1868	0.0986221	0.503007	0.196065	0.844559	0.955735	SAK_RS05440	23S rRNA methyltransferase	0.0196627	1.07075
gene-SAK_RS05990	7.60153	-0.108608	0.543468	-0.199843	0.841604	0.955735	SAK_RS05990	UDP-N-acetylmuramate dehydrogenase	0.0196627	0.927482
gene-SAK_RS08235	19.2713	0.0887834	0.452691	0.196124	0.844513	0.955735	SAK_RS08235	ribosome biogenesis GTPase Der	0.0196627	1.06347
gene-SAK_RS09300	8.95365	-0.107035	0.545236	-0.196308	0.844369	0.955735	SAK_RS09300	N-acetyltransferase	0.0196627	0.928495
gene-SAK_RS10285	41.9618	-0.0967028	0.498538	-0.193973	0.846197	0.955735	SAK_RS10285	YitT family protein	0.0196627	0.935168
gene-SAK_RS10710	133.666	0.0714579	0.365194	0.195671	0.844868	0.955735	trpS	tryptophan--tRNA ligase	0.0196627	1.05078
gene-SAK_RS04950	28.4475	0.0880598	0.463152	0.190132	0.849206	0.956415	murA	UDP-N-acetylglucosamine 1-carboxyvinyltransferase	0.0193535	1.06294
gene-SAK_RS07945	40.5836	0.0838133	0.437023	0.191782	0.847913	0.956415	brnQ	branched-chain amino acid transport system II carrier protein	0.0193535	1.05982
gene-SAK_RS09330	11.2796	-0.096508	0.511092	-0.188827	0.850228	0.956415	ahpC	peroxiredoxin	0.0193535	0.935294
gene-SAK_RS09420	27.7873	0.0864427	0.458582	0.1885	0.850485	0.956415	SAK_RS09420	proline--tRNA ligase	0.0193535	1.06175
gene-SAK_RS11305	2066.28	0.0779591	0.413922	0.188343	0.850608	0.956415	SAK_RS11305	hypothetical protein	0.0193535	1.05552
gene-SAK_RS00560	39.0691	-0.0746236	0.407804	-0.182989	0.854807	0.957468	infA	translation initiation factor IF-1	0.0188756	0.94959
gene-SAK_RS02660	11.7119	-0.0888534	0.497347	-0.178655	0.858209	0.957468	SAK_RS02660	alpha-galactosidase	0.0188756	0.94027
gene-SAK_RS02710	82.4705	-0.0688491	0.381781	-0.180336	0.856888	0.957468	SAK_RS02710	GNAT family N-acetyltransferase	0.0188756	0.953398
gene-SAK_RS03970	6.54274	0.104631	0.563807	0.185579	0.852775	0.957468	SAK_RS03970	ABC transporter permease	0.0188756	1.07522
gene-SAK_RS05055	29.108	-0.0740324	0.415154	-0.178325	0.858468	0.957468	SAK_RS05055	phosphoglucosamine mutase	0.0188756	0.949979
gene-SAK_RS06260	17.0094	0.0942357	0.516042	0.182612	0.855102	0.957468	SAK_RS06260	acetyltransferase	0.0188756	1.0675
gene-SAK_RS06585	5.74635	-0.101102	0.566623	-0.178428	0.858387	0.957468	SAK_RS06585	Lj965 prophage superinfection immunity protein	0.0188756	0.932321
gene-SAK_RS07380	23.8083	-0.089731	0.49592	-0.180938	0.856416	0.957468	SAK_RS07380	NAD(P)-binding domain-containing protein	0.0188756	0.939698
gene-SAK_RS09080	7.17916	0.0986523	0.549754	0.179448	0.857586	0.957468	SAK_RS09080	TatD family hydrolase	0.0188756	1.07077
gene-SAK_RS09335	47.9033	0.074745	0.413005	0.180979	0.856384	0.957468	ahpF	alkyl hydroperoxide reductase subunit F	0.0188756	1.05317
gene-SAK_RS01210	13.0415	0.0856348	0.494921	0.173027	0.86263	0.958659	SAK_RS01210	single-stranded DNA-binding protein	0.0183357	1.06115
gene-SAK_RS01285	9.27933	-0.0916404	0.528282	-0.173469	0.862283	0.958659	SAK_RS01285	PTS ascorbate transporter subunit IIC	0.0183357	0.938455
gene-SAK_RS03240	73.3773	-0.0656134	0.381488	-0.171993	0.863443	0.958659	SAK_RS03240	CHAP domain-containing protein	0.0183357	0.955539
gene-SAK_RS03345	5.56199	0.0974651	0.561696	0.173519	0.862243	0.958659	ftsE	cell division ATP-binding protein FtsE	0.0183357	1.06989
gene-SAK_RS03515	207.895	-0.057093	0.332057	-0.171938	0.863487	0.958659	SAK_RS03515	IS3 family transposase	0.0183357	0.961199
gene-SAK_RS05330	12.5279	0.0921745	0.536919	0.171673	0.863694	0.958659	SAK_RS05330	O-sialoglycoprotein endopeptidase	0.0183357	1.06598
gene-SAK_RS05190	179.284	0.0667646	0.394327	0.169313	0.86555	0.959322	pyk	pyruvate kinase	0.0180357	1.04737
gene-SAK_RS09540	23.0079	0.0813421	0.480887	0.16915	0.865679	0.959322	SAK_RS09540	PTS sugar transporter subunit IIA	0.0180357	1.058
gene-SAK_RS02375	11.0629	-0.085951	0.513971	-0.167229	0.86719	0.959459	SAK_RS02375	5-formyltetrahydrofolate cyclo-ligase	0.0179737	0.942163
gene-SAK_RS10535	8.32701	-0.089338	0.531659	-0.168036	0.866555	0.959459	SAK_RS10535	helix-turn-helix transcriptional regulator	0.0179737	0.939954
gene-SAK_RS00995	15.0273	-0.0815888	0.497234	-0.164085	0.869664	0.959527	SAK_RS00995	cysteine desulfurase	0.0179429	0.945016
gene-SAK_RS01755	70.5803	0.0628971	0.385773	0.163042	0.870486	0.959527	SAK_RS01755	PTS transporter subunit EIIC	0.0179429	1.04456
gene-SAK_RS02305	15.9777	-0.0771087	0.477039	-0.16164	0.871589	0.959527	polA	DNA polymerase I	0.0179429	0.947956
gene-SAK_RS07170	8.52695	-0.0892855	0.550107	-0.162306	0.871065	0.959527	SAK_RS07170	ABC transporter ATP-binding protein	0.0179429	0.939988
gene-SAK_RS08280	17.4138	-0.0766858	0.478985	-0.160101	0.872802	0.959527	rsmG	16S rRNA (guanine(527)-N(7))-methyltransferase RsmG	0.0179429	0.948233
gene-SAK_RS09345	27.825	-0.0698794	0.433184	-0.161316	0.871845	0.959527	SAK_RS09345	sodium:proton antiporter	0.0179429	0.952718
gene-SAK_RS10605	1996.55	0.0497783	0.310845	0.160138	0.872772	0.959527	SAK_RS10605	transglycosylase SLT domain-containing protein	0.0179429	1.03511
gene-SAK_RS10690	8.11565	-0.0868533	0.537481	-0.161593	0.871626	0.959527	SAK_RS10690	GNAT family N-acetyltransferase	0.0179429	0.941574
gene-SAK_RS09430	13.0046	0.0804971	0.506345	0.158977	0.873687	0.959737	SAK_RS09430	phosphatidate cytidylyltransferase	0.0178477	1.05738
gene-SAK_RS00550	89.5012	-0.0529568	0.349316	-0.151601	0.879501	0.960782	secY	preprotein translocase subunit SecY	0.017375	0.963959
gene-SAK_RS00570	29.5216	-0.0657045	0.423744	-0.155057	0.876776	0.960782	rpsK	30S ribosomal protein S11	0.017375	0.955479
gene-SAK_RS02755	13.9865	-0.0758003	0.4885	-0.15517	0.876688	0.960782	rsmD	16S rRNA (guanine(966)-N(2))-methyltransferase RsmD	0.017375	0.948816
gene-SAK_RS05515	7.95469	0.0815218	0.533816	0.152715	0.878623	0.960782	SAK_RS05515	ATP-binding cassette domain-containing protein	0.017375	1.05813
gene-SAK_RS05920	18.1121	0.0743999	0.482524	0.154189	0.877461	0.960782	SAK_RS05920	cysteine desulfurase	0.017375	1.05292
gene-SAK_RS07345	21.2473	-0.0727127	0.478785	-0.151869	0.87929	0.960782	rpoD	RNA polymerase sigma factor RpoD	0.017375	0.950848
gene-SAK_RS09890	8.32394	-0.0826803	0.543803	-0.152041	0.879155	0.960782	SAK_RS09890	ABC transporter permease	0.017375	0.944302
gene-SAK_RS03720	7.87897	0.0774536	0.535263	0.144702	0.884946	0.962569	SAK_RS03720	hypothetical protein	0.0165683	1.05515
gene-SAK_RS05785	30.8441	0.0695271	0.489483	0.142042	0.887047	0.962569	SAK_RS05785	ABC transporter ATP-binding protein	0.0165683	1.04937
gene-SAK_RS06255	41.3199	-0.0695162	0.472265	-0.147197	0.882976	0.962569	SAK_RS06255	N-acylneuraminate cytidylyltransferase	0.0165683	0.952958
gene-SAK_RS06820	71.0992	-0.0722437	0.495615	-0.145766	0.884106	0.962569	SAK_RS06820	phosphomevalonate kinase	0.0165683	0.951158
gene-SAK_RS07575	10.4687	-0.0764527	0.536538	-0.142493	0.886691	0.962569	SAK_RS07575	LPXTG cell wall anchor domain-containing protein	0.0165683	0.948387
gene-SAK_RS08340	10.3398	-0.0755064	0.533259	-0.141594	0.887401	0.962569	SAK_RS08340	O-sialoglycoprotein endopeptidase	0.0165683	0.949009
gene-SAK_RS08670	64.6478	0.0646323	0.455598	0.141863	0.887189	0.962569	SAK_RS08670	helix-turn-helix transcriptional regulator	0.0165683	1.04582
gene-SAK_RS08830	8.19759	-0.0766532	0.541333	-0.141601	0.887395	0.962569	tkt	transketolase	0.0165683	0.948255
gene-SAK_RS10630	11.7208	-0.0749045	0.507193	-0.147685	0.882592	0.962569	pgsA	CDP-diacylglycerol--glycerol-3-phosphate 3-phosphatidyltransferase	0.0165683	0.949405
gene-SAK_RS06470	6.72658	0.0776476	0.553598	0.14026	0.888455	0.962764	SAK_RS06470	tRNA (adenine-N(1))-methyltransferase	0.01648	1.0553
gene-SAK_RS07330	10.4818	0.0717668	0.514076	0.139603	0.888973	0.962764	SAK_RS07330	DUF1972 domain-containing protein	0.01648	1.051
gene-SAK_RS01100	73.862	-0.0481115	0.365993	-0.131455	0.895416	0.96288	SAK_RS01100	penicillin-binding protein	0.016428	0.967202
gene-SAK_RS01835	70.337	-0.0484265	0.373502	-0.129655	0.896839	0.96288	SAK_RS01835	penicillin-binding protein	0.016428	0.96699
gene-SAK_RS01910	39.2166	-0.0530364	0.405796	-0.130697	0.896015	0.96288	SAK_RS01910	primosomal protein N'	0.016428	0.963906
gene-SAK_RS02315	32.1258	-0.0637717	0.472592	-0.13494	0.892659	0.96288	perR	peroxide-responsive transcriptional repressor PerR	0.016428	0.95676
gene-SAK_RS03325	27.8174	0.0602431	0.445608	0.135193	0.892459	0.96288	SAK_RS03325	phosphoesterase	0.016428	1.04264
gene-SAK_RS04010	23.4507	0.0585924	0.452029	0.129621	0.896866	0.96288	SAK_RS04010	S8 family serine peptidase	0.016428	1.04145
gene-SAK_RS04105	6.91862	-0.0696927	0.548142	-0.127144	0.898827	0.96288	SAK_RS04105	PTS transporter subunit IIC	0.016428	0.952841
gene-SAK_RS04845	7.81735	-0.0686627	0.538852	-0.127424	0.898605	0.96288	SAK_RS04845	CBS domain-containing protein	0.016428	0.953521
gene-SAK_RS06365	6.53475	0.0714456	0.555434	0.12863	0.89765	0.96288	SAK_RS06365	phosphopentomutase	0.016428	1.05077
gene-SAK_RS07585	13.7613	0.063445	0.489406	0.129637	0.896854	0.96288	SAK_RS07585	aldo/keto reductase	0.016428	1.04496
gene-SAK_RS07675	60.4234	0.0602214	0.43786	0.137536	0.890607	0.96288	SAK_RS07675	hypothetical protein	0.016428	1.04263
gene-SAK_RS08290	18.5041	-0.0630422	0.455082	-0.138529	0.889822	0.96288	SAK_RS08290	TrkA family potassium uptake protein	0.016428	0.957243
gene-SAK_RS10085	351.985	0.0458226	0.335632	0.136526	0.891405	0.96288	SAK_RS10085	penicillin-binding protein	0.016428	1.03227
gene-SAK_RS10755	15.959	-0.0626127	0.476701	-0.131346	0.895502	0.96288	SAK_RS10755	PDZ domain-containing protein	0.016428	0.957528
gene-SAK_RS05635	7.38516	-0.0689008	0.554224	-0.124319	0.901062	0.964197	esaA	type VII secretion protein EsaA	0.0158342	0.953364
gene-SAK_RS09605	5.92252	-0.0697208	0.563043	-0.123829	0.901451	0.964197	SAK_RS09605	sensor histidine kinase	0.0158342	0.952822
gene-SAK_RS00445	107.277	-0.0491647	0.41187	-0.11937	0.904983	0.964569	rpsJ	30S ribosomal protein S10	0.0156666	0.966496
gene-SAK_RS03275	6.33536	0.0677144	0.567513	0.119318	0.905024	0.964569	SAK_RS03275	hypothetical protein	0.0156666	1.04806
gene-SAK_RS03795	97.5698	0.0438857	0.361392	0.121435	0.903346	0.964569	SAK_RS03795	LysM peptidoglycan-binding domain-containing protein	0.0156666	1.03089
gene-SAK_RS04895	10.3924	0.0619297	0.522155	0.118604	0.905589	0.964569	glgD	glucose-1-phosphate adenylyltransferase subunit GlgD	0.0156666	1.04386
gene-SAK_RS09060	9.53759	-0.0633605	0.536471	-0.118106	0.905984	0.964569	SAK_RS09060	methyltransferase domain-containing protein	0.0156666	0.957032
gene-SAK_RS10930	8.75827	0.0664132	0.553359	0.120018	0.904469	0.964569	SAK_RS10930	HNH endonuclease	0.0156666	1.04711
gene-SAK_RS09365	10.68	-0.0608496	0.522924	-0.116364	0.907364	0.965296	SAK_RS09365	Gfo/Idh/MocA family oxidoreductase	0.0153396	0.958699
gene-SAK_RS00060	7.29939	-0.0653315	0.575137	-0.113593	0.909561	0.966146	tilS	tRNA lysidine(34) synthetase TilS	0.0149572	0.955726
gene-SAK_RS09255	193.09	-0.0395822	0.346635	-0.11419	0.909087	0.966146	SAK_RS09255	adenylosuccinate synthase	0.0149572	0.972937
gene-SAK_RS10565	20.0358	-0.050763	0.455132	-0.111535	0.911192	0.967137	dnaB	replicative DNA helicase	0.0145122	0.965426
gene-SAK_RS02985	7.94926	-0.0577689	0.546418	-0.105723	0.915802	0.971284	SAK_RS02985	polyprenyl synthetase family protein	0.0126537	0.960749
gene-SAK_RS03165	73.9439	0.0378534	0.380699	0.0994313	0.920796	0.972262	SAK_RS03165	hypothetical protein	0.0122167	1.02659
gene-SAK_RS04465	72.882	0.036519	0.369838	0.0987434	0.921342	0.972262	SAK_RS04465	UDP-N-acetylmuramoyl-tripeptide--D-alanyl-D-alanine ligase	0.0122167	1.02564
gene-SAK_RS05870	5.52607	0.0590273	0.582944	0.101257	0.919346	0.972262	SAK_RS05870	MFS transporter	0.0122167	1.04176
gene-SAK_RS06160	46.645	0.0394389	0.400959	0.0983614	0.921645	0.972262	pcrA	DNA helicase PcrA	0.0122167	1.02771
gene-SAK_RS07005	18.0605	-0.0466981	0.461706	-0.101142	0.919437	0.972262	SAK_RS07005	FtsX-like permease family protein	0.0122167	0.96815
gene-SAK_RS09360	49.4181	-0.0448153	0.446384	-0.100396	0.92003	0.972262	SAK_RS09360	endopeptidase	0.0122167	0.969414
gene-SAK_RS11270	9.22852	0.0545853	0.532098	0.102585	0.918292	0.972262	SAK_RS11270	IS5 family transposase	0.0122167	1.03856
gene-SAK_RS10055	25.1148	0.0435555	0.456188	0.095477	0.923936	0.973936	nusG	transcription termination/antitermination protein NusG	0.0114698	1.03065
gene-SAK_RS01885	5.82601	0.0530807	0.578443	0.0917649	0.926885	0.975509	SAK_RS01885	sensor histidine kinase	0.0107687	1.03748
gene-SAK_RS07295	11.0647	-0.0495088	0.543301	-0.091126	0.927392	0.975509	SAK_RS07295	NAD-dependent epimerase/dehydratase family protein	0.0107687	0.966265
gene-SAK_RS07350	28.1034	-0.0397874	0.43754	-0.0909343	0.927545	0.975509	dnaG	DNA primase	0.0107687	0.972798
gene-SAK_RS02125	18.9499	-0.0400794	0.454857	-0.0881144	0.929786	0.976652	SAK_RS02125	acetyl-CoA carboxylase carboxyl transferase subunit alpha	0.0102599	0.972601
gene-SAK_RS04710	19.0188	0.040065	0.456379	0.0877891	0.930044	0.976652	nrdF	class 1b ribonucleoside-diphosphate reductase subunit beta	0.0102599	1.02816
gene-SAK_RS03545	21.6261	0.0401078	0.469328	0.085458	0.931897	0.97744	ezrA	septation ring formation regulator EzrA	0.00991002	1.02819
gene-SAK_RS04880	7.58542	-0.0458615	0.539117	-0.0850678	0.932208	0.97744	pulA	type I pullulanase	0.00991002	0.968711
gene-SAK_RS04935	112.837	-0.0308579	0.376148	-0.0820367	0.934618	0.978024	atpD	F0F1 ATP synthase subunit beta	0.00965053	0.978838
gene-SAK_RS06920	6.19447	0.04633	0.567026	0.0817071	0.93488	0.978024	SAK_RS06920	hypothetical protein	0.00965053	1.03263
gene-SAK_RS08570	13.7955	0.0406221	0.497217	0.0816988	0.934886	0.978024	SAK_RS08570	PTS beta-glucoside transporter subunit IIBCA	0.00965053	1.02856
gene-SAK_RS05370	90.0347	0.0283839	0.35712	0.0794798	0.936651	0.97839	SAK_RS05370	peptide ABC transporter substrate-binding protein	0.00948801	1.01987
gene-SAK_RS06340	43.0374	-0.0360539	0.452308	-0.0797108	0.936467	0.97839	SAK_RS06340	LytR family transcriptional regulator	0.00948801	0.975319
gene-SAK_RS09965	12.0055	0.042137	0.53675	0.0785039	0.937427	0.978462	SAK_RS09965	TIGR00730 family Rossman fold protein	0.00945613	1.02964
gene-SAK_RS07305	8.27944	-0.0424823	0.55208	-0.0769495	0.938664	0.979014	SAK_RS07305	LicD family protein	0.0092113	0.970983
gene-SAK_RS09465	10.7107	-0.040188	0.538794	-0.0745889	0.940542	0.980233	SAK_RS09465	sensor histidine kinase	0.00867063	0.972528
gene-SAK_RS03400	30.9675	-0.0334856	0.460506	-0.0727148	0.942033	0.981048	SAK_RS03400	hypothetical protein	0.00830974	0.977057
gene-SAK_RS00440	6.81624	-0.0393139	0.559589	-0.070255	0.943991	0.981212	SAK_RS00440	MATE family efflux transporter	0.0082373	0.973118
gene-SAK_RS06400	5.71587	-0.0406267	0.576949	-0.0704165	0.943862	0.981212	SAK_RS06400	ABC transporter substrate-binding protein	0.0082373	0.972233
gene-SAK_RS08385	129.265	0.0312428	0.447329	0.069843	0.944319	0.981212	SAK_RS08385	aquaporin family protein	0.0082373	1.02189
gene-SAK_RS00845	5.80303	-0.0363012	0.565314	-0.0642143	0.9488	0.98153	SAK_RS00845	LacI family transcriptional regulator	0.00809623	0.975152
gene-SAK_RS04400	48.3407	-0.0257755	0.40206	-0.0641087	0.948884	0.98153	SAK_RS04400	NAD(P)H-binding protein	0.00809623	0.982292
gene-SAK_RS07195	22.9825	-0.0287526	0.438034	-0.0656402	0.947664	0.98153	SAK_RS07195	manganese-dependent inorganic pyrophosphatase	0.00809623	0.980267
gene-SAK_RS07485	7.42626	0.0372322	0.565618	0.0658258	0.947517	0.98153	SAK_RS07485	glycosyltransferase family 2 protein	0.00809623	1.02614
gene-SAK_RS09030	47.3474	0.0282627	0.428903	0.0658953	0.947461	0.98153	purR	pur operon repressor	0.00809623	1.01978
gene-SAK_RS10420	29.0449	0.029313	0.435254	0.067347	0.946305	0.98153	SAK_RS10420	alpha/beta hydrolase	0.00809623	1.02053
gene-SAK_RS00245	3815.95	0.019727	0.318924	0.0618548	0.950678	0.982519	SAK_RS00245	CHAP domain-containing protein	0.00765897	1.01377
gene-SAK_RS01930	60.8213	0.0230216	0.393882	0.0584481	0.953392	0.982519	pknB	Stk1 family PASTA domain-containing Ser/Thr kinase	0.00765897	1.01609
gene-SAK_RS02220	8.58282	0.0315966	0.536289	0.0589171	0.953018	0.982519	SAK_RS02220	ABC transporter ATP-binding protein	0.00765897	1.02214
gene-SAK_RS06355	21.8023	0.0269456	0.444072	0.0606784	0.951615	0.982519	SAK_RS06355	purine-nucleoside phosphorylase	0.00765897	1.01885
gene-SAK_RS07600	12.3593	-0.0295702	0.499946	-0.0591469	0.952835	0.982519	SAK_RS07600	glycosyltransferase family 2 protein	0.00765897	0.979712
gene-SAK_RS00435	15.2862	-0.0262844	0.494763	-0.0531252	0.957632	0.984438	SAK_RS00435	threonine synthase	0.00681175	0.981946
gene-SAK_RS00925	638.217	0.0196032	0.375753	0.0521703	0.958393	0.984438	SAK_RS00925	YSIRK signal domain/LPXTG anchor domain surface protein	0.00681175	1.01368
gene-SAK_RS02265	55.2214	-0.0202074	0.412433	-0.0489955	0.960923	0.984438	infB	translation initiation factor IF-2	0.00681175	0.986091
gene-SAK_RS02555	310.869	0.0235651	0.442879	0.053209	0.957565	0.984438	SAK_RS02555	cation transporter	0.00681175	1.01647
gene-SAK_RS04110	16.3684	-0.0252111	0.500435	-0.0503784	0.959821	0.984438	SAK_RS04110	D-lactate dehydrogenase	0.00681175	0.982677
gene-SAK_RS05665	8.2866	-0.0299054	0.550823	-0.0542921	0.956702	0.984438	carA	glutamine-hydrolyzing carbamoyl-phosphate synthase small subunit	0.00681175	0.979485
gene-SAK_RS06805	37.6614	-0.0197536	0.403811	-0.0489179	0.960985	0.984438	SAK_RS06805	hypothetical protein	0.00681175	0.986401
gene-SAK_RS06930	15.8508	-0.0242042	0.489135	-0.0494838	0.960534	0.984438	SAK_RS06930	PTS transporter subunit EIIA	0.00681175	0.983363
gene-SAK_RS08730	8.71193	0.0259668	0.540176	0.048071	0.96166	0.984438	SAK_RS08730	pyridoxamine 5'-phosphate oxidase family protein	0.00681175	1.01816
gene-SAK_RS00005	37.4544	-0.017559	0.396484	-0.0442867	0.964676	0.9847	dnaA	chromosomal replication initiator protein DnaA	0.00669619	0.987903
gene-SAK_RS01225	6.81106	0.0254384	0.55665	0.045699	0.96355	0.9847	SAK_RS01225	response regulator	0.00669619	1.01779
gene-SAK_RS01745	11.3585	-0.0232063	0.525307	-0.0441766	0.964764	0.9847	SAK_RS01745	ABC transporter ATP-binding protein	0.00669619	0.984043
gene-SAK_RS07495	11.1918	-0.024943	0.536264	-0.0465125	0.962902	0.9847	SAK_RS07495	glycosyl transferase	0.00669619	0.982859
gene-SAK_RS09270	22.5894	-0.0178951	0.44713	-0.0400222	0.968075	0.986624	gshAB	bifunctional glutamate--cysteine ligase GshA/glutathione synthetase GshB	0.00584848	0.987673
gene-SAK_RS11015	120.402	0.0145147	0.35949	0.0403757	0.967794	0.986624	SAK_RS11015	MarR family transcriptional regulator	0.00584848	1.01011
gene-SAK_RS02775	17.4692	0.0176102	0.473577	0.0371855	0.970337	0.986891	SAK_RS02775	phosphoesterase	0.00573097	1.01228
gene-SAK_RS03340	16.8274	-0.0166831	0.4731	-0.0352634	0.97187	0.986891	SAK_RS03340	peptide chain release factor 2	0.00573097	0.988503
gene-SAK_RS05485	13.8829	0.0193119	0.513664	0.0375963	0.97001	0.986891	SAK_RS05485	CPBP family intramembrane metalloprotease	0.00573097	1.01348
gene-SAK_RS05835	58.8	0.0146317	0.396651	0.0368882	0.970574	0.986891	SAK_RS05835	FAD:protein FMN transferase	0.00573097	1.01019
gene-SAK_RS08535	79.8456	-0.0130994	0.371944	-0.0352187	0.971905	0.986891	SAK_RS08535	CHAP domain-containing protein	0.00573097	0.990961
gene-SAK_RS00735	71.3865	0.0110075	0.380282	0.0289456	0.976908	0.991243	SAK_RS00735	PLP-dependent aminotransferase family protein	0.00382001	1.00766
gene-SAK_RS02145	35.5805	-0.0122844	0.456442	-0.0269133	0.978529	0.991539	SAK_RS02145	DUF956 family protein	0.00369011	0.991521
gene-SAK_RS07450	10.7376	-0.014092	0.526186	-0.0267813	0.978634	0.991539	gtfA	accessory Sec system glycosyltransferase GtfA	0.00369011	0.99028
gene-SAK_RS08285	115.029	0.0097787	0.431278	0.0226738	0.981911	0.99413	SAK_RS08285	V-type Na+ -ATPase subunit J	0.00255661	1.0068
gene-SAK_RS02455	755.74	0.00770657	0.356172	0.0216372	0.982737	0.99424	SAK_RS02455	DUF402 domain-containing protein	0.00250888	1.00536
gene-SAK_RS00070	75.7186	-0.00664995	0.36838	-0.0180519	0.985597	0.994467	SAK_RS00070	ATP-dependent metallopeptidase FtsH/Yme1/Tma family protein	0.00240972	0.995401
gene-SAK_RS03125	7.16753	0.00986267	0.555632	0.0177504	0.985838	0.994467	SAK_RS03125	DUF1642 domain-containing protein	0.00240972	1.00686
gene-SAK_RS03470	257.342	-0.00746731	0.387718	-0.0192597	0.984634	0.994467	SAK_RS03470	hypothetical protein	0.00240972	0.994837
gene-SAK_RS07500	8.94328	0.0102859	0.542648	0.018955	0.984877	0.994467	SAK_RS07500	glycosyl transferase	0.00240972	1.00716
gene-SAK_RS04900	5.6685	0.00900202	0.577002	0.0156014	0.987552	0.99547	glgA	glycogen synthase GlgA	0.00197178	1.00626
gene-SAK_RS00820	10.8977	-0.00780144	0.532537	-0.0146496	0.988312	0.99551	SAK_RS00820	D-ribose ABC transporter substrate-binding protein	0.0019544	0.994607
gene-SAK_RS08675	78.2551	-0.00566216	0.425754	-0.0132991	0.989389	0.99587	trxA	thioredoxin	0.00179741	0.996083
gene-SAK_RS00465	86.5477	-0.00232652	0.350118	-0.00664497	0.994698	0.999058	rplB	50S ribosomal protein L2	0.000409269	0.998389
gene-SAK_RS06360	24.6837	0.00229127	0.481843	0.00475523	0.996206	0.999058	arsC	arsenate reductase (glutaredoxin)	0.000409269	1.00159
gene-SAK_RS09150	24.0814	-0.0027789	0.454176	-0.00611854	0.995118	0.999058	SAK_RS09150	ABC transporter permease/substrate binding protein	0.000409269	0.998076
gene-SAK_RS09720	9.04356	-0.00315373	0.524145	-0.0060169	0.995199	0.999058	SAK_RS09720	50S ribosomal protein L11 methyltransferase	0.000409269	0.997816
gene-SAK_RS10685	38.3707	0.0020337	0.408489	0.0049786	0.996028	0.999058	arcA	arginine deiminase	0.000409269	1.00141
gene-SAK_RS11190	6.4354	0.00215729	0.553624	0.00389667	0.996891	0.999058	SAK_RS11190	hypothetical protein	0.000409269	1.0015
gene-SAK_RS00725	86.1186	0.000988437	0.352196	0.0028065	0.997761	0.999206	dnaK	molecular chaperone DnaK	0.000345086	1.00069
gene-SAK_RS07205	27.0842	0.000122779	0.431484	0.00028455	0.999773	0.999773	SAK_RS07205	HlyC/CorC family transporter	9.86127e-05	1.00009
gene-SAK_RS10030	7.53642	0.000309387	0.567803	0.000544884	0.999565	0.999773	SAK_RS10030	HAMP domain-containing histidine kinase	9.86127e-05	1.00021
gene-SAK_RS00030	2.27368	-0.6366	0.580518	-1.09661	0.272813	NA	SAK_RS00030	aminoacyl-tRNA hydrolase	#VALUE!	0.643227
gene-SAK_RS00040	3.02058	-0.237819	0.587266	-0.404959	0.685508	NA	SAK_RS00040	RNA-binding S4 domain-containing protein	#VALUE!	0.848026
gene-SAK_RS00045	5.0408	-0.255842	0.578565	-0.442201	0.658344	NA	SAK_RS00045	septum formation initiator family protein	#VALUE!	0.837498
gene-SAK_RS00050	0	NA	NA	NA	NA	NA	SAK_RS00050	hypothetical protein	#VALUE!	#VALUE!
gene-SAK_RS00265	4.51252	-0.661271	0.586333	-1.12781	0.259401	NA	SAK_RS00265	CPBP family intramembrane metalloprotease	#VALUE!	0.632321
gene-SAK_RS00275	1.38732	0.106757	0.548878	0.1945	0.845785	NA	SAK_RS00275	acyl carrier protein	#VALUE!	1.0768
gene-SAK_RS00280	0.869041	-0.0594322	0.49793	-0.119359	0.904991	NA	SAK_RS00280	phosphoribosylaminoimidazolesuccinocarboxamide synthase	#VALUE!	0.959642
gene-SAK_RS00290	5.08857	-0.259415	0.578678	-0.448289	0.653945	NA	SAK_RS00290	amidophosphoribosyltransferase	#VALUE!	0.835427
gene-SAK_RS00305	4.65656	0.0596758	0.578782	0.103106	0.917879	NA	SAK_RS00305	GNAT family N-acetyltransferase	#VALUE!	1.04223
gene-SAK_RS00330	3.44415	0.936988	0.586691	1.59707	0.11025	NA	SAK_RS00330	carbohydrate ABC transporter substrate-binding protein	#VALUE!	1.91453
gene-SAK_RS00335	0.852537	-0.385558	0.483567	-0.79732	0.425265	NA	SAK_RS00335	sugar ABC transporter permease	#VALUE!	0.765483
gene-SAK_RS00340	0.675623	0.108424	0.431145	0.251479	0.801443	NA	SAK_RS00340	carbohydrate ABC transporter permease	#VALUE!	1.07805
gene-SAK_RS00345	0	NA	NA	NA	NA	NA	SAK_RS00345	DUF386 family protein	#VALUE!	#VALUE!
gene-SAK_RS00350	0.434633	-0.297637	0.408178	-0.729183	0.46589	NA	SAK_RS00350	YesL family protein	#VALUE!	0.813584
gene-SAK_RS00355	1.80575	-0.0802554	0.54585	-0.147028	0.88311	NA	SAK_RS00355	N-acetylneuraminate lyase	#VALUE!	0.94589
gene-SAK_RS00360	0.329366	-0.204692	0.361853	-0.565676	0.571614	NA	SAK_RS00360	ROK family protein	#VALUE!	0.867724
gene-SAK_RS00365	0.859991	-0.00887671	0.490552	-0.0180953	0.985563	NA	SAK_RS00365	alpha/beta fold hydrolase	#VALUE!	0.993866
gene-SAK_RS00390	0.207384	-0.0361547	0.312324	-0.11576	0.907843	NA	SAK_RS00390	hypothetical protein	#VALUE!	0.975251
gene-SAK_RS00415	2.3874	-0.071162	0.577366	-0.123253	0.901907	NA	SAK_RS00415	membrane protein	#VALUE!	0.951871
gene-SAK_RS00490	1.33811	-0.629329	0.529531	-1.18847	0.23465	NA	SAK_RS00490	50S ribosomal protein L29	#VALUE!	0.646477
gene-SAK_RS00685	0.212679	0.111076	0.312324	0.355644	0.722107	NA	SAK_RS00685	nucleotidyltransferase family protein	#VALUE!	1.08003
gene-SAK_RS00695	2.63158	-1.03961	0.584026	-1.78007	0.0750648	NA	SAK_RS00695	competence protein ComX	#VALUE!	0.48646
gene-SAK_RS00710	4.85249	-0.615484	0.578655	-1.06365	0.287489	NA	SAK_RS00710	N-acetylmuramoyl-L-alanine amidase	#VALUE!	0.652711
gene-SAK_RS00810	0.5086	0.199553	0.420957	0.474046	0.635467	NA	SAK_RS00810	IS30-like element ISSag9 family transposase	#VALUE!	1.14834
gene-SAK_RS00825	4.0659	-1.04241	0.586508	-1.77732	0.0755153	NA	rbsC	hypothetical protein	#VALUE!	0.485515
gene-SAK_RS00835	1.83079	0.751912	0.570377	1.31827	0.187413	NA	rbsD	D-ribose pyranase	#VALUE!	1.68402
gene-SAK_RS00850	1.56714	-0.0847723	0.546728	-0.155054	0.876779	NA	SAK_RS00850	ABC transporter permease	#VALUE!	0.942933
gene-SAK_RS00855	3.27334	0.625835	0.587296	1.06562	0.286595	NA	SAK_RS00855	ABC transporter ATP-binding protein	#VALUE!	1.5431
gene-SAK_RS00860	4.52453	-0.550974	0.587369	-0.938037	0.348225	NA	SAK_RS00860	response regulator transcription factor	#VALUE!	0.682559
gene-SAK_RS00940	1.84865	0.560981	0.570801	0.982796	0.325708	NA	SAK_RS00940	response regulator transcription factor	#VALUE!	1.47527
gene-SAK_RS01000	4.77641	-0.207467	0.574245	-0.361287	0.717885	NA	SAK_RS01000	SUF system NifU family Fe-S cluster assembly protein	#VALUE!	0.866056
gene-SAK_RS01035	5.19155	-0.244679	0.581284	-0.420929	0.673807	NA	SAK_RS01035	ABC transporter ATP-binding protein	#VALUE!	0.844004
gene-SAK_RS01070	3.27609	0.257037	0.587364	0.437611	0.661668	NA	SAK_RS01070	4-(cytidine 5'-diphospho)-2-C-methyl-D-erythritol kinase	#VALUE!	1.19502
gene-SAK_RS01075	1.35838	-0.160281	0.542844	-0.295262	0.767794	NA	SAK_RS01075	MarR family transcriptional regulator	#VALUE!	0.894851
gene-SAK_RS01115	5.30618	0.173873	0.56938	0.305372	0.760083	NA	SAK_RS01115	DUF1033 family protein	#VALUE!	1.12808
gene-SAK_RS01120	3.19526	-0.591465	0.586713	-1.0081	0.313407	NA	SAK_RS01120	type II secretion system F family protein	#VALUE!	0.663669
gene-SAK_RS01125	0.125133	-0.0361547	0.312324	-0.11576	0.907843	NA	SAK_RS01125	prepilin-type N-terminal cleavage/methylation domain-containing protein	#VALUE!	0.975251
gene-SAK_RS01130	0	NA	NA	NA	NA	NA	SAK_RS01130	type II secretion system protein	#VALUE!	#VALUE!
gene-SAK_RS01135	0	NA	NA	NA	NA	NA	SAK_RS01135	hypothetical protein	#VALUE!	#VALUE!
gene-SAK_RS01140	1.28498	0.785566	0.534624	1.46938	0.14173	NA	SAK_RS01140	competence protein ComGF	#VALUE!	1.72377
gene-SAK_RS01145	0	NA	NA	NA	NA	NA	SAK_RS01145	hypothetical protein	#VALUE!	#VALUE!
gene-SAK_RS01185	4.55108	0.302784	0.575073	0.526513	0.598532	NA	SAK_RS01185	hypothetical protein	#VALUE!	1.23352
gene-SAK_RS01190	2.42612	-0.190507	0.571382	-0.333415	0.738821	NA	SAK_RS01190	DUF4651 domain-containing protein	#VALUE!	0.876298
gene-SAK_RS01195	1.74146	-0.577725	0.565832	-1.02102	0.307245	NA	SAK_RS01195	thioredoxin family protein	#VALUE!	0.670019
gene-SAK_RS01230	1.33361	-0.128282	0.535549	-0.239533	0.810692	NA	SAK_RS01230	murein hydrolase transporter LrgA	#VALUE!	0.91492
gene-SAK_RS01235	1.86107	-0.384355	0.570369	-0.67387	0.500394	NA	lrgB	antiholin-like protein LrgB	#VALUE!	0.766122
gene-SAK_RS01245	3.11598	0.196051	0.587273	0.333833	0.738505	NA	SAK_RS01245	ABC transporter permease	#VALUE!	1.14556
gene-SAK_RS01250	0.618775	0.141056	0.440626	0.320126	0.748873	NA	SAK_RS01250	ABC transporter permease	#VALUE!	1.10271
gene-SAK_RS01255	1.73158	0.665709	0.557656	1.19376	0.232571	NA	SAK_RS01255	ABC transporter ATP-binding protein	#VALUE!	1.58635
gene-SAK_RS01260	2.87105	-0.641113	0.585881	-1.09427	0.273836	NA	SAK_RS01260	ABC transporter ATP-binding protein	#VALUE!	0.641218
gene-SAK_RS01270	3.60407	-0.0183566	0.586305	-0.031309	0.975023	NA	treC	alpha%2Calpha-phosphotrehalase	#VALUE!	0.987357
gene-SAK_RS01280	0.795084	-0.0153975	0.484393	-0.0317873	0.974642	NA	SAK_RS01280	PTS sugar transporter subunit IIB	#VALUE!	0.989384
gene-SAK_RS01290	0.719751	0.247386	0.439326	0.563103	0.573365	NA	SAK_RS01290	transketolase	#VALUE!	1.18705
gene-SAK_RS01295	1.3159	0.647921	0.523903	1.23672	0.216192	NA	SAK_RS01295	transketolase	#VALUE!	1.56691
gene-SAK_RS01300	1.75267	0.514165	0.559824	0.91844	0.358389	NA	SAK_RS01300	oxidoreductase	#VALUE!	1.42817
gene-SAK_RS01325	0.314795	0.0531618	0.354314	0.150042	0.880732	NA	SAK_RS01325	lipoprotein	#VALUE!	1.03754
gene-SAK_RS01370	1.43217	-0.705026	0.534768	-1.31838	0.187378	NA	SAK_RS01370	helix-turn-helix transcriptional regulator	#VALUE!	0.613432
gene-SAK_RS01375	2.69532	0.591186	0.583493	1.01318	0.310972	NA	SAK_RS01375	hypothetical protein	#VALUE!	1.50649
gene-SAK_RS01380	2.02553	1.05608	0.565663	1.86698	0.0619037	NA	SAK_RS01380	helix-turn-helix domain-containing protein	#VALUE!	2.07928
gene-SAK_RS01385	0.528861	0.186166	0.405378	0.459242	0.646061	NA	SAK_RS01385	hypothetical protein	#VALUE!	1.13774
gene-SAK_RS01430	2.37932	-0.642375	0.580614	-1.10637	0.268566	NA	SAK_RS01430	WXG100 family type VII secretion target	#VALUE!	0.640657
gene-SAK_RS01435	0.125133	-0.0361547	0.312324	-0.11576	0.907843	NA	SAK_RS01435	hypothetical protein	#VALUE!	0.975251
gene-SAK_RS01440	4.5045	-0.278798	0.577631	-0.482658	0.629339	NA	SAK_RS01440	hypothetical protein	#VALUE!	0.824278
gene-SAK_RS01450	0.102116	-0.0361547	0.312324	-0.11576	0.907843	NA	SAK_RS01450	hypothetical protein	#VALUE!	0.975251
gene-SAK_RS01455	3.86794	0.15044	0.584651	0.257316	0.796935	NA	SAK_RS01455	hypothetical protein	#VALUE!	1.10991
gene-SAK_RS01460	0.519028	-0.096966	0.405324	-0.239231	0.810927	NA	SAK_RS01460	hypothetical protein	#VALUE!	0.934997
gene-SAK_RS01465	0	NA	NA	NA	NA	NA	SAK_RS01465	hypothetical protein	#VALUE!	#VALUE!
gene-SAK_RS01470	4.0413	-0.420166	0.583258	-0.720377	0.471293	NA	SAK_RS01470	Rgg/GadR/MutR family transcriptional regulator	#VALUE!	0.747339
gene-SAK_RS01580	1.17326	-0.0158688	0.524841	-0.0302354	0.975879	NA	SAK_RS01580	IS1182-like element IS1563 family transposase	#VALUE!	0.989061
gene-SAK_RS01585	1.72904	0.407811	0.563952	0.723131	0.469599	NA	SAK_RS01585	hypothetical protein	#VALUE!	1.32667
gene-SAK_RS01595	1.37963	0.0625438	0.526647	0.118758	0.905467	NA	SAK_RS01595	hypothetical protein	#VALUE!	1.04431
gene-SAK_RS01600	0.954653	-0.449734	0.496221	-0.906316	0.364768	NA	SAK_RS01600	hypothetical protein	#VALUE!	0.732178
gene-SAK_RS01610	0.398038	-0.0382731	0.399176	-0.0958801	0.923616	NA	SAK_RS01610	helix-turn-helix transcriptional regulator	#VALUE!	0.97382
gene-SAK_RS01620	4.98901	-0.17172	0.583789	-0.294147	0.768645	NA	SAK_RS01620	GNAT family N-acetyltransferase	#VALUE!	0.887784
gene-SAK_RS01630	4.44164	-0.458783	0.584925	-0.784344	0.432838	NA	SAK_RS01630	hypothetical protein	#VALUE!	0.7276
gene-SAK_RS01635	0.565061	-0.136463	0.43367	-0.314671	0.753012	NA	SAK_RS01635	RNA polymerase sigma factor	#VALUE!	0.909747
gene-SAK_RS01640	3.03275	-1.61133	0.577982	-2.78785	0.00530594	NA	SAK_RS01640	lipoprotein	#VALUE!	0.327297
gene-SAK_RS01645	1.57795	-0.515495	0.547863	-0.94092	0.346746	NA	SAK_RS01645	TetR/AcrR family transcriptional regulator	#VALUE!	0.699553
gene-SAK_RS01665	1.83513	-0.929514	0.565636	-1.64331	0.100319	NA	SAK_RS01665	PadR family transcriptional regulator	#VALUE!	0.525035
gene-SAK_RS01690	2.99498	0.365771	0.586437	0.623717	0.532813	NA	SAK_RS01690	FMN-dependent NADH-azoreductase	#VALUE!	1.28857
gene-SAK_RS01705	1.49626	0.341539	0.548766	0.622376	0.533695	NA	SAK_RS01705	DUF1294 domain-containing protein	#VALUE!	1.26711
gene-SAK_RS01720	1.25902	-0.113955	0.53518	-0.212929	0.831383	NA	SAK_RS01720	aquaporin family protein	#VALUE!	0.924051
gene-SAK_RS01775	0	NA	NA	NA	NA	NA	ftsL	cell division protein FtsL	#VALUE!	#VALUE!
gene-SAK_RS01795	1.10474	0.0771221	0.518981	0.148603	0.881867	NA	SAK_RS01795	amino acid ABC transporter substrate-binding protein	#VALUE!	1.05491
gene-SAK_RS01800	3.31372	0.791088	0.587349	1.34688	0.178019	NA	SAK_RS01800	amino acid ABC transporter permease	#VALUE!	1.73038
gene-SAK_RS01805	2.27647	-0.00827153	0.583226	-0.0141824	0.988684	NA	SAK_RS01805	amino acid ABC transporter ATP-binding protein	#VALUE!	0.994283
gene-SAK_RS01810	1.05578	-0.484163	0.515727	-0.938798	0.347835	NA	SAK_RS01810	DUF4059 family protein	#VALUE!	0.714912
gene-SAK_RS01845	1.673	-1.12855	0.547222	-2.06233	0.0391767	NA	SAK_RS01845	DUF1273 domain-containing protein	#VALUE!	0.457375
gene-SAK_RS01880	1.70802	-0.29802	0.559812	-0.532357	0.594479	NA	SAK_RS01880	ABC transporter permease	#VALUE!	0.813368
gene-SAK_RS01890	2.37092	-0.052623	0.58055	-0.0906432	0.927776	NA	SAK_RS01890	response regulator transcription factor	#VALUE!	0.964182
gene-SAK_RS01935	2.08986	-0.0147091	0.573062	-0.0256675	0.979523	NA	SAK_RS01935	transporter	#VALUE!	0.989856
gene-SAK_RS01940	1.51305	-0.0823684	0.536048	-0.153659	0.877879	NA	SAK_RS01940	sensor histidine kinase	#VALUE!	0.944506
gene-SAK_RS01945	0.102116	-0.0361547	0.312324	-0.11576	0.907843	NA	SAK_RS01945	response regulator transcription factor	#VALUE!	0.975251
gene-SAK_RS01955	5.12228	-0.158807	0.568296	-0.279444	0.779904	NA	SAK_RS01955	S1 RNA-binding domain-containing protein	#VALUE!	0.895766
gene-SAK_RS01965	3.31192	-0.203033	0.587146	-0.345796	0.729496	NA	SAK_RS01965	DeoR/GlpR transcriptional regulator	#VALUE!	0.868723
gene-SAK_RS01970	2.91334	0.0167914	0.586546	0.0286277	0.977162	NA	SAK_RS01970	sugar-binding transcriptional regulator	#VALUE!	1.01171
gene-SAK_RS01975	4.05331	0.140049	0.584188	0.239733	0.810537	NA	SAK_RS01975	PTS lactose/cellobiose transporter subunit IIA	#VALUE!	1.10194
gene-SAK_RS01980	0.204233	-0.0989072	0.312763	-0.316237	0.751823	NA	SAK_RS01980	PTS sugar transporter subunit IIB	#VALUE!	0.93374
gene-SAK_RS01985	4.98497	0.264108	0.57168	0.461985	0.644092	NA	SAK_RS01985	PTS sugar transporter subunit IIC	#VALUE!	1.20089
gene-SAK_RS01995	2.58451	0.312362	0.585993	0.533047	0.594001	NA	SAK_RS01995	fructose-6-phosphate aldolase	#VALUE!	1.24174
gene-SAK_RS02010	2.68823	0.00113549	0.587275	0.00193349	0.998457	NA	SAK_RS02010	YigZ family protein	#VALUE!	1.00079
gene-SAK_RS02020	0.727404	-0.304577	0.465094	-0.654871	0.512551	NA	SAK_RS02020	ComF family protein	#VALUE!	0.80968
gene-SAK_RS02060	4.80491	-0.814464	0.577625	-1.41002	0.158533	NA	SAK_RS02060	HAD family phosphatase	#VALUE!	0.56862
gene-SAK_RS02110	0.980821	-0.472712	0.506813	-0.932715	0.350967	NA	fabZ	3-hydroxyacyl-ACP dehydratase FabZ	#VALUE!	0.720609
gene-SAK_RS02200	1.28755	-0.908988	0.520358	-1.74685	0.080663	NA	SAK_RS02200	hypothetical protein	#VALUE!	0.532559
gene-SAK_RS02225	2.66875	0.163305	0.585336	0.278993	0.78025	NA	SAK_RS02225	ABC transporter permease	#VALUE!	1.11985
gene-SAK_RS02255	2.35533	-0.388109	0.581497	-0.667432	0.504497	NA	SAK_RS02255	YlxR family protein	#VALUE!	0.76413
gene-SAK_RS02260	0.630977	0.121865	0.44249	0.275407	0.783004	NA	SAK_RS02260	YlxQ-related RNA-binding protein	#VALUE!	1.08814
gene-SAK_RS02270	2.26189	0.247316	0.582008	0.424935	0.670884	NA	rbfA	30S ribosome-binding factor RbfA	#VALUE!	1.187
gene-SAK_RS02280	4.21678	0.0111357	0.582948	0.0191024	0.984759	NA	SAK_RS02280	CopY/TcrY family copper transport repressor	#VALUE!	1.00775
gene-SAK_RS02290	0	NA	NA	NA	NA	NA	SAK_RS02290	heavy-metal-associated domain-containing protein	#VALUE!	#VALUE!
gene-SAK_RS02295	4.76157	0.48973	0.581181	0.842646	0.399427	NA	SAK_RS02295	trimeric intracellular cation channel family protein	#VALUE!	1.40418
gene-SAK_RS02300	5.03728	-0.129403	0.568755	-0.227519	0.82002	NA	SAK_RS02300	Cof-type HAD-IIB family hydrolase	#VALUE!	0.91421
gene-SAK_RS02310	2.03501	-0.232096	0.570545	-0.406797	0.684157	NA	SAK_RS02310	CoA-binding protein	#VALUE!	0.851397
gene-SAK_RS02335	4.62881	0.0331371	0.574478	0.0576821	0.954002	NA	SAK_RS02335	DUF975 family protein	#VALUE!	1.02323
gene-SAK_RS02345	2.7002	0.232266	0.586528	0.396001	0.692104	NA	SAK_RS02345	hypothetical protein	#VALUE!	1.17468
gene-SAK_RS02350	4.44292	0.688948	0.580942	1.18592	0.235656	NA	SAK_RS02350	biotin transporter BioY	#VALUE!	1.61211
gene-SAK_RS02380	3.4983	-0.889333	0.586748	-1.5157	0.129596	NA	SAK_RS02380	rhomboid family intramembrane serine protease	#VALUE!	0.539864
gene-SAK_RS02400	1.25095	-0.594917	0.518546	-1.14728	0.251266	NA	rnpA	ribonuclease P protein component	#VALUE!	0.662083
gene-SAK_RS02405	5.18642	-0.428798	0.57592	-0.744543	0.456548	NA	SAK_RS02405	membrane protein insertase YidC	#VALUE!	0.742881
gene-SAK_RS02470	2.83222	-0.362436	0.571369	-0.634329	0.525866	NA	SAK_RS02470	nucleoside phosphorylase	#VALUE!	0.77785
gene-SAK_RS02475	4.75645	-0.157667	0.580109	-0.271789	0.785784	NA	SAK_RS02475	GNAT family N-acetyltransferase	#VALUE!	0.896473
gene-SAK_RS02485	3.66152	-0.212866	0.58737	-0.362405	0.717049	NA	SAK_RS02485	glycosyltransferase family 2 protein	#VALUE!	0.862821
gene-SAK_RS02495	2.97113	0.527318	0.587369	0.897763	0.369312	NA	nrdI	class Ib ribonucleoside-diphosphate reductase assembly flavoprotein NrdI	#VALUE!	1.44125
gene-SAK_RS02585	2.32603	0.135219	0.580625	0.232884	0.815851	NA	SAK_RS02585	hypothetical protein	#VALUE!	1.09826
gene-SAK_RS02590	0.201864	0.111076	0.312324	0.355644	0.722107	NA	SAK_RS02590	cupin domain-containing protein	#VALUE!	1.08003
gene-SAK_RS02595	3.90749	-0.481312	0.584645	-0.823254	0.410363	NA	SAK_RS02595	class I SAM-dependent methyltransferase	#VALUE!	0.716326
gene-SAK_RS02600	4.93321	-0.567176	0.573781	-0.988489	0.322913	NA	SAK_RS02600	PTS transporter subunit EIIA	#VALUE!	0.674936
gene-SAK_RS02610	2.39489	-0.485807	0.576179	-0.843153	0.399143	NA	SAK_RS02610	PTS sugar transporter subunit IIB	#VALUE!	0.714098
gene-SAK_RS02615	3.61492	-0.824216	0.585544	-1.40761	0.159248	NA	SAK_RS02615	PTS galactitol transporter subunit IIC	#VALUE!	0.564789
gene-SAK_RS02620	3.20035	-0.0618333	0.586667	-0.105398	0.91606	NA	rhaD	rhamnulose-1-phosphate aldolase	#VALUE!	0.958046
gene-SAK_RS02625	2.06514	-0.548576	0.568908	-0.96426	0.334915	NA	SAK_RS02625	PTS sugar transporter subunit IIA	#VALUE!	0.683695
gene-SAK_RS02630	3.99585	-0.973273	0.586815	-1.65857	0.0972029	NA	SAK_RS02630	PTS galactitol transporter subunit IIC	#VALUE!	0.509349
gene-SAK_RS02635	1.99447	-0.66012	0.559568	-1.17969	0.238122	NA	SAK_RS02635	PTS sugar transporter subunit IIB	#VALUE!	0.632826
gene-SAK_RS02640	4.27558	0.325765	0.585141	0.556729	0.577712	NA	SAK_RS02640	AraC family transcriptional regulator	#VALUE!	1.25333
gene-SAK_RS02650	1.00874	-0.445626	0.501637	-0.888343	0.374356	NA	SAK_RS02650	sugar ABC transporter permease	#VALUE!	0.734266
gene-SAK_RS02655	0.746277	-0.267241	0.465314	-0.574324	0.565748	NA	SAK_RS02655	carbohydrate ABC transporter permease	#VALUE!	0.830907
gene-SAK_RS02665	2.52276	0.343425	0.585905	0.586145	0.557778	NA	SAK_RS02665	galactokinase	#VALUE!	1.26877
gene-SAK_RS02675	3.12856	0.0193598	0.587049	0.0329782	0.973692	NA	galE	UDP-glucose 4-epimerase GalE	#VALUE!	1.01351
gene-SAK_RS02680	4.02951	-0.0930345	0.580989	-0.160131	0.872778	NA	SAK_RS02680	galactose mutarotase	#VALUE!	0.937549
gene-SAK_RS02695	0.991248	-0.770185	0.498151	-1.54609	0.122084	NA	SAK_RS02695	galactose mutarotase	#VALUE!	0.586342
gene-SAK_RS02740	1.91439	-0.21923	0.577676	-0.379503	0.704315	NA	SAK_RS02740	hypothetical protein	#VALUE!	0.859024
gene-SAK_RS02760	0.889538	-0.0736074	0.492937	-0.149324	0.881298	NA	SAK_RS02760	hypothetical protein	#VALUE!	0.950259
gene-SAK_RS02765	4.52317	-0.168901	0.582836	-0.289791	0.771976	NA	coaD	pantetheine-phosphate adenylyltransferase	#VALUE!	0.88952
gene-SAK_RS02790	4.43056	-0.101199	0.583582	-0.17341	0.862329	NA	SAK_RS02790	VanZ family protein	#VALUE!	0.932258
gene-SAK_RS02815	1.8294	0.732861	0.563265	1.3011	0.193226	NA	SAK_RS02815	biotin transporter BioY	#VALUE!	1.66193
gene-SAK_RS02820	1.48958	0.109605	0.541838	0.202284	0.839694	NA	SAK_RS02820	biotin synthase BioB	#VALUE!	1.07893
gene-SAK_RS02825	1.29816	0.447568	0.547675	0.817215	0.413806	NA	SAK_RS02825	hypothetical protein	#VALUE!	1.36374
gene-SAK_RS02830	4.97827	0.198799	0.574408	0.346094	0.729272	NA	SAK_RS02830	thiolase family protein	#VALUE!	1.14774
gene-SAK_RS02835	2.12768	0.0501203	0.578764	0.0865987	0.93099	NA	SAK_RS02835	AMP-binding protein	#VALUE!	1.03535
gene-SAK_RS02850	0	NA	NA	NA	NA	NA	SAK_RS02850	YqgQ family protein	#VALUE!	#VALUE!
gene-SAK_RS02870	3.66433	-0.045079	0.587311	-0.0767549	0.938819	NA	SAK_RS02870	DUF3165 family protein	#VALUE!	0.969237
gene-SAK_RS02875	4.37182	-0.350643	0.581814	-0.602672	0.546727	NA	SAK_RS02875	UDP-N-acetylmuramoyl-L-alanine--D-glutamate ligase	#VALUE!	0.784235
gene-SAK_RS02880	1.65054	-0.280865	0.555972	-0.505178	0.613434	NA	SAK_RS02880	UDP-N-acetylglucosamine--N-acetylmuramyl-(pentapeptide) pyrophosphoryl-undecaprenol N-acetylglucosamine transferase	#VALUE!	0.823097
gene-SAK_RS02885	3.41286	-0.346176	0.586754	-0.589985	0.555201	NA	SAK_RS02885	FtsQ-type POTRA domain-containing protein	#VALUE!	0.786666
gene-SAK_RS02910	0.45765	-0.283912	0.392627	-0.723108	0.469613	NA	SAK_RS02910	YggT family protein	#VALUE!	0.821361
gene-SAK_RS02950	1.87442	0.0635526	0.556112	0.11428	0.909016	NA	SAK_RS02950	amino acid ABC transporter permease	#VALUE!	1.04504
gene-SAK_RS02955	4.97902	1.16395	0.578695	2.01133	0.0442906	NA	SAK_RS02955	amino acid ABC transporter ATP-binding protein	#VALUE!	2.2407
gene-SAK_RS02980	0	NA	NA	NA	NA	NA	SAK_RS02980	exodeoxyribonuclease VII small subunit	#VALUE!	#VALUE!
gene-SAK_RS02995	1.39913	0.0363822	0.550334	0.0661094	0.947291	NA	SAK_RS02995	ArgR family transcriptional regulator	#VALUE!	1.02554
gene-SAK_RS03010	2.40897	0.675576	0.573578	1.17783	0.238865	NA	SAK_RS03010	SGNH/GDSL hydrolase family protein	#VALUE!	1.59723
gene-SAK_RS03015	2.11014	0.914109	0.572941	1.59547	0.110608	NA	SAK_RS03015	YpmS family protein	#VALUE!	1.8844
gene-SAK_RS03035	4.99061	-0.12242	0.572897	-0.213686	0.830792	NA	SAK_RS03035	ImmA/IrrE family metallo-endopeptidase	#VALUE!	0.918645
gene-SAK_RS03050	1.68991	-0.297678	0.566175	-0.52577	0.599048	NA	SAK_RS03050	hypothetical protein	#VALUE!	0.813561
gene-SAK_RS03070	1.82155	-0.688982	0.570995	-1.20663	0.227573	NA	SAK_RS03070	hypothetical protein	#VALUE!	0.620291
gene-SAK_RS03075	0	NA	NA	NA	NA	NA	SAK_RS03075	hypothetical protein	#VALUE!	#VALUE!
gene-SAK_RS03105	2.58672	-0.186365	0.584693	-0.31874	0.749924	NA	SAK_RS03105	VRR-NUC domain-containing protein	#VALUE!	0.878817
gene-SAK_RS03110	2.71065	0.0811074	0.585341	0.138564	0.889794	NA	SAK_RS03110	DUF1599 domain-containing protein	#VALUE!	1.05783
gene-SAK_RS03115	0.707708	0.347494	0.435914	0.797161	0.425358	NA	SAK_RS03115	hypothetical protein	#VALUE!	1.27235
gene-SAK_RS03120	1.08863	-0.200725	0.517826	-0.387631	0.698289	NA	SAK_RS03120	hypothetical protein	#VALUE!	0.870113
gene-SAK_RS03130	3.21358	0.613833	0.587276	1.04522	0.295921	NA	SAK_RS03130	hypothetical protein	#VALUE!	1.53032
gene-SAK_RS03135	1.66788	-0.712532	0.539861	-1.31984	0.186887	NA	SAK_RS03135	hypothetical protein	#VALUE!	0.610248
gene-SAK_RS03140	4.84228	-0.645649	0.57583	-1.12125	0.262182	NA	SAK_RS03140	hypothetical protein	#VALUE!	0.639205
gene-SAK_RS03155	3.55567	0.17509	0.58665	0.298457	0.765355	NA	SAK_RS03155	hypothetical protein	#VALUE!	1.12903
gene-SAK_RS03170	0.383467	0.272766	0.373561	0.730177	0.465282	NA	SAK_RS03170	hypothetical protein	#VALUE!	1.20812
gene-SAK_RS03180	5.29537	0.172685	0.567682	0.304192	0.760981	NA	SAK_RS03180	DUF4355 domain-containing protein	#VALUE!	1.12715
gene-SAK_RS03190	0	NA	NA	NA	NA	NA	SAK_RS03190	hypothetical protein	#VALUE!	#VALUE!
gene-SAK_RS03195	1.58563	-0.290573	0.554427	-0.524097	0.600211	NA	SAK_RS03195	hypothetical protein	#VALUE!	0.817577
gene-SAK_RS03200	0.227249	-0.112132	0.321774	-0.348479	0.72748	NA	SAK_RS03200	hypothetical protein	#VALUE!	0.92522
gene-SAK_RS03205	0	NA	NA	NA	NA	NA	SAK_RS03205	hypothetical protein	#VALUE!	#VALUE!
gene-SAK_RS03210	0.511365	-0.0648501	0.420429	-0.154248	0.877415	NA	SAK_RS03210	hypothetical protein	#VALUE!	0.956045
gene-SAK_RS03220	0	NA	NA	NA	NA	NA	SAK_RS03220	hypothetical protein	#VALUE!	#VALUE!
gene-SAK_RS03225	2.86137	-0.263692	0.583291	-0.452076	0.651214	NA	SAK_RS03225	DUF5361 domain-containing protein	#VALUE!	0.832954
gene-SAK_RS03250	2.46397	0.0316082	0.584913	0.0540392	0.956904	NA	SAK_RS03250	DUF1366 domain-containing protein	#VALUE!	1.02215
gene-SAK_RS03260	2.97961	-0.462942	0.586353	-0.789527	0.429804	NA	SAK_RS03260	hypothetical protein	#VALUE!	0.725505
gene-SAK_RS03265	1.20078	-0.546865	0.519274	-1.05313	0.292279	NA	SAK_RS03265	phage holin	#VALUE!	0.684506
gene-SAK_RS03405	3.72275	-0.565208	0.585642	-0.965109	0.33449	NA	rapZ	RNase adapter RapZ	#VALUE!	0.675858
gene-SAK_RS03415	3.26356	-0.480344	0.58734	-0.817829	0.413455	NA	whiA	DNA-binding protein WhiA	#VALUE!	0.716807
gene-SAK_RS03450	3.59585	0.592632	0.581496	1.01915	0.308132	NA	SAK_RS03450	chorismate mutase	#VALUE!	1.50799
gene-SAK_RS03490	0.375399	-0.206517	0.34998	-0.590082	0.555136	NA	SAK_RS03490	ABC transporter permease	#VALUE!	0.866627
gene-SAK_RS03495	1.90734	-0.0467593	0.574504	-0.0813908	0.935131	NA	SAK_RS03495	ABC transporter ATP-binding protein	#VALUE!	0.968109
gene-SAK_RS03505	0	NA	NA	NA	NA	NA	SAK_RS03505	response regulator transcription factor	#VALUE!	#VALUE!
gene-SAK_RS03580	0.5086	0.199553	0.420957	0.474046	0.635467	NA	SAK_RS03580	shikimate kinase	#VALUE!	1.14834
gene-SAK_RS03585	4.02238	0.00637092	0.583116	0.0109256	0.991283	NA	SAK_RS03585	LCP family protein	#VALUE!	1.00443
gene-SAK_RS03590	2.95913	-0.412345	0.586091	-0.70355	0.481713	NA	SAK_RS03590	23S rRNA (uracil(1939)-C(5))-methyltransferase RlmD	#VALUE!	0.751401
gene-SAK_RS03595	2.00844	-0.733973	0.573316	-1.28023	0.200466	NA	SAK_RS03595	ClbS/DfsB family four-helix bundle protein	#VALUE!	0.601246
gene-SAK_RS03600	1.7446	0.0560774	0.562109	0.0997626	0.920533	NA	SAK_RS03600	TetR/AcrR family transcriptional regulator	#VALUE!	1.03964
gene-SAK_RS03615	1.71822	-0.059755	0.567437	-0.105307	0.916132	NA	SAK_RS03615	XRE family transcriptional regulator	#VALUE!	0.959427
gene-SAK_RS03620	0.754723	0.044867	0.465377	0.0964101	0.923195	NA	SAK_RS03620	hypothetical protein	#VALUE!	1.03159
gene-SAK_RS03625	1.15553	-0.258355	0.53424	-0.483593	0.628675	NA	SAK_RS03625	DNA polymerase	#VALUE!	0.836041
gene-SAK_RS03630	0.539901	-0.336715	0.407331	-0.826637	0.408443	NA	SAK_RS03630	DUF2815 family protein	#VALUE!	0.791842
gene-SAK_RS03635	4.19756	0.590059	0.581536	1.01466	0.31027	NA	SAK_RS03635	DUF2800 domain-containing protein	#VALUE!	1.50531
gene-SAK_RS03640	0.827161	0.482337	0.47402	1.01755	0.308894	NA	SAK_RS03640	hypothetical protein	#VALUE!	1.397
gene-SAK_RS03650	0.749428	-0.273256	0.479093	-0.570361	0.568433	NA	SAK_RS03650	VRR-NUC domain-containing protein	#VALUE!	0.82745
gene-SAK_RS03660	3.25881	-0.0765482	0.58617	-0.13059	0.896099	NA	SAK_RS03660	hypothetical protein	#VALUE!	0.948324
gene-SAK_RS03675	5.20273	1.06162	0.571538	1.85748	0.0632426	NA	SAK_RS03675	hypothetical protein	#VALUE!	2.08728
gene-SAK_RS03690	0	NA	NA	NA	NA	NA	SAK_RS03690	hypothetical protein	#VALUE!	#VALUE!
gene-SAK_RS03695	0.776381	0.59011	0.448773	1.31494	0.188529	NA	SAK_RS03695	DUF4314 domain-containing protein	#VALUE!	1.50536
gene-SAK_RS03700	0.314795	0.0531618	0.354314	0.150042	0.880732	NA	SAK_RS03700	phage terminase small subunit P27 family	#VALUE!	1.03754
gene-SAK_RS03715	4.14522	0.132461	0.586363	0.225903	0.821277	NA	SAK_RS03715	type II toxin-antitoxin system RelE/ParE family toxin	#VALUE!	1.09616
gene-SAK_RS03725	5.24285	1.02428	0.570223	1.79629	0.0724487	NA	SAK_RS03725	phage portal protein	#VALUE!	2.03395
gene-SAK_RS03730	3.71497	0.284532	0.586404	0.485215	0.627524	NA	SAK_RS03730	Clp protease ClpP	#VALUE!	1.21801
gene-SAK_RS03740	0.272905	0.0485488	0.339826	0.142864	0.886398	NA	SAK_RS03740	phage gp6-like head-tail connector protein	#VALUE!	1.03422
gene-SAK_RS03745	0.599902	0.114032	0.453954	0.251196	0.801662	NA	SAK_RS03745	head-tail adaptor protein	#VALUE!	1.08225
gene-SAK_RS03750	0.53123	-0.1226	0.428489	-0.286121	0.774785	NA	SAK_RS03750	HK97 gp10 family phage protein	#VALUE!	0.918531
gene-SAK_RS03755	0.375399	-0.206517	0.34998	-0.590082	0.555136	NA	SAK_RS03755	hypothetical protein	#VALUE!	0.866627
gene-SAK_RS03775	3.90947	0.975903	0.584517	1.66959	0.0950009	NA	SAK_RS03775	hypothetical protein	#VALUE!	1.96687
gene-SAK_RS03790	2.35196	0.434016	0.584237	0.742876	0.457557	NA	SAK_RS03790	phage holin family protein	#VALUE!	1.35099
gene-SAK_RS03900	3.61872	-0.405326	0.587293	-0.690161	0.490093	NA	SAK_RS03900	hypothetical protein	#VALUE!	0.755065
gene-SAK_RS03915	0.851545	-0.349804	0.494046	-0.70804	0.47892	NA	SAK_RS03915	hypothetical protein	#VALUE!	0.784691
gene-SAK_RS03930	0.912328	0.541415	0.499015	1.08497	0.277936	NA	SAK_RS03930	antibiotic ABC transporter permease	#VALUE!	1.4554
gene-SAK_RS03935	5.01114	0.488217	0.572875	0.852223	0.39409	NA	SAK_RS03935	multidrug ABC transporter permease	#VALUE!	1.40271
gene-SAK_RS03945	1.36153	-0.148251	0.55094	-0.269087	0.787863	NA	SAK_RS03945	hypothetical protein	#VALUE!	0.902344
gene-SAK_RS03950	2.84467	-0.450808	0.587243	-0.767668	0.442685	NA	SAK_RS03950	SDR family oxidoreductase	#VALUE!	0.731633
gene-SAK_RS03955	0	NA	NA	NA	NA	NA	SAK_RS03955	acyl carrier protein	#VALUE!	#VALUE!
gene-SAK_RS03960	1.95024	-0.20426	0.562114	-0.363379	0.716322	NA	SAK_RS03960	beta-hydroxyacyl-ACP dehydratase	#VALUE!	0.867984
gene-SAK_RS03965	3.08746	-0.936701	0.583575	-1.60511	0.10847	NA	SAK_RS03965	ABC transporter ATP-binding protein	#VALUE!	0.522426
gene-SAK_RS03995	2.89052	-1.33672	0.581733	-2.29783	0.0215717	NA	SAK_RS03995	hypothetical protein	#VALUE!	0.39592
gene-SAK_RS04000	1.74852	0.11676	0.563769	0.207106	0.835927	NA	SAK_RS04000	hypothetical protein	#VALUE!	1.0843
gene-SAK_RS04005	3.75646	-0.73701	0.587035	-1.25548	0.209305	NA	SAK_RS04005	hypothetical protein	#VALUE!	0.599982
gene-SAK_RS04015	4.99025	0.139338	0.569148	0.244818	0.806597	NA	SAK_RS04015	hypothetical protein	#VALUE!	1.1014
gene-SAK_RS04020	3.30857	-0.733815	0.584191	-1.25612	0.209072	NA	SAK_RS04020	peptidase M13	#VALUE!	0.601312
gene-SAK_RS04025	0.416911	-0.0222277	0.383364	-0.0579806	0.953764	NA	SAK_RS04025	M13 family metallopeptidase	#VALUE!	0.984711
gene-SAK_RS04030	0.758866	-0.0022947	0.46348	-0.00495103	0.99605	NA	SAK_RS04030	alpha/beta hydrolase	#VALUE!	0.998411
gene-SAK_RS04035	1.05481	0.347074	0.514547	0.674524	0.499978	NA	SAK_RS04035	alpha/beta hydrolase	#VALUE!	1.27198
gene-SAK_RS04050	2.99772	-0.507286	0.587383	-0.863637	0.387787	NA	SAK_RS04050	ABC transporter permease	#VALUE!	0.703545
gene-SAK_RS04085	1.67064	-0.364789	0.566297	-0.644167	0.519467	NA	SAK_RS04085	ATP-binding cassette domain-containing protein	#VALUE!	0.776582
gene-SAK_RS04090	1.87565	-0.213469	0.576796	-0.370095	0.711312	NA	fetB	iron export ABC transporter permease subunit FetB	#VALUE!	0.862461
gene-SAK_RS04095	2.62999	-0.355713	0.586868	-0.606121	0.544434	NA	SAK_RS04095	hypothetical protein	#VALUE!	0.781483
gene-SAK_RS04115	1.52326	-0.458655	0.551281	-0.83198	0.40542	NA	SAK_RS04115	glucuronide permease	#VALUE!	0.727664
gene-SAK_RS04120	3.66644	-0.192828	0.586021	-0.329046	0.742121	NA	SAK_RS04120	sugar kinase	#VALUE!	0.874889
gene-SAK_RS04125	0.957427	-0.179338	0.492109	-0.364428	0.715538	NA	uidA	beta-glucuronidase	#VALUE!	0.883108
gene-SAK_RS04135	0.942846	-0.424395	0.504831	-0.840667	0.400534	NA	eda	bifunctional 4-hydroxy-2-oxoglutarate aldolase/2-dehydro-3-deoxy-phosphogluconate aldolase	#VALUE!	0.745151
gene-SAK_RS04140	1.78066	-0.591432	0.548434	-1.0784	0.280855	NA	uxaC	glucuronate isomerase	#VALUE!	0.663684
gene-SAK_RS04145	4.18971	-0.0728066	0.585161	-0.124422	0.900982	NA	SAK_RS04145	mannonate dehydratase	#VALUE!	0.950787
gene-SAK_RS04150	2.89602	0.775779	0.586706	1.32226	0.186081	NA	SAK_RS04150	SDR family oxidoreductase	#VALUE!	1.71211
gene-SAK_RS04155	1.15039	0.313085	0.535061	0.585139	0.558454	NA	SAK_RS04155	HAD family hydrolase	#VALUE!	1.24236
gene-SAK_RS04175	4.92597	-0.116386	0.581731	-0.200069	0.841427	NA	SAK_RS04175	alpha-amylase	#VALUE!	0.922495
gene-SAK_RS04195	1.588	-0.546289	0.55318	-0.987542	0.323377	NA	SAK_RS04195	response regulator transcription factor	#VALUE!	0.684779
gene-SAK_RS04215	2.21797	-0.538489	0.572171	-0.941132	0.346637	NA	SAK_RS04215	amino acid ABC transporter permease	#VALUE!	0.688492
gene-SAK_RS04220	3.35172	-0.831426	0.587372	-1.4155	0.156921	NA	SAK_RS04220	transporter substrate-binding domain-containing protein	#VALUE!	0.561974
gene-SAK_RS04230	5.19821	-0.482143	0.574723	-0.838912	0.401518	NA	SAK_RS04230	response regulator transcription factor	#VALUE!	0.715914
gene-SAK_RS04235	4.96172	0.284167	0.569548	0.498934	0.617826	NA	vicK	cell wall metabolism sensor histidine kinase VicK	#VALUE!	1.21771
gene-SAK_RS04285	0.207384	-0.0361547	0.312324	-0.11576	0.907843	NA	SAK_RS04285	hypothetical protein	#VALUE!	0.975251
gene-SAK_RS04290	2.09561	-0.323427	0.580448	-0.557202	0.57739	NA	SAK_RS04290	LLM class flavin-dependent oxidoreductase	#VALUE!	0.79917
gene-SAK_RS04300	2.29296	-0.16266	0.583627	-0.278706	0.780471	NA	SAK_RS04300	SprT family protein	#VALUE!	0.893376
gene-SAK_RS04320	5.10019	-0.0958544	0.574992	-0.166706	0.867602	NA	SAK_RS04320	DUF948 domain-containing protein	#VALUE!	0.935718
gene-SAK_RS04335	2.64457	0.0996195	0.580864	0.171502	0.863829	NA	SAK_RS04335	U32 family peptidase	#VALUE!	1.07149
gene-SAK_RS04395	3.02502	-0.214087	0.573829	-0.373084	0.709086	NA	SAK_RS04395	aminoacyl-tRNA deacylase	#VALUE!	0.862092
gene-SAK_RS04410	2.7451	0.20846	0.587254	0.354973	0.72261	NA	SAK_RS04410	ECF transporter S component	#VALUE!	1.15545
gene-SAK_RS04415	4.51593	-0.840811	0.583469	-1.44105	0.149569	NA	SAK_RS04415	DUF4430 domain-containing protein	#VALUE!	0.55833
gene-SAK_RS04490	2.38938	-0.888865	0.579468	-1.53393	0.125046	NA	SAK_RS04490	PH domain-containing protein	#VALUE!	0.540039
gene-SAK_RS04495	0.909403	-0.125019	0.512705	-0.243841	0.807354	NA	SAK_RS04495	ATP-binding cassette domain-containing protein	#VALUE!	0.916992
gene-SAK_RS04500	1.42921	0.132154	0.556829	0.237333	0.812399	NA	SAK_RS04500	ABC transporter permease	#VALUE!	1.09593
gene-SAK_RS04505	2.51431	-0.226796	0.583229	-0.388863	0.697378	NA	SAK_RS04505	hypothetical protein	#VALUE!	0.85453
gene-SAK_RS04515	1.08548	-0.207519	0.509249	-0.407501	0.68364	NA	SAK_RS04515	GIY-YIG nuclease family protein	#VALUE!	0.866025
gene-SAK_RS04520	4.93084	-0.896784	0.580522	-1.54479	0.122397	NA	SAK_RS04520	tRNA1(Val) (adenine(37)-N6)-methyltransferase	#VALUE!	0.537082
gene-SAK_RS04530	1.05026	-0.19077	0.514201	-0.371002	0.710636	NA	SAK_RS04530	competence protein CelA	#VALUE!	0.876138
gene-SAK_RS04535	2.96888	-1.06194	0.581254	-1.82697	0.0677036	NA	SAK_RS04535	DNA internalization-related competence protein ComEC/Rec2	#VALUE!	0.478988
gene-SAK_RS04540	0.204233	-0.0989072	0.312763	-0.316237	0.751823	NA	SAK_RS04540	Cof-type HAD-IIB family hydrolase	#VALUE!	0.93374
gene-SAK_RS04545	2.4998	-0.171473	0.573219	-0.299141	0.764832	NA	SAK_RS04545	LacI family DNA-binding transcriptional regulator	#VALUE!	0.887935
gene-SAK_RS04555	1.25313	-0.26732	0.526347	-0.507878	0.611539	NA	SAK_RS04555	class I SAM-dependent methyltransferase	#VALUE!	0.830861
gene-SAK_RS04560	3.79753	0.22145	0.586335	0.377685	0.705665	NA	SAK_RS04560	DNA polymerase III subunit delta	#VALUE!	1.1659
gene-SAK_RS04575	3.46704	-0.546261	0.587361	-0.930027	0.352357	NA	SAK_RS04575	PTS beta-glucoside transporter subunit IIBCA	#VALUE!	0.684792
gene-SAK_RS04585	3.65195	0.00745843	0.585383	0.0127411	0.989834	NA	SAK_RS04585	PucR family transcriptional regulator	#VALUE!	1.00518
gene-SAK_RS04595	3.69684	-0.144682	0.585033	-0.247306	0.804672	NA	SAK_RS04595	GntP family permease	#VALUE!	0.904579
gene-SAK_RS04615	2.6863	-0.80637	0.585488	-1.37726	0.168431	NA	SAK_RS04615	VIT family protein	#VALUE!	0.571819
gene-SAK_RS04630	2.06829	-0.580846	0.576373	-1.00776	0.313569	NA	SAK_RS04630	rRNA pseudouridine synthase	#VALUE!	0.668571
gene-SAK_RS04635	2.99736	0.0266182	0.587279	0.0453245	0.963849	NA	SAK_RS04635	MFS transporter	#VALUE!	1.01862
gene-SAK_RS04650	4.69497	-0.782602	0.583639	-1.3409	0.179953	NA	SAK_RS04650	HAD hydrolase-like protein	#VALUE!	0.581317
gene-SAK_RS04655	3.69443	-0.793005	0.585912	-1.35345	0.175911	NA	SAK_RS04655	O-methyltransferase	#VALUE!	0.577141
gene-SAK_RS04675	3.60118	0.389414	0.58489	0.665791	0.505545	NA	SAK_RS04675	DUF554 domain-containing protein	#VALUE!	1.30986
gene-SAK_RS04685	2.2213	0.296825	0.579916	0.511841	0.608762	NA	SAK_RS04685	hypothetical protein	#VALUE!	1.22844
gene-SAK_RS04690	0	NA	NA	NA	NA	NA	SAK_RS04690	helix-turn-helix transcriptional regulator	#VALUE!	#VALUE!
gene-SAK_RS04695	1.26079	-0.308074	0.541829	-0.568582	0.56964	NA	SAK_RS04695	DUF3169 family protein	#VALUE!	0.807719
gene-SAK_RS04755	5.01675	-0.712275	0.584161	-1.21931	0.222726	NA	SAK_RS04755	GAF domain-containing protein	#VALUE!	0.610357
gene-SAK_RS04780	0.635714	-0.462435	0.429071	-1.07776	0.281142	NA	SAK_RS04780	hypothetical protein	#VALUE!	0.72576
gene-SAK_RS04790	0.667177	-0.21237	0.454081	-0.467693	0.640004	NA	SAK_RS04790	hypothetical protein	#VALUE!	0.863118
gene-SAK_RS04795	3.29364	-0.274329	0.587334	-0.467075	0.640446	NA	thiW	energy coupling factor transporter S component ThiW	#VALUE!	0.826835
gene-SAK_RS04800	0.102116	-0.0361547	0.312324	-0.11576	0.907843	NA	SAK_RS04800	ECF transporter S component	#VALUE!	0.975251
gene-SAK_RS04805	2.29279	-0.647066	0.58114	-1.11344	0.265519	NA	SAK_RS04805	ATP-binding cassette domain-containing protein	#VALUE!	0.638578
gene-SAK_RS04810	1.05104	0.141234	0.522856	0.27012	0.787068	NA	SAK_RS04810	ABC transporter	#VALUE!	1.10285
gene-SAK_RS04815	1.16949	-0.216503	0.524627	-0.412679	0.679842	NA	tenA	thiaminase II	#VALUE!	0.860649
gene-SAK_RS04820	0.758866	-0.0022947	0.46348	-0.00495103	0.99605	NA	thiD	bifunctional hydroxymethylpyrimidine kinase/phosphomethylpyrimidine kinase	#VALUE!	0.998411
gene-SAK_RS04825	3.419	-0.391131	0.587283	-0.666002	0.50541	NA	thiM	hydroxyethylthiazole kinase	#VALUE!	0.762531
gene-SAK_RS04830	2.279	0.228634	0.583605	0.391761	0.695235	NA	SAK_RS04830	thiamine phosphate synthase	#VALUE!	1.17172
gene-SAK_RS04860	1.74169	-1.12112	0.546921	-2.04987	0.0403771	NA	SAK_RS04860	sugar translocase	#VALUE!	0.459737
gene-SAK_RS04905	5.22711	0.0269853	0.574742	0.0469519	0.962552	NA	SAK_RS04905	F0F1 ATP synthase subunit C	#VALUE!	1.01888
gene-SAK_RS04915	3.48489	-1.05593	0.586747	-1.79963	0.0719194	NA	atpF	F0F1 ATP synthase subunit B	#VALUE!	0.480988
gene-SAK_RS04920	1.26708	-0.0972696	0.545641	-0.178267	0.858514	NA	SAK_RS04920	F0F1 ATP synthase subunit delta	#VALUE!	0.934801
gene-SAK_RS04945	0.102116	-0.0361547	0.312324	-0.11576	0.907843	NA	SAK_RS04945	DUF1146 domain-containing protein	#VALUE!	0.975251
gene-SAK_RS04955	0.326997	0.045041	0.358323	0.1257	0.89997	NA	SAK_RS04955	DNA-directed RNA polymerase subunit beta	#VALUE!	1.03171
gene-SAK_RS04960	3.14945	-1.00576	0.5869	-1.71368	0.0865874	NA	SAK_RS04960	DNA/RNA non-specific endonuclease	#VALUE!	0.498008
gene-SAK_RS04995	3.84707	-0.149587	0.586581	-0.255016	0.798711	NA	SAK_RS04995	magnesium transporter CorA family protein	#VALUE!	0.901508
gene-SAK_RS05050	2.30967	-0.551641	0.576462	-0.956944	0.338596	NA	SAK_RS05050	YbbR-like domain-containing protein	#VALUE!	0.682244
gene-SAK_RS05060	0.668575	0.338116	0.451304	0.749198	0.453738	NA	SAK_RS05060	YbgA family protein	#VALUE!	1.2641
gene-SAK_RS05065	2.16529	-0.33961	0.580873	-0.584654	0.558781	NA	SAK_RS05065	hypothetical protein	#VALUE!	0.790255
gene-SAK_RS05075	3.68051	-0.385272	0.587252	-0.656059	0.511786	NA	SAK_RS05075	acyl-ACP thioesterase	#VALUE!	0.765635
gene-SAK_RS05100	3.81231	-0.418863	0.585114	-0.715866	0.474074	NA	cas2	CRISPR-associated endonuclease Cas2	#VALUE!	0.748014
gene-SAK_RS05130	1.31334	-0.657668	0.534414	-1.23063	0.21846	NA	SAK_RS05130	HD domain-containing protein	#VALUE!	0.633902
gene-SAK_RS05135	0.125133	-0.0361547	0.312324	-0.11576	0.907843	NA	SAK_RS05135	GNAT family N-acetyltransferase	#VALUE!	0.975251
gene-SAK_RS05150	2.66619	-0.213515	0.578462	-0.369108	0.712047	NA	SAK_RS05150	DUF2974 domain-containing protein	#VALUE!	0.862433
gene-SAK_RS05205	3.68069	-0.321794	0.585442	-0.54966	0.582553	NA	SAK_RS05205	alkylphosphonate utilization protein	#VALUE!	0.800075
gene-SAK_RS05230	3.8146	0.0522608	0.585569	0.0892478	0.928885	NA	SAK_RS05230	type I pantothenate kinase	#VALUE!	1.03689
gene-SAK_RS05235	2.26955	-0.195586	0.584672	-0.334523	0.737985	NA	SAK_RS05235	class I SAM-dependent methyltransferase	#VALUE!	0.873218
gene-SAK_RS05280	2.17409	-0.506798	0.567889	-0.892424	0.372166	NA	SAK_RS05280	class A sortase	#VALUE!	0.703783
gene-SAK_RS05315	4.08261	-0.0503025	0.580531	-0.086649	0.930951	NA	SAK_RS05315	GntR family transcriptional regulator	#VALUE!	0.965734
gene-SAK_RS05325	1.51674	0.0574594	0.542396	0.105936	0.915633	NA	SAK_RS05325	GNAT family N-acetyltransferase	#VALUE!	1.04063
gene-SAK_RS05345	1.14217	-0.581396	0.52694	-1.10334	0.269878	NA	SAK_RS05345	ABC transporter ATP-binding protein	#VALUE!	0.668317
gene-SAK_RS05390	2.5584	-0.205689	0.582313	-0.353227	0.723918	NA	SAK_RS05390	putative DNA-binding protein	#VALUE!	0.867125
gene-SAK_RS05410	2.23591	-1.39675	0.568788	-2.45565	0.0140628	NA	phoU	phosphate signaling complex protein PhoU	#VALUE!	0.379785
gene-SAK_RS05415	4.89285	0.680752	0.576361	1.18112	0.237555	NA	pstB	phosphate ABC transporter ATP-binding protein	#VALUE!	1.60298
gene-SAK_RS05450	0.125133	-0.0361547	0.312324	-0.11576	0.907843	NA	SAK_RS05450	UPF0223 family protein	#VALUE!	0.975251
gene-SAK_RS05460	1.13428	0.0193929	0.532922	0.0363897	0.970972	NA	SAK_RS05460	bifunctional riboflavin kinase/FAD synthetase	#VALUE!	1.01353
gene-SAK_RS05470	1.51205	-0.523554	0.558026	-0.938225	0.348129	NA	SAK_RS05470	GNAT family N-acetyltransferase	#VALUE!	0.695656
gene-SAK_RS05480	2.48067	-0.748291	0.58325	-1.28297	0.199503	NA	SAK_RS05480	type I restriction endonuclease subunit S	#VALUE!	0.595308
gene-SAK_RS05495	2.80632	0.0692236	0.586275	0.118074	0.906009	NA	SAK_RS05495	ABC transporter ATP-binding protein	#VALUE!	1.04915
gene-SAK_RS05505	0.306349	-0.158824	0.329655	-0.481787	0.629957	NA	dprA	DNA-protecting protein DprA	#VALUE!	0.895755
gene-SAK_RS05510	4.38325	-0.658931	0.578693	-1.13865	0.254848	NA	SAK_RS05510	siderophore ABC transporter substrate-binding protein	#VALUE!	0.633348
gene-SAK_RS05535	1.16519	-0.591467	0.528181	-1.11982	0.262791	NA	SAK_RS05535	ribonuclease HII	#VALUE!	0.663668
gene-SAK_RS05555	1.96948	-0.251264	0.572049	-0.439235	0.660491	NA	SAK_RS05555	response regulator	#VALUE!	0.84016
gene-SAK_RS05565	0	NA	NA	NA	NA	NA	SAK_RS05565	hypothetical protein	#VALUE!	#VALUE!
gene-SAK_RS05570	2.97467	1.10059	0.586946	1.87511	0.0607778	NA	SAK_RS05570	hypothetical protein	#VALUE!	2.14442
gene-SAK_RS05575	1.93742	0.211986	0.573607	0.369567	0.711705	NA	SAK_RS05575	DUF4176 domain-containing protein	#VALUE!	1.15828
gene-SAK_RS05580	0.227249	-0.112132	0.321774	-0.348479	0.72748	NA	SAK_RS05580	hypothetical protein	#VALUE!	0.92522
gene-SAK_RS05590	0.326997	0.045041	0.358323	0.1257	0.89997	NA	SAK_RS05590	DUF4176 domain-containing protein	#VALUE!	1.03171
gene-SAK_RS05595	0	NA	NA	NA	NA	NA	SAK_RS05595	hypothetical protein	#VALUE!	#VALUE!
gene-SAK_RS05605	5.06071	-0.184491	0.582864	-0.316525	0.751604	NA	SAK_RS05605	hypothetical protein	#VALUE!	0.879959
gene-SAK_RS05610	1.05715	-0.7307	0.488111	-1.497	0.134394	NA	SAK_RS05610	TIGR04197 family type VII secretion effector	#VALUE!	0.602611
gene-SAK_RS05620	2.31872	-0.592678	0.579206	-1.02326	0.306185	NA	essB	type VII secretion protein EssB	#VALUE!	0.663111
gene-SAK_RS05625	0	NA	NA	NA	NA	NA	SAK_RS05625	hypothetical protein	#VALUE!	#VALUE!
gene-SAK_RS05630	0.170789	0.111076	0.312324	0.355644	0.722107	NA	essA	type VII secretion protein EssA	#VALUE!	1.08003
gene-SAK_RS05650	0.352382	-0.222217	0.368405	-0.603188	0.546384	NA	SAK_RS05650	hypothetical protein	#VALUE!	0.857247
gene-SAK_RS05655	0.717966	-0.510056	0.440135	-1.15886	0.246512	NA	SAK_RS05655	hypothetical protein	#VALUE!	0.702195
gene-SAK_RS05670	5.20746	0.321501	0.56987	0.564165	0.572642	NA	SAK_RS05670	aspartate carbamoyltransferase	#VALUE!	1.24963
gene-SAK_RS05715	2.39193	0.164423	0.585237	0.280951	0.778748	NA	cls	cardiolipin synthase	#VALUE!	1.12072
gene-SAK_RS05725	1.79066	0.311211	0.575272	0.54098	0.588521	NA	SAK_RS05725	lipoate--protein ligase	#VALUE!	1.24075
gene-SAK_RS05730	1.37787	-0.419912	0.551571	-0.761302	0.446477	NA	SAK_RS05730	NAD-dependent deacetylase	#VALUE!	0.74747
gene-SAK_RS05735	2.52375	0.279225	0.586248	0.476292	0.633867	NA	SAK_RS05735	protein-ADP-ribose hydrolase	#VALUE!	1.21354
gene-SAK_RS05740	0.227249	-0.112132	0.321774	-0.348479	0.72748	NA	SAK_RS05740	glycine cleavage system protein H	#VALUE!	0.92522
gene-SAK_RS05760	2.20701	-0.414918	0.578801	-0.716858	0.473462	NA	coaB	phosphopantothenate--cysteine ligase	#VALUE!	0.750062
gene-SAK_RS05765	1.8119	0.0610743	0.574218	0.106361	0.915296	NA	coaC	phosphopantothenoylcysteine decarboxylase	#VALUE!	1.04324
gene-SAK_RS05780	1.27476	-0.257299	0.527321	-0.487936	0.625595	NA	SAK_RS05780	hypothetical protein	#VALUE!	0.836653
gene-SAK_RS05810	2.04036	-0.564075	0.572481	-0.985318	0.324468	NA	SAK_RS05810	threonylcarbamoyl-AMP synthase	#VALUE!	0.676389
gene-SAK_RS05815	1.04021	-0.150699	0.494261	-0.304898	0.760444	NA	prmC	peptide chain release factor N(5)-glutamine methyltransferase	#VALUE!	0.900814
gene-SAK_RS05830	2.80899	-0.00435548	0.582223	-0.00748078	0.994031	NA	SAK_RS05830	4-oxalocrotonate tautomerase	#VALUE!	0.996986
gene-SAK_RS05840	2.08263	-0.799766	0.57637	-1.38759	0.165261	NA	SAK_RS05840	NAD(P)H-dependent oxidoreductase	#VALUE!	0.574442
gene-SAK_RS05850	4.68464	-0.132781	0.577042	-0.230106	0.818009	NA	SAK_RS05850	formate transporter	#VALUE!	0.912072
gene-SAK_RS05860	1.55456	-0.304935	0.553623	-0.550798	0.581772	NA	SAK_RS05860	xanthine phosphoribosyltransferase	#VALUE!	0.809479
gene-SAK_RS05885	4.99302	0.0125046	0.571129	0.0218945	0.982532	NA	SAK_RS05885	SDR family NAD(P)-dependent oxidoreductase	#VALUE!	1.00871
gene-SAK_RS05895	4.45173	-0.0249191	0.580341	-0.0429388	0.96575	NA	SAK_RS05895	RluA family pseudouridine synthase	#VALUE!	0.982876
gene-SAK_RS05900	4.91543	-0.0634344	0.576078	-0.110114	0.912319	NA	SAK_RS05900	NAD kinase	#VALUE!	0.956983
gene-SAK_RS05905	3.90357	-1.17339	0.587055	-1.99877	0.0456328	NA	SAK_RS05905	GTP pyrophosphokinase family protein	#VALUE!	0.443378
gene-SAK_RS05925	3.31621	0.427161	0.587153	0.727513	0.466912	NA	SAK_RS05925	DUF1831 domain-containing protein	#VALUE!	1.34459
gene-SAK_RS05945	1.33713	-0.113724	0.547188	-0.207833	0.835359	NA	ascB	6-phospho-beta-glucosidase	#VALUE!	0.924199
gene-SAK_RS05950	0.937326	-0.114208	0.490285	-0.232943	0.815806	NA	SAK_RS05950	hypothetical protein	#VALUE!	0.923889
gene-SAK_RS05955	1.49178	-1.03161	0.536711	-1.92209	0.0545946	NA	SAK_RS05955	HAD family hydrolase	#VALUE!	0.489166
gene-SAK_RS05960	3.06877	-0.208719	0.584355	-0.35718	0.720957	NA	SAK_RS05960	AraC family transcriptional regulator	#VALUE!	0.865305
gene-SAK_RS05965	3.53095	-0.557996	0.585822	-0.952502	0.340843	NA	SAK_RS05965	ClC family H(+)/Cl(-) exchange transporter	#VALUE!	0.679245
gene-SAK_RS05970	4.98193	-0.104684	0.578425	-0.18098	0.856383	NA	SAK_RS05970	ABC transporter substrate-binding protein	#VALUE!	0.930009
gene-SAK_RS05975	2.26342	0.312508	0.582993	0.53604	0.591931	NA	SAK_RS05975	ABC transporter permease	#VALUE!	1.24186
gene-SAK_RS05980	1.75205	-0.0642579	0.565436	-0.113643	0.909521	NA	SAK_RS05980	ABC transporter permease	#VALUE!	0.956437
gene-SAK_RS05985	3.13874	0.00906542	0.586776	0.0154495	0.987674	NA	SAK_RS05985	ABC transporter ATP-binding protein	#VALUE!	1.0063
gene-SAK_RS05995	1.55155	-0.113848	0.328135	-0.346954	0.728626	NA	folK	2-amino-4-hydroxy-6-hydroxymethyldihydropteridine diphosphokinase	#VALUE!	0.92412
gene-SAK_RS06000	0.250266	-0.115818	0.313046	-0.369972	0.711403	NA	folB	dihydroneopterin aldolase	#VALUE!	0.922859
gene-SAK_RS06005	1.212	-0.0237631	0.527082	-0.0450843	0.96404	NA	folP	dihydropteroate synthase	#VALUE!	0.983664
gene-SAK_RS06010	0.978075	0.107928	0.518306	0.208232	0.835047	NA	folE	GTP cyclohydrolase I FolE	#VALUE!	1.07768
gene-SAK_RS06015	4.10409	-0.100687	0.582041	-0.172989	0.86266	NA	SAK_RS06015	bifunctional folylpolyglutamate synthase/dihydrofolate synthase	#VALUE!	0.932589
gene-SAK_RS06020	2.16274	-1.05276	0.56995	-1.84712	0.0647301	NA	rarD	EamA family transporter RarD	#VALUE!	0.482044
gene-SAK_RS06025	3.16852	-0.0532415	0.58656	-0.090769	0.927676	NA	SAK_RS06025	homoserine kinase	#VALUE!	0.963768
gene-SAK_RS06030	3.3393	-0.564919	0.587202	-0.962052	0.336023	NA	SAK_RS06030	homoserine dehydrogenase	#VALUE!	0.675993
gene-SAK_RS06070	3.65979	0.138651	0.587048	0.236182	0.813291	NA	SAK_RS06070	YeiH family putative sulfate export transporter	#VALUE!	1.10087
gene-SAK_RS06090	1.57068	-0.213509	0.556464	-0.383688	0.70121	NA	SAK_RS06090	helix-turn-helix transcriptional regulator	#VALUE!	0.862437
gene-SAK_RS06105	3.09772	-0.00912377	0.587315	-0.0155347	0.987606	NA	SAK_RS06105	DNA alkylation repair protein	#VALUE!	0.993696
gene-SAK_RS06110	1.78022	0.0682577	0.556112	0.122741	0.902312	NA	SAK_RS06110	HAD-IIB family hydrolase	#VALUE!	1.04845
gene-SAK_RS06130	0.707916	-0.491743	0.437003	-1.12526	0.260478	NA	SAK_RS06130	CsbD family protein	#VALUE!	0.711166
gene-SAK_RS06140	1.50437	-0.674488	0.526629	-1.28076	0.200276	NA	SAK_RS06140	DUF2273 domain-containing protein	#VALUE!	0.626555
gene-SAK_RS06150	1.58757	0.79131	0.55501	1.42576	0.153938	NA	SAK_RS06150	GlsB/YeaQ/YmgE family stress response membrane protein	#VALUE!	1.73064
gene-SAK_RS06285	4.59619	-0.170975	0.579229	-0.295177	0.767859	NA	SAK_RS06285	glycosyltransferase family 2 protein	#VALUE!	0.888242
gene-SAK_RS06305	5.1636	-0.280693	0.587178	-0.478037	0.632624	NA	SAK_RS06305	UDP-N-acetylglucosamine--LPS N-acetylglucosamine transferase	#VALUE!	0.823196
gene-SAK_RS06380	4.08537	-0.195671	0.581047	-0.336756	0.736301	NA	SAK_RS06380	esterase family protein	#VALUE!	0.873166
gene-SAK_RS06390	2.11708	-1.28371	0.560759	-2.28924	0.0220653	NA	SAK_RS06390	ATP-binding cassette domain-containing protein	#VALUE!	0.410737
gene-SAK_RS06395	2.47792	-0.337773	0.586053	-0.576352	0.564377	NA	SAK_RS06395	ABC transporter permease	#VALUE!	0.791262
gene-SAK_RS06420	5.11185	-0.285211	0.569686	-0.500647	0.61662	NA	SAK_RS06420	hypothetical protein	#VALUE!	0.820621
gene-SAK_RS06430	5.31159	-0.183342	0.577852	-0.317282	0.751029	NA	SAK_RS06430	NUDIX hydrolase	#VALUE!	0.88066
gene-SAK_RS06435	2.78089	-0.417697	0.586209	-0.712539	0.476131	NA	SAK_RS06435	8-oxo-dGTP diphosphatase	#VALUE!	0.748619
gene-SAK_RS06460	0.5086	0.199553	0.420957	0.474046	0.635467	NA	SAK_RS06460	FAD-binding oxidoreductase	#VALUE!	1.14834
gene-SAK_RS06465	1.39122	-0.113834	0.55192	-0.20625	0.836595	NA	SAK_RS06465	Nif3-like dinuclear metal center hexameric protein	#VALUE!	0.924129
gene-SAK_RS06505	1.67655	-0.594633	0.565418	-1.05167	0.292951	NA	SAK_RS06505	cystathionine beta-lyase	#VALUE!	0.662213
gene-SAK_RS06535	1.88016	-0.223012	0.566508	-0.393661	0.693832	NA	SAK_RS06535	hypothetical protein	#VALUE!	0.856775
gene-SAK_RS06540	3.1392	-0.372079	0.587347	-0.633491	0.526413	NA	SAK_RS06540	uracil-DNA glycosylase family protein	#VALUE!	0.772668
gene-SAK_RS06550	3.19032	0.362588	0.586519	0.618204	0.536441	NA	SAK_RS06550	NAD(P)H nitroreductase	#VALUE!	1.28573
gene-SAK_RS06635	2.41554	-0.310078	0.581464	-0.533271	0.593846	NA	SAK_RS06635	ISLre2 family transposase	#VALUE!	0.806598
gene-SAK_RS06655	4.94555	-0.639772	0.582291	-1.09872	0.271892	NA	SAK_RS06655	hypothetical protein	#VALUE!	0.641814
gene-SAK_RS06665	0	NA	NA	NA	NA	NA	SAK_RS06665	DUF3173 domain-containing protein	#VALUE!	#VALUE!
gene-SAK_RS06670	2.61052	0.258608	0.583677	0.443068	0.657717	NA	SAK_RS06670	hypothetical protein	#VALUE!	1.19632
gene-SAK_RS06675	0.30398	0.0520112	0.350779	0.148274	0.882127	NA	SAK_RS06675	hypothetical protein	#VALUE!	1.03671
gene-SAK_RS06680	0	NA	NA	NA	NA	NA	SAK_RS06680	hypothetical protein	#VALUE!	#VALUE!
gene-SAK_RS06685	0.414768	-0.155257	0.35611	-0.43598	0.662851	NA	SAK_RS06685	hypothetical protein	#VALUE!	0.897972
gene-SAK_RS06690	0.272905	0.0485488	0.339826	0.142864	0.886398	NA	SAK_RS06690	hypothetical protein	#VALUE!	1.03422
gene-SAK_RS06695	2.398	0.231466	0.584653	0.395903	0.692176	NA	SAK_RS06695	hypothetical protein	#VALUE!	1.17403
gene-SAK_RS06700	3.58678	-0.71083	0.587377	-1.21018	0.226211	NA	SAK_RS06700	hypothetical protein	#VALUE!	0.610969
gene-SAK_RS06705	2.17357	-0.783266	0.574177	-1.36415	0.172519	NA	SAK_RS06705	hypothetical protein	#VALUE!	0.58105
gene-SAK_RS06765	0.207384	-0.0361547	0.312324	-0.11576	0.907843	NA	SAK_RS06765	hypothetical protein	#VALUE!	0.975251
gene-SAK_RS06810	2.78327	-0.823321	0.585913	-1.40519	0.159964	NA	SAK_RS06810	DUF4649 family protein	#VALUE!	0.565139
gene-SAK_RS06860	1.74223	-0.126254	0.565117	-0.223412	0.823215	NA	SAK_RS06860	MarR family transcriptional regulator	#VALUE!	0.916207
gene-SAK_RS06915	4.4433	-1.02548	0.58501	-1.75293	0.0796139	NA	SAK_RS06915	DUF1149 family protein	#VALUE!	0.491246
gene-SAK_RS06935	3.26219	-0.30273	0.586487	-0.516175	0.605732	NA	pfkB	1-phosphofructokinase	#VALUE!	0.810717
gene-SAK_RS06940	5.11936	-0.222716	0.575425	-0.387046	0.698722	NA	SAK_RS06940	DeoR/GlpR transcriptional regulator	#VALUE!	0.856951
gene-SAK_RS06955	3.65567	-0.966049	0.586629	-1.64678	0.0996037	NA	SAK_RS06955	2-dehydropantoate 2-reductase	#VALUE!	0.511906
gene-SAK_RS06965	2.23572	-0.18766	0.583825	-0.321433	0.747883	NA	SAK_RS06965	NAD(P)/FAD-dependent oxidoreductase	#VALUE!	0.878028
gene-SAK_RS06970	2.01966	-0.260797	0.580099	-0.449574	0.653018	NA	trmD	tRNA (guanosine(37)-N1)-methyltransferase TrmD	#VALUE!	0.834626
gene-SAK_RS06975	1.07782	0.329328	0.515793	0.638488	0.523156	NA	rimM	ribosome maturation factor RimM	#VALUE!	1.25643
gene-SAK_RS07030	2.59677	-0.569576	0.586443	-0.971238	0.33143	NA	pyrR	bifunctional pyr operon transcriptional regulator/uracil phosphoribosyltransferase PyrR	#VALUE!	0.673815
gene-SAK_RS07040	0	NA	NA	NA	NA	NA	SAK_RS07040	signal peptidase II	#VALUE!	#VALUE!
gene-SAK_RS07055	3.78393	0.195396	0.586346	0.333243	0.738951	NA	SAK_RS07055	ribosomal-processing cysteine protease Prp	#VALUE!	1.14504
gene-SAK_RS07065	2.3815	-0.0300704	0.585507	-0.051358	0.95904	NA	SAK_RS07065	CapA family protein	#VALUE!	0.979372
gene-SAK_RS07075	4.29827	-0.420279	0.580776	-0.72365	0.469281	NA	SAK_RS07075	cysteine desulfurase	#VALUE!	0.74728
gene-SAK_RS07140	3.10006	-0.435881	0.587367	-0.742092	0.458031	NA	SAK_RS07140	LysM peptidoglycan-binding domain-containing protein	#VALUE!	0.739242
gene-SAK_RS07190	1.39811	-0.653157	0.536584	-1.21725	0.223509	NA	SAK_RS07190	DUF1803 domain-containing protein	#VALUE!	0.635887
gene-SAK_RS07230	0.838344	-0.278042	0.455529	-0.610372	0.541616	NA	SAK_RS07230	sortase	#VALUE!	0.824709
gene-SAK_RS07235	1.57681	-0.823016	0.554671	-1.48379	0.137865	NA	SAK_RS07235	hypothetical protein	#VALUE!	0.565259
gene-SAK_RS07240	3.33118	-0.00363417	0.586852	-0.00619266	0.995059	NA	SAK_RS07240	class C sortase	#VALUE!	0.997484
gene-SAK_RS07255	2.9214	-0.27514	0.587365	-0.46843	0.639477	NA	lepB	signal peptidase I	#VALUE!	0.82637
gene-SAK_RS07260	1.16712	0.0824033	0.51866	0.158877	0.873766	NA	SAK_RS07260	hypothetical protein	#VALUE!	1.05878
gene-SAK_RS07270	4.2804	-0.419072	0.583481	-0.718228	0.472617	NA	SAK_RS07270	glycosyltransferase	#VALUE!	0.747906
gene-SAK_RS07300	4.59107	-0.00496943	0.580593	-0.00855924	0.993171	NA	SAK_RS07300	2-C-methyl-D-erythritol 4-phosphate cytidylyltransferase	#VALUE!	0.996561
gene-SAK_RS07310	5.09727	-0.15669	0.582858	-0.268831	0.78806	NA	SAK_RS07310	hypothetical protein	#VALUE!	0.897081
gene-SAK_RS07315	0.375399	-0.206517	0.34998	-0.590082	0.555136	NA	SAK_RS07315	DUF2304 domain-containing protein	#VALUE!	0.866627
gene-SAK_RS07320	4.34572	0.00702302	0.58593	0.0119861	0.990437	NA	SAK_RS07320	glycosyltransferase family 2 protein	#VALUE!	1.00488
gene-SAK_RS07340	5.15624	1.04186	0.571648	1.82256	0.0683705	NA	SAK_RS07340	metal-sulfur cluster assembly factor	#VALUE!	2.05888
gene-SAK_RS07370	1.63682	0.0995956	0.560994	0.177534	0.859089	NA	SAK_RS07370	transporter substrate-binding domain-containing protein	#VALUE!	1.07147
gene-SAK_RS07375	5.12581	-0.267024	0.573051	-0.465969	0.641238	NA	SAK_RS07375	ammonium transporter	#VALUE!	0.831032
gene-SAK_RS07390	4.90314	-0.394888	0.584759	-0.675301	0.499484	NA	SAK_RS07390	hypothetical protein	#VALUE!	0.760548
gene-SAK_RS07425	4.86023	0.686656	0.574893	1.19441	0.232318	NA	SAK_RS07425	sugar ABC transporter permease	#VALUE!	1.60955
gene-SAK_RS07435	1.63678	-1.00677	0.531478	-1.89428	0.0581872	NA	SAK_RS07435	8-oxo-dGTP diphosphatase	#VALUE!	0.497659
gene-SAK_RS07440	0	NA	NA	NA	NA	NA	SAK_RS07440	hypothetical protein	#VALUE!	#VALUE!
gene-SAK_RS07460	4.2808	-0.150795	0.584534	-0.257975	0.796426	NA	asp3	accessory Sec system protein Asp3	#VALUE!	0.900754
gene-SAK_RS07465	4.97702	-0.67632	0.585474	-1.15517	0.248022	NA	asp2	accessory Sec system protein Asp2	#VALUE!	0.625759
gene-SAK_RS07550	0	NA	NA	NA	NA	NA	SAK_RS07550	hypothetical protein	#VALUE!	#VALUE!
gene-SAK_RS07560	1.36408	0.662538	0.541409	1.22373	0.221054	NA	SAK_RS07560	DUF4044 domain-containing protein	#VALUE!	1.58286
gene-SAK_RS07640	3.21448	0.195885	0.586994	0.333709	0.738599	NA	SAK_RS07640	dephospho-CoA kinase	#VALUE!	1.14543
gene-SAK_RS07700	2.19911	-0.374919	0.578468	-0.648124	0.516905	NA	SAK_RS07700	class I SAM-dependent methyltransferase	#VALUE!	0.771149
gene-SAK_RS07705	2.29792	-1.14123	0.575352	-1.98353	0.0473078	NA	SAK_RS07705	NUDIX domain-containing protein	#VALUE!	0.453373
gene-SAK_RS07725	0.332517	-0.155716	0.358395	-0.434482	0.663938	NA	SAK_RS07725	YozE family protein	#VALUE!	0.897687
gene-SAK_RS07730	2.66972	-0.703609	0.581376	-1.21025	0.226183	NA	msrA	peptide-methionine (S)-S-oxide reductase MsrA	#VALUE!	0.614034
gene-SAK_RS07750	1.83552	-0.658485	0.569027	-1.15721	0.247185	NA	SAK_RS07750	ABC transporter ATP-binding protein	#VALUE!	0.633543
gene-SAK_RS07760	3.35559	0.620679	0.586016	1.05915	0.289531	NA	SAK_RS07760	ABC transporter permease	#VALUE!	1.5376
gene-SAK_RS07765	3.56213	0.370839	0.586947	0.63181	0.527511	NA	SAK_RS07765	ABC transporter permease	#VALUE!	1.2931
gene-SAK_RS07785	3.27516	0.184773	0.587149	0.314696	0.752993	NA	SAK_RS07785	IS30-like element ISSag9 family transposase	#VALUE!	1.13664
gene-SAK_RS07790	0.781506	0.258101	0.484044	0.533217	0.593883	NA	SAK_RS07790	MFS transporter	#VALUE!	1.1959
gene-SAK_RS07795	1.76725	0.0595488	0.557187	0.106874	0.914889	NA	SAK_RS07795	amidohydrolase	#VALUE!	1.04214
gene-SAK_RS07800	3.62638	-0.466919	0.586301	-0.79638	0.425811	NA	SAK_RS07800	LysR family transcriptional regulator	#VALUE!	0.723508
gene-SAK_RS07805	0	NA	NA	NA	NA	NA	SAK_RS07805	DUF3397 domain-containing protein	#VALUE!	#VALUE!
gene-SAK_RS07815	1.53155	0.136674	0.547221	0.249761	0.802772	NA	SAK_RS07815	IS3-like element IS861 family transposase	#VALUE!	1.09937
gene-SAK_RS07860	0.337812	0.0460349	0.361596	0.12731	0.898695	NA	SAK_RS07860	hypothetical protein	#VALUE!	1.03242
gene-SAK_RS07865	4.76805	0.049881	0.580203	0.0859718	0.931489	NA	SAK_RS07865	NUDIX hydrolase	#VALUE!	1.03518
gene-SAK_RS07875	2.48752	0.133692	0.585638	0.228284	0.819425	NA	SAK_RS07875	VOC family protein	#VALUE!	1.0971
gene-SAK_RS07880	2.9247	0.482692	0.587149	0.822094	0.411024	NA	SAK_RS07880	VOC family protein	#VALUE!	1.39735
gene-SAK_RS07885	2.98084	-0.552078	0.587253	-0.940102	0.347165	NA	SAK_RS07885	Gfo/Idh/MocA family oxidoreductase	#VALUE!	0.682037
gene-SAK_RS07900	2.56158	0.387484	0.583204	0.664406	0.506431	NA	SAK_RS07900	3-oxoacyl-ACP reductase	#VALUE!	1.30811
gene-SAK_RS07905	0.201864	0.111076	0.312324	0.355644	0.722107	NA	SAK_RS07905	DUF2829 domain-containing protein	#VALUE!	1.08003
gene-SAK_RS07910	0.125133	-0.0361547	0.312324	-0.11576	0.907843	NA	SAK_RS07910	aminoacyl-tRNA synthetase	#VALUE!	0.975251
gene-SAK_RS07920	0.53123	-0.1226	0.428489	-0.286121	0.774785	NA	SAK_RS07920	glycosyltransferase	#VALUE!	0.918531
gene-SAK_RS07935	0.375021	-0.0204782	0.372807	-0.0549298	0.956194	NA	SAK_RS07935	DUF4956 domain-containing protein	#VALUE!	0.985906
gene-SAK_RS07940	1.12445	-0.274205	0.532733	-0.514714	0.606753	NA	SAK_RS07940	polyphosphate polymerase domain-containing protein	#VALUE!	0.826906
gene-SAK_RS07970	4.02781	-1.19085	0.587377	-2.0274	0.0426216	NA	SAK_RS07970	alpha/beta hydrolase	#VALUE!	0.438045
gene-SAK_RS07980	3.12793	0.197621	0.585853	0.337322	0.735874	NA	SAK_RS07980	arsenate reductase family protein	#VALUE!	1.14681
gene-SAK_RS08005	3.61971	-1.13787	0.587304	-1.93745	0.0526904	NA	SAK_RS08005	copper homeostasis protein CutC	#VALUE!	0.45443
gene-SAK_RS08015	0.125133	-0.0361547	0.312324	-0.11576	0.907843	NA	yabA	DNA replication initiation control protein YabA	#VALUE!	0.975251
gene-SAK_RS08030	1.38732	0.106757	0.548878	0.1945	0.845785	NA	SAK_RS08030	IS30-like element ISSag9 family transposase	#VALUE!	1.0768
gene-SAK_RS08035	0.383467	0.272766	0.373561	0.730177	0.465282	NA	SAK_RS08035	CBS domain-containing protein	#VALUE!	1.20812
gene-SAK_RS08040	0.102116	-0.0361547	0.312324	-0.11576	0.907843	NA	SAK_RS08040	ABC transporter ATP-binding protein	#VALUE!	0.975251
gene-SAK_RS08045	1.23833	0.58912	0.516227	1.1412	0.253785	NA	SAK_RS08045	ABC transporter ATP-binding protein	#VALUE!	1.50433
gene-SAK_RS08050	0.204233	-0.0989072	0.312763	-0.316237	0.751823	NA	SAK_RS08050	branched-chain amino acid ABC transporter permease	#VALUE!	0.93374
gene-SAK_RS08055	1.15553	-0.258355	0.53424	-0.483593	0.628675	NA	SAK_RS08055	branched-chain amino acid ABC transporter permease	#VALUE!	0.836041
gene-SAK_RS08065	1.59843	-0.747107	0.541905	-1.37867	0.167997	NA	SAK_RS08065	DUF2129 domain-containing protein	#VALUE!	0.595797
gene-SAK_RS08105	3.23084	0.355377	0.587383	0.605018	0.545167	NA	yidD	membrane protein insertion efficiency factor YidD	#VALUE!	1.27932
gene-SAK_RS08120	2.7872	-0.0760576	0.587361	-0.12949	0.89697	NA	SAK_RS08120	segregation/condensation protein A	#VALUE!	0.948646
gene-SAK_RS08125	2.62841	0.500373	0.583759	0.857157	0.391358	NA	xerD	site-specific tyrosine recombinase XerD	#VALUE!	1.41458
gene-SAK_RS08130	4.40984	-0.436403	0.583891	-0.747405	0.454819	NA	SAK_RS08130	CBS domain-containing protein	#VALUE!	0.738975
gene-SAK_RS08135	4.97724	0.482651	0.585507	0.82433	0.409752	NA	SAK_RS08135	metallophosphoesterase	#VALUE!	1.39731
gene-SAK_RS08155	1.89431	0.771067	0.571298	1.34968	0.17712	NA	SAK_RS08155	hypothetical protein	#VALUE!	1.70653
gene-SAK_RS08160	5.29777	0.102223	0.570957	0.179037	0.857908	NA	SAK_RS08160	transcription repressor NadR	#VALUE!	1.07343
gene-SAK_RS08175	5.02133	-1.0124	0.580374	-1.74439	0.0810917	NA	SAK_RS08175	RNA methyltransferase	#VALUE!	0.495722
gene-SAK_RS08180	0.638866	-0.504518	0.448744	-1.12429	0.260891	NA	SAK_RS08180	acylphosphatase	#VALUE!	0.704896
gene-SAK_RS08215	1.69742	-0.180724	0.557979	-0.32389	0.746021	NA	SAK_RS08215	GNAT family N-acetyltransferase	#VALUE!	0.88226
gene-SAK_RS08265	0.414543	0.284512	0.380306	0.748113	0.454392	NA	SAK_RS08265	hypothetical protein	#VALUE!	1.218
gene-SAK_RS08320	3.84002	0.218386	0.584857	0.3734	0.708851	NA	SAK_RS08320	zinc-dependent alcohol dehydrogenase family protein	#VALUE!	1.16343
gene-SAK_RS08330	4.54715	-0.282747	0.578454	-0.488797	0.624986	NA	SAK_RS08330	methionine ABC transporter ATP-binding protein	#VALUE!	0.822025
gene-SAK_RS08335	4.03796	-0.0482656	0.580959	-0.0830792	0.933789	NA	SAK_RS08335	M20/M25/M40 family metallo-hydrolase	#VALUE!	0.967098
gene-SAK_RS08345	1.31037	0.42692	0.548083	0.778932	0.43602	NA	SAK_RS08345	amino acid ABC transporter substrate-binding protein	#VALUE!	1.34436
gene-SAK_RS08350	2.61801	-0.372385	0.58331	-0.6384	0.523213	NA	SAK_RS08350	gamma-glutamyl-gamma-aminobutyrate hydrolase family protein	#VALUE!	0.772504
gene-SAK_RS08360	4.50234	-0.569105	0.577932	-0.984727	0.324758	NA	dhaQ	DhaKLM operon coactivator DhaQ	#VALUE!	0.674035
gene-SAK_RS08365	0.94046	-0.376381	0.488031	-0.771224	0.440574	NA	dhaS	dihydroxyacetone kinase transcriptional activator DhaS	#VALUE!	0.770368
gene-SAK_RS08370	5.16498	1.00088	0.57523	1.73997	0.081865	NA	dhaK	dihydroxyacetone kinase subunit DhaK	#VALUE!	2.00122
gene-SAK_RS08375	1.57343	-0.292037	0.560363	-0.521157	0.602257	NA	dhaL	dihydroxyacetone kinase subunit L	#VALUE!	0.816748
gene-SAK_RS08380	0.753194	-0.0349288	0.46515	-0.0750915	0.940142	NA	SAK_RS08380	PTS-dependent dihydroxyacetone kinase phosphotransferase subunit DhaM	#VALUE!	0.97608
gene-SAK_RS08405	1.60767	0.217976	0.568489	0.38343	0.701401	NA	SAK_RS08405	hypothetical protein	#VALUE!	1.1631
gene-SAK_RS08410	1.1642	-0.516905	0.522705	-0.988904	0.32271	NA	SAK_RS08410	class I SAM-dependent methyltransferase	#VALUE!	0.698869
gene-SAK_RS08415	4.5546	0.138763	0.582729	0.238126	0.811783	NA	rsfS	ribosome silencing factor	#VALUE!	1.10096
gene-SAK_RS08420	1.1276	-0.250461	0.532083	-0.470718	0.637842	NA	SAK_RS08420	cysteine hydrolase	#VALUE!	0.840628
gene-SAK_RS08425	3.67197	-0.230732	0.586324	-0.393523	0.693933	NA	SAK_RS08425	HD domain-containing protein	#VALUE!	0.852202
gene-SAK_RS08430	2.74845	-0.429577	0.586158	-0.732869	0.463638	NA	SAK_RS08430	nicotinate-nucleotide adenylyltransferase	#VALUE!	0.742479
gene-SAK_RS08435	0.773437	-0.322214	0.467337	-0.689468	0.490529	NA	yhbY	ribosome assembly RNA-binding protein YhbY	#VALUE!	0.799842
gene-SAK_RS08450	2.65125	-0.0145357	0.586941	-0.0247652	0.980242	NA	SAK_RS08450	EamA family transporter	#VALUE!	0.989975
gene-SAK_RS08470	1.50278	0.506006	0.548477	0.922566	0.356233	NA	SAK_RS08470	pyruvate%2C phosphate dikinase	#VALUE!	1.42011
gene-SAK_RS08475	1.29064	0.502451	0.513371	0.978729	0.327714	NA	SAK_RS08475	kinase/pyrophosphorylase	#VALUE!	1.41662
gene-SAK_RS08480	1.36942	-0.721517	0.544382	-1.32539	0.185043	NA	SAK_RS08480	helix-turn-helix transcriptional regulator	#VALUE!	0.60646
gene-SAK_RS08520	3.46199	0.268606	0.585802	0.458528	0.646573	NA	aroE	shikimate dehydrogenase	#VALUE!	1.20464
gene-SAK_RS08525	5.12083	0.530555	0.574174	0.924031	0.35547	NA	SAK_RS08525	aldo/keto reductase	#VALUE!	1.44448
gene-SAK_RS08540	3.6537	-0.274574	0.584953	-0.469396	0.638787	NA	SAK_RS08540	alanine racemase	#VALUE!	0.826694
gene-SAK_RS08545	0.546188	-0.135391	0.409142	-0.330914	0.740709	NA	SAK_RS08545	holo-ACP synthase	#VALUE!	0.910423
gene-SAK_RS08565	3.04653	0.117763	0.587212	0.200546	0.841054	NA	SAK_RS08565	ROK family protein	#VALUE!	1.08505
gene-SAK_RS08600	2.81615	-0.0307575	0.584163	-0.0526522	0.958009	NA	SAK_RS08600	DUF4176 domain-containing protein	#VALUE!	0.978906
gene-SAK_RS08605	0.212679	0.111076	0.312324	0.355644	0.722107	NA	SAK_RS08605	hypothetical protein	#VALUE!	1.08003
gene-SAK_RS08610	0	NA	NA	NA	NA	NA	SAK_RS08610	hypothetical protein	#VALUE!	#VALUE!
gene-SAK_RS08680	0.352382	-0.222217	0.368405	-0.603188	0.546384	NA	SAK_RS08680	phosphatase PAP2 family protein	#VALUE!	0.857247
gene-SAK_RS08690	4.66379	0.200493	0.574436	0.349026	0.72707	NA	SAK_RS08690	CvpA family protein	#VALUE!	1.14909
gene-SAK_RS08695	4.98726	-0.794551	0.5823	-1.36451	0.172409	NA	SAK_RS08695	hypothetical protein	#VALUE!	0.576522
gene-SAK_RS08760	4.8358	-0.062478	0.571352	-0.109351	0.912924	NA	SAK_RS08760	MFS transporter	#VALUE!	0.957618
gene-SAK_RS08765	4.61957	-0.177273	0.577347	-0.307047	0.758808	NA	SAK_RS08765	Crp/Fnr family transcriptional regulator	#VALUE!	0.884373
gene-SAK_RS08775	0.582783	-0.3976	0.416986	-0.953509	0.340332	NA	SAK_RS08775	hypothetical protein	#VALUE!	0.75912
gene-SAK_RS08820	4.3484	1.04783	0.584947	1.79133	0.0732411	NA	SAK_RS08820	type I restriction-modification system subunit M	#VALUE!	2.06742
gene-SAK_RS08835	2.52788	0.0933356	0.58639	0.15917	0.873535	NA	fsa	fructose-6-phosphate aldolase	#VALUE!	1.06683
gene-SAK_RS08840	0.45765	-0.283912	0.392627	-0.723108	0.469613	NA	SAK_RS08840	ribulose-phosphate 3-epimerase	#VALUE!	0.821361
gene-SAK_RS08845	1.52762	-0.780016	0.547214	-1.42543	0.154033	NA	SAK_RS08845	PTS fructose transporter subunit IIC	#VALUE!	0.58236
gene-SAK_RS08850	0.421055	-0.0465381	0.383712	-0.121284	0.903466	NA	SAK_RS08850	PTS transporter subunit EIIA	#VALUE!	0.968257
gene-SAK_RS08855	0	NA	NA	NA	NA	NA	SAK_RS08855	PTS fructose transporter subunit IIB	#VALUE!	#VALUE!
gene-SAK_RS08870	1.51169	-0.407587	0.53548	-0.761161	0.446561	NA	SAK_RS08870	hypothetical protein	#VALUE!	0.753883
gene-SAK_RS08875	1.33853	0.382105	0.546933	0.698631	0.484782	NA	SAK_RS08875	LysR family transcriptional regulator	#VALUE!	1.30324
gene-SAK_RS08880	0.62959	0.134917	0.424118	0.318111	0.750401	NA	SAK_RS08880	hypothetical protein	#VALUE!	1.09803
gene-SAK_RS08885	2.68173	0.678314	0.586638	1.15627	0.247569	NA	SAK_RS08885	hypothetical protein	#VALUE!	1.60027
gene-SAK_RS08895	1.84656	-0.705703	0.566895	-1.24486	0.213185	NA	SAK_RS08895	GrpB family protein	#VALUE!	0.613144
gene-SAK_RS08900	4.37585	-0.232987	0.586573	-0.3972	0.69122	NA	SAK_RS08900	PhzF family phenazine biosynthesis protein	#VALUE!	0.850871
gene-SAK_RS08925	4.338	-0.456137	0.584511	-0.780374	0.435171	NA	SAK_RS08925	3'-5' exonuclease	#VALUE!	0.728935
gene-SAK_RS08995	1.82647	-0.213164	0.575187	-0.370598	0.710937	NA	SAK_RS08995	aromatic acid exporter family protein	#VALUE!	0.862644
gene-SAK_RS09035	2.47202	-0.713304	0.584455	-1.22046	0.22229	NA	SAK_RS09035	HD domain-containing protein	#VALUE!	0.609922
gene-SAK_RS09045	1.67633	-0.0809393	0.571535	-0.141617	0.887382	NA	SAK_RS09045	thiamine diphosphokinase	#VALUE!	0.945442
gene-SAK_RS09070	2.41359	0.510195	0.575753	0.886135	0.375545	NA	SAK_RS09070	HIT family protein	#VALUE!	1.42424
gene-SAK_RS09090	1.1764	-0.531868	0.523097	-1.01677	0.309264	NA	SAK_RS09090	hypothetical protein	#VALUE!	0.691659
gene-SAK_RS09100	0.375399	-0.206517	0.34998	-0.590082	0.555136	NA	SAK_RS09100	DUF1310 domain-containing protein	#VALUE!	0.866627
gene-SAK_RS09110	0	NA	NA	NA	NA	NA	dltC	D-alanine--poly(phosphoribitol) ligase subunit DltC	#VALUE!	#VALUE!
gene-SAK_RS09125	0	NA	NA	NA	NA	NA	SAK_RS09125	teichoic acid D-Ala incorporation-associated protein DltX	#VALUE!	#VALUE!
gene-SAK_RS09160	5.3031	-0.241158	0.571502	-0.421972	0.673046	NA	SAK_RS09160	phosphoketolase family protein	#VALUE!	0.846066
gene-SAK_RS09165	5.21827	0.27036	0.572923	0.471897	0.637	NA	ulaG	L-ascorbate 6-phosphate lactonase	#VALUE!	1.20611
gene-SAK_RS09175	1.45714	0.103999	0.552266	0.188313	0.850631	NA	SAK_RS09175	hypothetical protein	#VALUE!	1.07475
gene-SAK_RS09185	0.644161	-0.197943	0.448425	-0.441418	0.65891	NA	SAK_RS09185	amidohydrolase	#VALUE!	0.871793
gene-SAK_RS09190	2.14558	0.290545	0.578832	0.501951	0.615702	NA	SAK_RS09190	PTS galactitol transporter subunit IIC	#VALUE!	1.2231
gene-SAK_RS09200	3.21362	-0.462452	0.587268	-0.787463	0.431011	NA	SAK_RS09200	hypothetical protein	#VALUE!	0.725752
gene-SAK_RS09210	0.326997	0.045041	0.358323	0.1257	0.89997	NA	fsa	fructose-6-phosphate aldolase	#VALUE!	1.03171
gene-SAK_RS09215	0.326997	0.045041	0.358323	0.1257	0.89997	NA	SAK_RS09215	L-ribulose-5-phosphate 4-epimerase	#VALUE!	1.03171
gene-SAK_RS09220	0.480289	-0.0630064	0.414885	-0.151865	0.879294	NA	SAK_RS09220	L-ribulose-5-phosphate 3-epimerase	#VALUE!	0.957267
gene-SAK_RS09225	0.431482	-0.294489	0.389649	-0.75578	0.449781	NA	SAK_RS09225	3-keto-L-gulonate-6-phosphate decarboxylase UlaD	#VALUE!	0.815361
gene-SAK_RS09230	0.227249	-0.112132	0.321774	-0.348479	0.72748	NA	SAK_RS09230	PTS transporter subunit EIIA	#VALUE!	0.92522
gene-SAK_RS09235	0	NA	NA	NA	NA	NA	SAK_RS09235	PTS sugar transporter subunit IIB	#VALUE!	#VALUE!
gene-SAK_RS09240	2.26557	0.480744	0.579326	0.829834	0.406633	NA	SAK_RS09240	PTS sugar transporter subunit IIC	#VALUE!	1.39546
gene-SAK_RS09275	2.32402	-0.366172	0.57988	-0.631462	0.527738	NA	SAK_RS09275	hypothetical protein	#VALUE!	0.775838
gene-SAK_RS09310	1.28717	-0.677412	0.537925	-1.25931	0.20792	NA	SAK_RS09310	CtsR family transcriptional regulator	#VALUE!	0.625286
gene-SAK_RS09350	0.846025	-0.0450484	0.493381	-0.0913056	0.92725	NA	SAK_RS09350	hypothetical protein	#VALUE!	0.969257
gene-SAK_RS09395	1.49455	-0.791072	0.551451	-1.43453	0.151422	NA	SAK_RS09395	hypothetical protein	#VALUE!	0.577914
gene-SAK_RS09405	0.125133	-0.0361547	0.312324	-0.11576	0.907843	NA	SAK_RS09405	MarR family transcriptional regulator	#VALUE!	0.975251
gene-SAK_RS09450	0.102116	-0.0361547	0.312324	-0.11576	0.907843	NA	SAK_RS09450	IS1182-like element IS1563 family transposase	#VALUE!	0.975251
gene-SAK_RS09455	0.625665	-0.388174	0.402124	-0.965309	0.33439	NA	SAK_RS09455	NADP-dependent malic enzyme	#VALUE!	0.764096
gene-SAK_RS09460	1.55395	-0.0154765	0.561388	-0.0275683	0.978006	NA	SAK_RS09460	2-hydroxycarboxylate transporter family protein	#VALUE!	0.98933
gene-SAK_RS09500	3.52267	0.0897958	0.585738	0.153304	0.878159	NA	SAK_RS09500	tagatose-bisphosphate aldolase	#VALUE!	1.06422
gene-SAK_RS09505	4.34511	0.805633	0.585139	1.37682	0.168567	NA	SAK_RS09505	tagatose-6-phosphate kinase	#VALUE!	1.74791
gene-SAK_RS09510	2.53556	0.213021	0.58439	0.364519	0.715471	NA	lacB	galactose-6-phosphate isomerase subunit LacB	#VALUE!	1.15911
gene-SAK_RS09530	3.38219	-0.00485367	0.586062	-0.00828185	0.993392	NA	SAK_RS09530	PTS glucose transporter subunit IIC	#VALUE!	0.996641
gene-SAK_RS09560	5.12915	-0.610423	0.575072	-1.06147	0.288475	NA	SAK_RS09560	D-tyrosyl-tRNA(Tyr) deacylase	#VALUE!	0.655005
gene-SAK_RS09585	4.55305	-0.532132	0.576867	-0.922452	0.356293	NA	SAK_RS09585	kinase	#VALUE!	0.691532
gene-SAK_RS09600	1.60728	-0.435922	0.547763	-0.795821	0.426136	NA	SAK_RS09600	response regulator	#VALUE!	0.739221
gene-SAK_RS09610	1.8607	-0.1806	0.576739	-0.31314	0.754174	NA	SAK_RS09610	PTS mannose/fructose/sorbose transporter family subunit IID	#VALUE!	0.882336
gene-SAK_RS09615	1.62515	-0.0253731	0.554131	-0.0457889	0.963478	NA	SAK_RS09615	PTS mannose/fructose/sorbose/N-acetylgalactosamine transporter subunit IIC	#VALUE!	0.982566
gene-SAK_RS09620	0.30398	0.0520112	0.350779	0.148274	0.882127	NA	SAK_RS09620	PTS transporter subunit IIB	#VALUE!	1.03671
gene-SAK_RS09625	0.565061	-0.136463	0.43367	-0.314671	0.753012	NA	SAK_RS09625	PTS mannose transporter subunit IIA	#VALUE!	0.909747
gene-SAK_RS09630	1.25095	-0.594917	0.518546	-1.14728	0.251266	NA	SAK_RS09630	alanine racemase	#VALUE!	0.662083
gene-SAK_RS09635	3.36586	0.159063	0.58694	0.271004	0.786388	NA	SAK_RS09635	ABC transporter permease subunit	#VALUE!	1.11656
gene-SAK_RS09640	1.12485	-0.197797	0.507783	-0.38953	0.696884	NA	SAK_RS09640	hypothetical protein	#VALUE!	0.871881
gene-SAK_RS09675	4.39541	0.254674	0.579928	0.439148	0.660554	NA	SAK_RS09675	histidine kinase	#VALUE!	1.19307
gene-SAK_RS09680	2.14327	0.0374867	0.575601	0.0651262	0.948074	NA	SAK_RS09680	response regulator transcription factor	#VALUE!	1.02632
gene-SAK_RS09685	0.207384	-0.0361547	0.312324	-0.11576	0.907843	NA	phoU	phosphate signaling complex protein PhoU	#VALUE!	0.975251
gene-SAK_RS09690	0.754723	0.044867	0.465377	0.0964101	0.923195	NA	pstB	phosphate ABC transporter ATP-binding protein	#VALUE!	1.03159
gene-SAK_RS09695	0.527474	0.199841	0.403561	0.495194	0.620463	NA	pstA	phosphate ABC transporter permease PstA	#VALUE!	1.14857
gene-SAK_RS09700	0.944385	0.181446	0.47042	0.385711	0.699711	NA	pstC	phosphate ABC transporter permease subunit PstC	#VALUE!	1.13402
gene-SAK_RS09710	2.48873	-0.753633	0.585193	-1.28784	0.197803	NA	SAK_RS09710	AAA family ATPase	#VALUE!	0.593108
gene-SAK_RS09725	2.80391	-0.357835	0.580778	-0.616131	0.537808	NA	SAK_RS09725	MepB family protein	#VALUE!	0.780334
gene-SAK_RS09735	4.03046	0.673358	0.585709	1.14965	0.25029	NA	SAK_RS09735	GNAT family N-acetyltransferase	#VALUE!	1.59478
gene-SAK_RS09740	0	NA	NA	NA	NA	NA	SAK_RS09740	NUDIX domain-containing protein	#VALUE!	#VALUE!
gene-SAK_RS09775	2.11585	-0.493636	0.569886	-0.866202	0.386379	NA	SAK_RS09775	hypothetical protein	#VALUE!	0.710233
gene-SAK_RS09780	0.125133	-0.0361547	0.312324	-0.11576	0.907843	NA	SAK_RS09780	hypothetical protein	#VALUE!	0.975251
gene-SAK_RS09790	0.102116	-0.0361547	0.312324	-0.11576	0.907843	NA	SAK_RS09790	DUF3173 domain-containing protein	#VALUE!	0.975251
gene-SAK_RS09800	0.827151	-0.0797567	0.494194	-0.161388	0.871788	NA	SAK_RS09800	hypothetical protein	#VALUE!	0.946217
gene-SAK_RS09805	0.645558	0.352506	0.447188	0.788273	0.430537	NA	SAK_RS09805	hypothetical protein	#VALUE!	1.27678
gene-SAK_RS09810	3.66923	-1.30806	0.587084	-2.22806	0.0258768	NA	SAK_RS09810	helix-turn-helix transcriptional regulator	#VALUE!	0.403865
gene-SAK_RS09815	2.66639	-1.15742	0.573297	-2.01889	0.0434989	NA	SAK_RS09815	WYL domain-containing protein	#VALUE!	0.448313
gene-SAK_RS09820	0.999694	-0.451088	0.512811	-0.879637	0.379056	NA	SAK_RS09820	glutamine amidotransferase	#VALUE!	0.731491
gene-SAK_RS09835	0.102116	-0.0361547	0.312324	-0.11576	0.907843	NA	SAK_RS09835	DUF1310 family protein	#VALUE!	0.975251
gene-SAK_RS09840	4.9017	0.273977	0.580399	0.47205	0.636891	NA	SAK_RS09840	hypothetical protein	#VALUE!	1.20914
gene-SAK_RS09845	0	NA	NA	NA	NA	NA	SAK_RS09845	hypothetical protein	#VALUE!	#VALUE!
gene-SAK_RS09860	2.23569	-0.834185	0.577571	-1.4443	0.148655	NA	SAK_RS09860	DUF1310 family protein	#VALUE!	0.5609
gene-SAK_RS09865	0.810032	-0.628234	0.470742	-1.33456	0.182021	NA	SAK_RS09865	DUF1310 family protein	#VALUE!	0.646968
gene-SAK_RS09875	4.43004	-0.872689	0.58702	-1.48664	0.137109	NA	SAK_RS09875	hypothetical protein	#VALUE!	0.546128
gene-SAK_RS09880	4.51902	-0.946573	0.587367	-1.61155	0.107059	NA	SAK_RS09880	type II toxin-antitoxin system RelB/DinJ family antitoxin	#VALUE!	0.518863
gene-SAK_RS09895	3.25667	-0.416423	0.587363	-0.708969	0.478344	NA	SAK_RS09895	ATP-binding cassette domain-containing protein	#VALUE!	0.74928
[truncated: 136 more rows]
